# Supplementary material for: Germ-line and somatic EPHA2 coding variants in lens aging and cataract
Source: PLoS One. 2017 Dec 21;12(12):e0189881. doi: 10.1371/journal.pone.0189881 (PMC5739433; doi:10.1371/journal.pone.0189881)
Supplement: S1 Table — (XLSX) [file pone.0189881.s001.xlsx]

## Sheet: S1a. Cat case-control panel
sample	total_reads	mapped_reads	percent_mapped	ontarget_reads	percent_ontarget	unique_ontarget_reads	percent_unique_ontarget	min_mapq	mean_mapq	stddev_mapq	hq_unique_ontarget_reads	percent_hq_unique_ontarget	percent_hq_unique_positions_at_40x	percent_hq_unique_positions_at_400x	percent_hq_unique_positions_at_1000x
Mean A61VN	327032	315354	0.964485	315001	0.998883	315001	1	0.833333	69.9596	0.940905	314994	0.999994	0.860573	0.856346	0.850358
Mean A8C9F	491692	475388	0.967006	475197	0.999617	475197	1	17.1042	69.9629	0.89295	475193	1	0.847969	0.828619	0.821419
Mean A8EDD	409430	395766	0.966765	395504	0.99936	395504	1	20.2292	69.9654	0.843669	395503	1	0.824092	0.797712	0.781027
Mean A8UR5	392521	377383	0.961708	377177	0.999381	377177	1	20.0208	69.9646	0.86435	377176	1	0.842862	0.83069	0.817658
Mean A8V17	470395	457501	0.972635	457342	0.999671	457342	1	19.8125	69.9649	0.850973	457340	1	0.842604	0.837523	0.832729
Case-control Panel Mean	418214	404278	0.96652	404044	0.999382	404044	1	15.6	69.9635	0.878569	404041	0.999999	0.84362	0.830178	0.820638

## Sheet: S1b. Lens panel
sample	total_reads	mapped_reads	percent_mapped	ontarget_reads	percent_ontarget	unique_ontarget_reads	percent_unique_ontarget	min_mapq	mean_mapq	stddev_mapq	hq_unique_ontarget_reads	percent_hq_unique_ontarget	percent_hq_unique_positions_at_40x	percent_hq_unique_positions_at_400x	percent_hq_unique_positions_at_1000x
Mean AAGRL	618007	605620	0.950677	605319	0.999517	605319	1	20.2708	69.9695	0.77682	605316	1	0.80571	0.796485	0.776846
Mean A9W50	408219	395707	0.969185	395520	0.999544	395520	1	20.4583	69.9685	0.810406	395518	1	0.858552	0.847958	0.702583
Mean A9VGA-Cat	342634	323583	0.944771	323351	0.999306	323351	1	18.6042	69.9512	1.00296	323349	1	0.859573	0.854721	0.647985
Lens Panel Mean	456287	441637	0.954878	441396	0.999456	441396	1	19.7778	69.9631	0.863394	441394	1	0.841278	0.833055	0.709138
