# Supplementary material for: Germ-line and somatic EPHA2 coding variants in lens aging and cataract
Source: PLoS One. 2017 Dec 21;12(12):e0189881. doi: 10.1371/journal.pone.0189881 (PMC5739433; doi:10.1371/journal.pone.0189881)
Supplement: S2 Table — (XLSX) [file pone.0189881.s002.xlsx]

## Sheet: S2a. EPHA2
Case-Control Panel			Control lens (n=64)				Nuclear Cataract (n=67)				Cortical Cataract (n=43)				PSC (n=2)				Nuclear + Cortical Cataract (n=21)				Nuclear + PSC (n=14)				Cortical + PSC (n=10)				Nuclear + Cortical + PSC (n=4)				Cataract Totals (n=161)
dbSNP	Alleles	MAF (EVS-Caucasian)	Ref	Het	Hom	MAF (Control)	Ref	Het	Hom	MAF (Nuclear)	Ref	Het	Hom	MAF (Cortical)	Ref	Het	Hom	MAF (PSC)	Ref	Het	Hom	MAF (Nuc+Cort)	Ref	Het	Hom	MAF (Nuc+PSC)	Ref	Het	Hom	MAF (Cort+PSC)	Ref	Het	Hom	MAF (Nuc+Cort+PSC)	Ref	Het	Hom	MAF (All Cataract)
rs6678618	G/A	0.345	26	28	10	0.375	24	33	10	0.395522	16	24	3	0.348837	1	1	0	0.25	5	12	4	0.47619	9	4	1	0.214286	2	5	3	0.55	1	2	1	0.5	58	81	22	0.388199
rs6678616	G/A	0.346	26	28	10	0.375	27	31	9	0.365672	17	23	3	0.337209	1	1	0	0.25	6	11	4	0.452381	11	2	1	0.142857	3	4	3	0.5	1	2	1	0.5	66	74	21	0.360248
rs2230597	C/T	0.403	23	26	15	0.4375	23	31	13	0.425373	13	23	7	0.430233	1	1	0	0.25	4	13	4	0.5	6	7	1	0.321429	2	4	4	0.6	2	1	1	0.375	51	80	30	0.434783
rs37584334	C/T	0.281	30	30	4	0.296875	30	28	9	0.343284	18	21	4	0.337209	1	1	0	0.25	9	9	3	0.357143	9	3	2	0.25	4	4	2	0.4	2	1	1	0.375	73	67	21	0.338509

## Sheet: S2b. EPHA2
	Chi-Squared P	Correlation R	Chi-Squared Bonf. P	Chi-Squared FDR	Chi-Squared w/Yates P	Correlation R	Chi-Squared w/Yates Bonf. P	Chi-Squared w/Yates FDR	Fisher's Exact P	Correlation R	Fisher's Exact Bonf. P	Fisher's Exact FDR	Odds Ratio (Minor Allele)	OR Lower Confidence Bound (Minor)	OR Upper Confidence Bound (Minor)	Odds Ratio (Major Allele)	OR Lower Confidence Bound (Major)	OR Upper Confidence Bound (Major)
rs6678618 Control vs Nulear cataract	0.911387	0.00972338	0.911387	0.911387	0.895228	0.00972338	0.895228	0.895228	1	0.00972338	1	1	1.05556	0.407293	2.73562	0.947368	0.365548	2.45524
rs6678618 Control vs Cortical cataract	0.696627	-0.0266515	0.696627	0.696627	0.806436	-0.0266515	0.806436	0.806436	0.772462	-0.0266515	0.772462	0.772462	0.892857	0.505019	1.57854	1.12	0.633496	1.98012
rs6678618 Control vs PSC	0.580235	-0.0490746	0.580235	0.580235	0.578747	-0.0490746	0.578747	0.578747	0.973946	-0.0490746	0.973946	0.973946	1	-0.0490746	1	1	0.527778	17.7985
rs6678618 Control vs Nuclear + Cortical	0.246796	0.0890871	0.246796	0.246796	0.245404	0.0890871	0.245404	0.245404	0.327056	0.0890871	0.327056	0.327056	0.278305	0.0890871	0.278305	0.278305	1.51515	0.749859	3.06149	0.66	0.326639	1.33358
rs6678618 Control vs Nuclear + PSC	0.105401	-0.129641	0.105401	0.105401	0.161529	-0.129641	0.161529	0.161529	0.127374	-0.129641	0.127374	0.127374	0.454545	0.17213	1.20033	2.2	0.833107	5.80957
rs6678618 Control vs Cortical + PSC	0.137144	0.12219	0.137144	0.137144	0.21461	0.12219	0.21461	0.21461	0.148782	0.12219	0.148782	0.148782	2.03704	0.787129	5.27172	0.490909	0.189692	1.27044
rs6678618 Control vs Nuclear + Cortical + PSC	0.481926	0.0605228	0.481926	0.481926	0.480307	0.0605228	0.480307	0.740759	0.0605228	0.740759	0.740759	0.481053	0.0605228	0.481053	0.481053	1.66667	0.398298
rs6678618 Control vs Cataract Totals	0.768001	-0.0135351	0.768001	0.768001	0.767764	-0.0135351	0.767764	0.767764	0.851263	-0.0135351	0.851263	0.851263	0.82939	-0.0135351	0.82939	0.82939	0.938537	0.616011	1.42993	1.06549	0.699336	1.62335
	Chi-Squared P	Correlation R	Chi-Squared Bonf. P	Chi-Squared FDR	Chi-Squared w/Yates P	Correlation R	Chi-Squared w/Yates Bonf. P	Chi-Squared w/Yates FDR	Fisher's Exact P	Correlation R	Fisher's Exact Bonf. P	Fisher's Exact FDR	Odds Ratio (Minor Allele)	OR Lower Confidence Bound (Minor)	OR Upper Confidence Bound (Minor)	Odds Ratio (Major Allele)	OR Lower Confidence Bound (Major)	OR Upper Confidence Bound (Major)
rs6678616 Control vs Nuclear cataract	0.0186322	-0.188982	0.0186322	0.0186322	0.0182559	-0.188982	0.0182559	0.0182559	0.0324275	-0.188982	0.0324275	0.0324275	0.0254198	-0.188982	0.0254198	0.0254198	0.277778	0.0908718	0.849114	3.6	1.1777	11.0045
rs6678616 Control vs Cortical cataract	0.573157	-0.0386041	0.573157	0.573157	0.572258	-0.0386041	0.572258	0.572258	0.67487	-0.0386041	0.67487	0.67487	0.663246	-0.0386041	0.663246	0.663246	0.847953	0.478274	1.50337	1.17931	0.66517	2.09085
rs6678616 Control vs PSC	0.580235	-0.0490746	0.580235	0.580235	0.578747	-0.0490746	0.578747	0.578747	0.973946	-0.0490746	0.973946	0.973946	1	-0.0490746	1	1	0.527778	0.0533458	5.22158	1.89474	0.191513	18.7456
rs6678616 Control vs Nuclear + Cortical Cataract	0.37461	0.068298	0.37461	0.37461	0.3732	0.068298	0.3732	0.3732	0.478609	0.068298	0.478609	0.478609	0.466965	0.068298	0.466965	0.466965	1.37681	0.680177	2.78694	0.726316	0.358817	1.47021
rs6678616 Control vs Nuclear + PSC	0.0186322	-0.188982	0.0186322	0.0186322	0.0182559	-0.188982	0.0182559	0.0182559	0.0324275	-0.188982	0.0324275	0.0324275	0.0254198	-0.188982	0.0254198	0.0254198	0.277778	0.0908718	0.849114	3.6	1.1777	11.0045
rs6678616 Control vs Cortical + PSC	0.288502	0.0875376	0.288502	0.288502	0.286869	0.0875376	0.286869	0.286869	0.412973	0.0875376	0.412973	0.412973	0.329115	0.0875376	0.329115	0.329115	1.66667	0.646654	4.29562	0.6	0.232795	1.54642
rs6678616 Control vs Nuclear + Cortical + PSC	0.481926	0.0605228	0.481926	0.481926	0.480307	0.0605228	0.480307	0.740759	0.0605228	0.740759	0.740759	0.481053	0.0605228	0.481053	0.481053	1.66667	0.398298	6.97413	0.6	0.143387	2.51069
rs6678616 Control vs Cataract Totals	0.565356	-0.0262681	0.565356	0.565356	0.56495	-0.0262681	0.56495	0.56495	0.640073	-0.0262681	0.640073	0.640073	0.590244	-0.0262681	0.590244	0.590244	0.884058	0.580975	1.34525	1.13115	0.743355	1.72124
	Corr/Trend P+W53B53:V53A81B53:U53B53B53:X53	Corr/Trend R	Corr/Trend Bonf. P	Corr/Trend FDR	Chi-Squared P	Correlation R	Chi-Squared Bonf. P	Chi-Squared FDR	Chi-Squared w/Yates P	Correlation R	Chi-Squared w/Yates Bonf. P	Chi-Squared w/Yates FDR	Fisher's Exact P	Correlation R	Fisher's Exact Bonf. P	Fisher's Exact FDR	Odds Ratio (Minor Allele)	OR Lower Confidence Bound (Minor)	OR Upper Confidence Bound (Minor)	Odds Ratio (Major Allele)	OR Lower Confidence Bound (Major)	OR Upper Confidence Bound (Major)
rs2230597 Control vs Nuclear Cataract	0.843249	-0.0122398	0.843249	0.843249	0.842953	-0.0122398	0.842953	0.842953	0.941534	-0.0122398	0.941534	0.941534	0.900863	-0.0122398	0.900863	0.900863	0.951763	0.583585	1.55222	1.05068	0.644239	1.71355
rs2230597 Control vs Cortical Cataract	0.916452	-0.00718789	0.916452	0.916452	0.916257	-0.00718789	0.916257	0.916257	0.971691	-0.00718789	0.971691	0.971691	1	-0.00718789	1	1	0.970845	0.559274	1.68529	1.03003	0.593369	1.78803
rs2230597 Control vs PSC	0.457676	-0.0648886	0.457676	0.457676	0.455964	-0.0648886	0.455964	0.455964	0.815783	-0.0648886	0.815783	0.815783	0.633454	-0.0648886	0.633454	0.633454	0.428571	0.0434	4.23211	2.33333	0.236289	23.0415
rs2230597 Control vs Nuclear + Cortical Cataract	0.481441	0.054153	0.481441	0.481441	0.480146	0.054153	0.480146	0.480146	0.597881	0.054153	0.597881	0.597881	0.592384	0.054153	0.592384	0.592384	1.28571	0.639462	2.58508	0.777778	0.386835	1.56381
rs2230597 Control vs Nuclear + PSC	0.26063	-0.0903508	0.26063	0.26063	0.259099	-0.0903508	0.259099	0.259099	0.359201	-0.0903508	0.359201	0.359201	0.295734	-0.0903508	0.295734	0.295734	0.609023	0.256021	1.44874	1.64198	0.690253	3.90593
rs2230597 Control vs Cortical + PSC	0.176517	0.111474	0.176517	0.176517	0.175052	0.111474	0.175052	0.175052	0.264871	0.111474	0.264871	0.264871	0.22877	0.111474	0.22877	0.22877	1.92857	0.738171	5.03865	0.518519	0.198466	1.3547
rs2230597 Control vs Nuclear + Cortical + PSC	0.73027	-0.0296728	0.73027	0.73027	0.729312	-0.0296728	0.729312	0.729312	0.982745	-0.0296728	0.982745	0.982745	1	-0.0296728	1	1	0.771429	0.176775	3.36644	1.2963	0.29705	5.65691
rs2230597 Control vs Cataract Totals	0.955776	-0.00253382	0.955776	0.955776	0.95573	-0.00253382	0.95573	0.95573	0.961259	-0.00253382	0.961259	0.961259	1	-0.00253382	1	1	0.988514	0.657418	1.48636	1.01162	0.672784	1.5211
	Corr/Trend P+W53B53:V53A81B53:U53B53B53:X53	Corr/Trend R	Corr/Trend Bonf. P	Corr/Trend FDR	Chi-Squared P	Correlation R	Chi-Squared Bonf. P	Chi-Squared FDR	Chi-Squared w/Yates P	Correlation R	Chi-Squared w/Yates Bonf. P	Chi-Squared w/Yates FDR	Fisher's Exact P	Correlation R	Fisher's Exact Bonf. P	Fisher's Exact FDR	Odds Ratio (Minor Allele)	OR Lower Confidence Bound (Minor)	OR Upper Confidence Bound (Minor)	Odds Ratio (Major Allele)	OR Lower Confidence Bound (Major)	OR Upper Confidence Bound (Major)
rs37584334 Control vs Nuclear Cataract	0.421964	0.0497057	0.421964	0.421964	0.421076	0.0497057	0.421076	0.421076	0.50149	0.0497057	0.50149	0.50149	0.430515	0.0497057	0.430515	0.430515	1.23804	0.735653	2.08351	0.807729	0.479959	1.35934
rs37584334 Control vs Cortical Cataract	0.533724	0.0426415	0.533724	0.533724	0.532765	0.0426415	0.532765	0.532765	0.635883	0.0426415	0.635883	0.635883	0.550578	0.0426415	0.550578	0.550578	1.20499	0.670492	2.16556	0.829885	0.461774	1.49144
rs37584334 Control vs PSC	0.840249	-0.0176117	0.840249	0.840249	0.839648	-0.0176117	0.839648	0.839648	0.723263	-0.0176117	0.723263	0.723263	1	-0.0176117	1	1	0.789474	0.0795678	7.83318	1.26667	0.127662	12.5679
rs37584334 Control vs Nuclear + Cortical Cataract	0.465695	0.0561157	0.465695	0.465695	0.464378	0.0561157	0.464378	0.464378	0.589396	0.0561157	0.589396	0.589396	0.564965	0.0561157	0.564965	0.564965	1.31579	0.630096	2.74768	0.76	0.363943	1.58706
rs37584334 Control vs Nuclear + PSC	0.621069	-0.0397061	0.621069	0.621069	0.619946	-0.0397061	0.619946	0.619946	0.790489	-0.0397061	0.790489	0.790489	0.818192	-0.0397061	0.818192	0.818192	0.789474	0.309723	2.01234	1.26667	0.496933	3.22869
rs37584334 Control vs Cortical + PSC	0.355719	0.0761737	0.355719	0.355719	0.354088	0.0761737	0.354088	0.354088	0.504812	0.0761737	0.504812	0.504812	0.436393	0.0761737	0.436393	0.436393	1.57895	0.597563	4.17207	0.633333	0.239689	1.67346
rs37584334 Control vs Nuclear + Cortical + PSC	0.641625	0.0400577	0.641625	0.641625	0.640394	0.0400577	0.640394	0.640394	0.944136	0.0400577	0.944136	0.944136	0.697169	0.0400577	0.697169	0.697169	1.42105	0.323241	6.24732	0.703704	0.160069	3.09366
rs37584334 Control vs Cataract Totals	0.450397	0.0344138	0.450397	0.450397	0.449927	0.0344138	0.449927	0.449927	0.518723	0.0344138	0.518723	0.518723	0.508682	0.0344138	0.508682	0.508682	1.18421	0.763532	1.83667	0.844444	0.544464	1.3097
