# Supplementary material for: Germ-line and somatic EPHA2 coding variants in lens aging and cataract
Source: PLoS One. 2017 Dec 21;12(12):e0189881. doi: 10.1371/journal.pone.0189881 (PMC5739433; doi:10.1371/journal.pone.0189881)
Supplement: S3 Table — (XLSX) [file pone.0189881.s003.xlsx]

## Sheet: S3a. TP53
Cataract Case-Control Panel										Control lens (n=64)				Nuclear Cataract (n=67)				Cortical Cataract (n=43)				PSC (n=2)				Nuclear + Cortical Cataract (n=21)				Nuclear + PSC (n=14)				Cortical + PSC (n=10)				Nuclear + Cortical + PSC (n=4)				Cataract Totals (n=161)
Exon	dbSNP ID	COSMIC ID	DNA change	Amino-acid change	PolyPhen-2 (pred)	SIFT (pred)	MAF-EVS Caucasian	MAF - 1000G (CEU)	MAF - Cataract Case-Control Panel	Ref	Het	Hom	MAF (Control)	Ref	Het	Hom	MAF (Nuclear)	Ref	Het	Hom	MAF (Cortical)	Ref	Het	Hom	MAF (PSC)	Ref	Het	Hom	MAF (Nuc+Cort)	Ref	Het	Hom	MAF (Nuc+PSC)	Ref	Het	Hom	MAF (Cort+PSC)	Ref	Het	Hom	MAF (Nuc+Cort+PSC)	Ref	Het	Hom	MAF (All Cataract)
4	rs1800370		c.108G>A	p.P36P	synonymous		0.0148	0.0051	0.0177778	61	3	0	0.0234375	63	4	0	0.0298507	41	2	0	0.0232558	2	0	0	0	20	1	0	0.0238095	14	0	0	0	10	0	0	0	4	0	0	0	154	7	0	0.0217391
4	rs1042522	COSM250061	c.215C>G	p.P72R	0.083 (B)	0.03 (D)	0.2548*	0.2424*	0.2666*	4	26	34	0.734375	3	25	39	0.768657	5	17	21	0.686047	0	2	0	0.5	2	10	9	0.666667	0	5	9	0.821429	0	4	6	0.8	1	1	2	0.625	11	64	86	0.732919
4	rs751978853		c.354A>T	p.T118T	synonymous				0.00222222	63	1	0	0.0078125	67	0	0	0	43	0	0	0	2	0	0	0	21	0	0	0	14	0	0	0	10	0	0	0	4	0	0	0	161	0	0	0
5	rs375275361	COSM45823	c.558T>C	p.D186D	synonymous				0.00222222	64	0	0	0	67	0	0	0	42	1	0	0.0116279	2	0	0	0	21	0	0	0	14	0	0	0	10	0	0	0	4	0	0	0	160	1	0	0.00310559
6	rs1800372	COSM249885	c.639A>G	p.R213R	synonymous		0.0193	0.0202	0.0333	57	7	0	0.0546875	62	5	0	0.0373134	43	0	0	0	2	0	0	0	21	0	0	0	12	2	0	0.0714286	10	0	0	0	3	1	0	0.125	153	8	0	0.0248447
8	rs770598448		c.789T>C	p.N263N	synonymous				0.00222222	64	0	0	0	67	0	0	0	43	0	0	0	2	0	0	0	21	0	0	0	14	0	0	0	9	1	0	0.05	4	0	0	0	160	1	0	0.00310559
8	rs730882008	COSM44470	c.845G>T	p.R282L	0.998 (D)	0.00 (D)			0.00222222	64	0	0	0	67	0	0	0	42	1	0	0.0116279	2	0	0	0	21	0	0	0	14	0	0	0	10	0	0	0	4	0	0	0	160	1	0	0.00310559
8	rs200073907	COSM45332	c.885T>C	p.P295P	synonymous				0.00444444	64	0	0	0	67	0	0	0	43	0	0	0	2	0	0	0	19	2	0	0.047619	14	0	0	0	10	0	0	0	4	0	0	0	159	2	0	0.00621118
11	rs765530090		c.1113C>A	p.S371S	synonymous				0.18	40	24	0	0.1875	41	26	0	0.19403	26	17	0	0.197674	1	1	0	0.25	16	5	0	0.119048	9	5	0	0.178571	9	1	0	0.05	3	1	0	0.125	105	56	0	0.173913
* MAF refers to reference allele C

## Sheet: S3b. TP53
TP53 SNV - rs1042522
Control lenses
n= 64
CC	CG	GG	n	total alleles
4	26	34	64	128
			C	G	C + G
8	26	0	34	94	128
Nuclear cataract							Allelic - Control vs Nuclear
n=67							Fisher's Exact Test
							http://www.langsrud.com/fisher.htm
CC	CG	GG	n	total alleles			------------------------------------------
3	25	39	67	134			TABLE = [ 128 , 34 , 134 , 31 ]
							Left : p-value = 0.3595207856265211
			C	G	C + G		Right : p-value = 0.7378586787171397
6	25	0	31	103	134		2-Tail : p-value = 0.6782896597571887
							------------------------------------------
Cortical cataract							Allelic - Control vs Cortical
n=43							Fisher's Exact Test
							http://www.langsrud.com/fisher.htm
CC	CG	GG	n	total alleles			------------------------------------------
5	17	21	43	86			TABLE = [ 128 , 34 , 86 , 27 ]
							Left : p-value = 0.7643256547071782
			C	G	C + G		Right : p-value = 0.33471835416758744
10	17	0	27	59	86		2-Tail : p-value = 0.65834086800433
							------------------------------------------
Total cataract							Allelic - Control vs Total
n=161							Fisher's Exact Test
							http://www.langsrud.com/fisher.htm
CC	CG	GG	n	total alleles			------------------------------------------
11	64	86	161	322			TABLE = [ 128 , 34 , 322 , 86 ]
							Left : p-value = 0.5510918027955416
			C	G	C + G		Right : p-value = 0.5395567451819583
22	64	0	86	236	322		2-Tail : p-value = 1
							------------------------------------------
