# Supplementary material for: Germ-line and somatic EPHA2 coding variants in lens aging and cataract
Source: PLoS One. 2017 Dec 21;12(12):e0189881. doi: 10.1371/journal.pone.0189881 (PMC5739433; doi:10.1371/journal.pone.0189881)
Supplement: S5 Table — (XLSX) [file pone.0189881.s005.xlsx]

## Sheet: S5a. Cat >1% all
ND02603	Right
Chr	Start	End	Ref	Alt	Func.refGene	Gene.refGene	GeneDetail.refGene	ExonicFunc.refGene	AAChange.refGene	clinvar_20140929	cosmic70	snp129	snp138	exac01	esp6500si_all	agilentv5	SIFT_score	SIFT_pred	Polyphen2_HDIV_score	Polyphen2_HDIV_pred	Polyphen2_HVAR_score	Polyphen2_HVAR_pred	LRT_score	LRT_pred	MutationTaster_score	MutationTaster_pred	MutationAssessor_score	MutationAssessor_pred	FATHMM_score	FATHMM_pred	RadialSVM_score	RadialSVM_pred	LR_score	LR_pred	VEST3_score	CADD_raw	CADD_phred	GERP++_RS	phyloP46way_placental	phyloP100way_vertebrate	SiPhy_29way_logOdds	Depth1	Vaf1	Vaf2	Depth2
chr1	16458720	16458720	C	T	exonic	EPHA2	na	nonsynonymous SNV	EPHA2:NM_004431:exon13:c.G2164A:p.G722S	na	na	na	na	na	na	na	0	D	1	D	1	D	0	D	1	D	0.62	N	-0.03	T	-0.424	T	0.317	T	0.952	5.795	36	6.07	2.884	7.818	18.138	3622	0.0121	0.0011	2775
chr1	16458721	16458721	C	T	exonic	EPHA2	na	synonymous SNV	EPHA2:NM_004431:exon13:c.G2163A:p.R721R	na	na	na	na	na	na	na	na	na	na	na	na	na	na	na	na	na	na	na	na	na	na	na	na	na	na	na	na	na	na	na	na	3730	0.0233	0.0017	2887
chr1	16458733	16458733	C	T	exonic	EPHA2	na	synonymous SNV	EPHA2:NM_004431:exon13:c.G2151A:p.V717V	na	na	na	na	na	na	na	na	na	na	na	na	na	na	na	na	na	na	na	na	na	na	na	na	na	na	na	na	na	na	na	na	3706	0.0116	0.001	2866
chr1	16458886	16458886	T	C	exonic	EPHA2	na	nonsynonymous SNV	EPHA2:NM_004431:exon12:c.A2102G:p.D701G	na	na	na	na	na	na	na	0	D	1	D	1	D	0	D	1	D	0.585	N	0	T	-0.434	T	0.291	T	0.931	4.94	28.7	6.07	2.326	6.239	14.581	3696	0.0133	0.0021	4322
chr1	16458895	16458895	C	T	exonic	EPHA2	na	nonsynonymous SNV	EPHA2:NM_004431:exon12:c.G2093A:p.G698E	na	na	na	na	na	na	na	0	D	1	D	1	D	0	D	1	D	3.685	H	-2.58	D	0.972	D	0.883	D	0.962	5.334	34	6.07	2.884	7.757	18.138	3714	0.0175	0.0007	4337
chr1	16458896	16458896	C	T	exonic	EPHA2	na	nonsynonymous SNV	EPHA2:NM_004431:exon12:c.G2092A:p.G698R	na	na	na	na	na	na	na	0	D	1	D	1	D	0	D	1	D	3.44	M	-2.59	D	0.94	D	0.874	D	0.924	5.386	34	6.07	2.884	6.025	18.138	3724	0.0115	0.0018	4343
chr1	16459705	16459705	T	C	exonic	EPHA2	na	nonsynonymous SNV	EPHA2:NM_004431:exon11:c.A2023G:p.I675V	na	na	na	na	na	na	na	0.5	T	0.987	D	0.983	D	0	D	1	D	0.14	N	-0.28	T	-0.675	T	0.262	T	0.532	4.385	23.2	5.5	2.119	6.295	14.484	3873	0.0103	0.0032	4321
chr1	16459986	16459986	C	T	exonic	EPHA2	na	synonymous SNV	EPHA2:NM_004431:exon10:c.G1854A:p.V618V	na	na	na	na	na	na	na	na	na	na	na	na	na	na	na	na	na	na	na	na	na	na	na	na	na	na	na	na	na	na	na	na	3761	0.0101	0.0009	4398
chr1	16460006	16460006	A	G	exonic	EPHA2	na	nonsynonymous SNV	EPHA2:NM_004431:exon10:c.T1834C:p.C612R	na	na	na	na	na	na	na	0	D	0.034	B	0.008	B	0	D	1	D	1.025	L	0.21	T	-0.955	T	0.139	T	0.467	1.591	11.28	4.48	0.944	3.385	11.174	3751	0.0165	0.0057	4384
chr1	16460049	16460049	G	A	exonic	EPHA2	na	synonymous SNV	EPHA2:NM_004431:exon10:c.C1791T:p.P597P	na	na	na	na	na	na	na	na	na	na	na	na	na	na	na	na	na	na	na	na	na	na	na	na	na	na	na	na	na	na	na	na	4697	0.0105	0.007	5419
chr1	16460083	16460083	T	C	exonic	EPHA2	na	nonsynonymous SNV	EPHA2:NM_004431:exon10:c.A1757G:p.K586R	na	na	na	na	na	na	na	0.64	T	0.779	P	0.141	B	0	D	1	D	1.41	L	2.55	T	-1.031	T	0.026	T	0.284	3.376	17.38	5.86	2.232	8.036	15.068	4004	0.0115	0.006	4690
chr1	16460101	16460101	T	C	exonic	EPHA2	na	nonsynonymous SNV	EPHA2:NM_004431:exon10:c.A1739G:p.E580G	na	na	na	na	na	na	na	0.04	D	0.99	D	0.868	P	0	D	1	D	1.555	L	2.69	T	-1.161	T	0.069	T	0.63	2.887	15.62	5.77	2.195	3.889	13.446	978	0.0154	0.0029	1021
chr1	16461536	16461536	G	A	exonic	EPHA2	na	nonsynonymous SNV	EPHA2:NM_004431:exon7:c.C1577T:p.T526M	na	na	na	na	7.894e-06	na	na	0	D	1	D	0.999	D	0	D	1	D	3.25	M	0.03	T	0.224	D	0.527	D	0.783	4.545	24.6	5.4	2.539	9.128	16.672	1811	0.0105	0.0025	1970
chr1	16461682	16461682	T	C	exonic	EPHA2	na	synonymous SNV	EPHA2:NM_004431:exon7:c.A1431G:p.G477G	na	na	na	na	na	na	na	na	na	na	na	na	na	na	na	na	na	na	na	na	na	na	na	na	na	na	na	na	na	na	na	na	1923	0.0104	0.0013	795
chr1	16462233	16462233	T	G	exonic	EPHA2	na	nonsynonymous SNV	EPHA2:NM_004431:exon6:c.A1345C:p.T449P	na	na	na	na	na	na	na	0.08	T	0.988	D	0.833	P	0	D	0.977	D	-0.05	N	0.45	T	-0.793	T	0.145	T	0.628	1.906	12.33	5.26	1.999	2.813	13.137	2526	0.0143	0.0067	2405
chr1	16464539	16464539	C	T	exonic	EPHA2	na	nonsynonymous SNV	EPHA2:NM_004431:exon5:c.G1121A:p.G374E	na	na	na	na	na	na	na	0.03	D	0.511	P	0.222	B	0.002	N	0.983	N	1.61	L	0.67	T	-0.942	T	0.122	T	0.598	1.093	9.461	4.06	1.241	3.748	11.462	6465	0.0181	0.0009	5642
chr1	16464573	16464573	T	C	exonic	EPHA2	na	nonsynonymous SNV	EPHA2:NM_004431:exon5:c.A1087G:p.S363G	na	na	na	na	na	na	na	0.13	T	0.742	P	0.183	B	0.119	N	0.981	D	1.78	L	0.31	T	-0.98	T	0.137	T	0.172	1.509	10.99	2.5	0.28	2.66	6.87	5872	0.0124	0.0036	5353
chr1	16464614	16464614	G	A	exonic	EPHA2	na	nonsynonymous SNV	EPHA2:NM_004431:exon5:c.C1046T:p.T349M	na	na	na	rs200490325	0.000237	na	na	0.03	D	0.974	D	0.508	P	0.014	N	0.94	N	0.895	L	0.27	T	-0.961	T	0.128	T	0.303	1.46	10.83	1.38	0.583	-0.259	6.269	2543	0.0157	0	1241
chr1	16464784	16464784	G	A	exonic	EPHA2	na	nonsynonymous SNV	EPHA2:NM_004431:exon4:c.C965T:p.S322L	na	na	na	na	na	na	na	0.02	D	0.818	P	0.09	B	0.011	N	1	N	2.355	M	0	T	-0.606	T	0.218	T	0.248	1.671	11.55	5.3	2.488	2.528	16.446	3689	0.0125	0.0019	4309
chr1	16474909	16474909	G	A	exonic	EPHA2	na	stopgain	EPHA2:NM_004431:exon3:c.C787T:p.Q263X	na	na	na	na	na	na	na	1	T	.	.	.	.	0.003	N	1	A	.	.	.	.	.	.	.	.	.	4.389	23.2	1.54	0.448	-0.47	15.317	3291	0.0106	0.0059	4053
chr1	16475095	16475095	A	G	exonic	EPHA2	na	nonsynonymous SNV	EPHA2:NM_004431:exon3:c.T601C:p.C201R	na	na	na	na	na	na	na	0	D	1	D	0.999	D	0	D	1	D	3.315	M	2.22	T	-0.681	T	0.162	T	0.893	3.954	20.2	5.14	1.937	9.267	12.9	3840	0.0112	0.0023	4407
chr1	16475425	16475425	C	T	exonic	EPHA2	na	nonsynonymous SNV	EPHA2:NM_004431:exon3:c.G271A:p.A91T	na	na	na	na	na	na	na	0	D	0.997	D	0.916	D	0	D	1	D	2.565	M	3.48	T	-1.151	T	0.063	T	0.642	4.451	23.7	5.35	2.503	6.076	16.546	4127	0.0102	0.0009	4666
ND02603	Left
Chr	Start	End	Ref	Alt	Func.refGene	Gene.refGene	GeneDetail.refGene	ExonicFunc.refGene	AAChange.refGene	clinvar_20140929	cosmic70	snp129	snp138	exac01	esp6500si_all	agilentv5	SIFT_score	SIFT_pred	Polyphen2_HDIV_score	Polyphen2_HDIV_pred	Polyphen2_HVAR_score	Polyphen2_HVAR_pred	LRT_score	LRT_pred	MutationTaster_score	MutationTaster_pred	MutationAssessor_score	MutationAssessor_pred	FATHMM_score	FATHMM_pred	RadialSVM_score	RadialSVM_pred	LR_score	LR_pred	VEST3_score	CADD_raw	CADD_phred	GERP++_RS	phyloP46way_placental	phyloP100way_vertebrate	SiPhy_29way_logOdds	Depth1	Vaf1	Vaf2	Depth2
chr1	16455932	16455932	T	C	exonic	EPHA2	na	nonsynonymous SNV	EPHA2:NM_004431:exon16:c.A2822G:p.N941S	na	na	na	na	na	na	na	0.2	T	0.001	B	0.003	B	0.001	D	0.991	D	-0.48	N	0.91	T	-1.1	T	0.044	T	0.094	1.008	9.116	3.48	0.477	0.444	8.622	161	0.0124	0	43
chr1	16455933	16455933	T	C	exonic	EPHA2	na	nonsynonymous SNV	EPHA2:NM_004431:exon16:c.A2821G:p.N941D	na	na	na	na	na	na	na	0.06	T	0.081	B	0.055	B	0.001	D	0.992	D	-0.515	N	0.86	T	-1.072	T	0.061	T	0.138	2.615	14.7	4.62	0.987	1.329	10.913	157	0.0128	0	41
chr1	16456045	16456045	C	T	exonic	EPHA2	na	synonymous SNV	EPHA2:NM_004431:exon16:c.G2709A:p.G903G	na	na	na	na	1.58e-05	na	na	na	na	na	na	na	na	na	na	na	na	na	na	na	na	na	na	na	na	na	na	na	na	na	na	na	3840	0.0125	0.001	3896
chr1	16456048	16456048	C	T	exonic	EPHA2	na	synonymous SNV	EPHA2:NM_004431:exon16:c.G2706A:p.E902E	na	na	na	na	na	na	na	na	na	na	na	na	na	na	na	na	na	na	na	na	na	na	na	na	na	na	na	na	na	na	na	na	3881	0.0124	0.0008	3936
chr1	16456065	16456065	T	C	exonic	EPHA2	na	nonsynonymous SNV	EPHA2:NM_004431:exon16:c.A2689G:p.S897G	na	na	na	na	na	na	na	0	D	0.988	D	0.76	P	0	D	1	D	2.14	M	-1.62	D	0.364	D	0.63	D	0.51	2.6	14.65	5.87	2.248	4.165	15.094	3671	0.0101	0.0035	3705
chr1	16458595	16458595	C	T	exonic	EPHA2	na	synonymous SNV	EPHA2:NM_004431:exon13:c.G2289A:p.V763V	na	na	na	na	na	na	na	na	na	na	na	na	na	na	na	na	na	na	na	na	na	na	na	na	na	na	na	na	na	na	na	na	3557	0.0104	0.0006	3106
chr1	16460068	16460068	G	A	exonic	EPHA2	na	nonsynonymous SNV	EPHA2:NM_004431:exon10:c.C1772T:p.P591L	na	na	na	na	na	na	na	0	D	1	D	1	D	0	D	1	D	2.415	M	1.32	T	-0.601	T	0.257	T	0.847	4.836	27.5	5.86	2.766	9.864	18.741	5031	0.0107	0.0002	4336
chr1	16462150	16462150	C	T	exonic	EPHA2	na	synonymous SNV	EPHA2:NM_004431:exon6:c.G1428A:p.K476K	na	na	na	na	na	na	na	na	na	na	na	na	na	na	na	na	na	na	na	na	na	na	na	na	na	na	na	na	na	na	na	na	4302	0.0116	0.0008	3739
chr1	16474887	16474887	T	C	exonic	EPHA2	na	nonsynonymous SNV	EPHA2:NM_004431:exon3:c.A809G:p.E270G	na	na	na	na	na	na	na	1	T	0.001	B	0.001	B	0.032	N	0.927	D	-0.09	N	-0.77	T	-0.957	T	0.131	T	0.153	-0.045	3.783	3.63	0.679	1.427	6.259	4060	0.0113	0.0024	3301
chr1	16474973	16474973	T	C	exonic	EPHA2	na	synonymous SNV	EPHA2:NM_004431:exon3:c.A723G:p.E241E	na	na	na	na	na	na	na	na	na	na	na	na	na	na	na	na	na	na	na	na	na	na	na	na	na	na	na	na	na	na	na	na	5588	0.0106	0.0046	6329
chr1	16474976	16474976	A	G	exonic	EPHA2	na	synonymous SNV	EPHA2:NM_004431:exon3:c.T720C:p.G240G	na	na	na	na	na	na	na	na	na	na	na	na	na	na	na	na	na	na	na	na	na	na	na	na	na	na	na	na	na	na	na	na	5154	0.0108	0.0036	5947
chr1	16475230	16475230	A	G	exonic	EPHA2	na	nonsynonymous SNV	EPHA2:NM_004431:exon3:c.T466C:p.F156L	na	na	na	na	na	na	na	1	T	0.997	D	0.984	D	0	D	1	D	0.16	N	4.02	T	-0.945	T	0.015	T	0.382	1.03	9.206	5.14	1.937	1.348	12.9	1166	0.0103	0.0036	2197
chr1	16475532	16475532	A	G	exonic	EPHA2	na	nonsynonymous SNV	EPHA2:NM_004431:exon3:c.T164C:p.M55T	na	na	na	na	na	na	na	0	D	0.056	B	0.05	B	0.002	N	0.977	D	1.1	L	3.92	T	-0.973	T	0.012	T	0.245	1.826	12.07	4.23	0.881	2.931	9.15	4397	0.0123	0.0039	3808
ND02768	Right
Chr	Start	End	Ref	Alt	Func.refGene	Gene.refGene	GeneDetail.refGene	ExonicFunc.refGene	AAChange.refGene	clinvar_20140929	cosmic70	snp129	snp138	exac01	esp6500si_all	agilentv5	SIFT_score	SIFT_pred	Polyphen2_HDIV_score	Polyphen2_HDIV_pred	Polyphen2_HVAR_score	Polyphen2_HVAR_pred	LRT_score	LRT_pred	MutationTaster_score	MutationTaster_pred	MutationAssessor_score	MutationAssessor_pred	FATHMM_score	FATHMM_pred	RadialSVM_score	RadialSVM_pred	LR_score	LR_pred	VEST3_score	CADD_raw	CADD_phred	GERP++_RS	phyloP46way_placental	phyloP100way_vertebrate	SiPhy_29way_logOdds	Depth1	Vaf1	Vaf2	Depth2
chr1	16451720	16451720	A	T	exonic	EPHA2	na	nonsynonymous SNV	EPHA2:NM_004431:exon17:c.T2921A:p.I974N	na	na	na	na	na	na	na	0	D	0	B	0.002	B	0.002	N	0.888	D	-0.345	N	-0.81	T	-0.951	T	0.146	T	0.37	3.785	19.22	2.96	0.321	2.774	5.463	3755	0.0104	0.0003	3653
chr1	16456030	16456030	C	T	exonic	EPHA2	na	synonymous SNV	EPHA2:NM_004431:exon16:c.G2724A:p.T908T	na	na	na	na	7.893e-06	na	na	na	na	na	na	na	na	na	na	na	na	na	na	na	na	na	na	na	na	na	na	na	na	na	na	na	3534	0.0125	0.0014	3623
chr1	16456904	16456904	G	A	exonic	EPHA2	na	nonsynonymous SNV	EPHA2:NM_004431:exon15:c.C2486T:p.A829V	na	na	na	rs139382402	7.909e-06	7.7e-05	na	0	D	0.999	D	0.906	P	0	D	1	D	0.645	N	0.04	T	-0.458	T	0.293	T	0.679	4.521	24.3	5.75	2.725	5.652	18.516	2149	0.0126	0.0004	2259
chr1	16458227	16458227	A	G	exonic	EPHA2	na	nonsynonymous SNV	EPHA2:NM_004431:exon14:c.T2464C:p.S822P	na	na	na	na	na	na	na	0	D	0.999	D	0.971	D	0.001	D	1	D	1.355	L	-0.1	T	-0.342	T	0.343	T	0.802	4.04	20.7	5.57	2.116	3.972	14.556	3901	0.0133	0.0042	3605
chr1	16458321	16458321	G	A	exonic	EPHA2	na	synonymous SNV	EPHA2:NM_004431:exon14:c.C2370T:p.S790S	na	na	na	na	na	na	na	na	na	na	na	na	na	na	na	na	na	na	na	na	na	na	na	na	na	na	na	na	na	na	na	na	2039	0.0113	0.0004	2553
chr1	16458893	16458893	C	T	exonic	EPHA2	na	nonsynonymous SNV	EPHA2:NM_004431:exon12:c.G2095A:p.A699T	na	ID=COSM1727288;OCCURENCE=1(liver)	na	na	na	na	na	0	D	0.992	D	0.665	P	0	D	1	D	-0.495	N	0.14	T	-0.803	T	0.125	T	0.54	4.842	27.5	5.83	2.769	3.069	12.544	3924	0.0135	0.0008	3993
chr1	16460100	16460100	T	C	exonic	EPHA2	na	synonymous SNV	EPHA2:NM_004431:exon10:c.A1740G:p.E580E	na	na	na	na	na	na	na	na	na	na	na	na	na	na	na	na	na	na	na	na	na	na	na	na	na	na	na	na	na	na	na	na	924	0.013	0.0012	845
chr1	16460411	16460411	C	T	splicing	EPHA2	NM_004431:exon10:c.1683-1G>A	na	na	na	na	na	na	na	na	na	.	.	.	.	.	.	.	.	1	D	.	.	.	.	.	.	.	.	.	2.092	12.95	5.71	2.686	6.422	16.573	2823	0.0106	0.001	2988
chr1	16460979	16460979	A	G	exonic	EPHA2	na	nonsynonymous SNV	EPHA2:NM_004431:exon8:c.T1666C:p.F556L	na	na	na	na	na	na	na	1	T	0	B	0	B	0.097	N	1	N	-0.765	N	3.07	T	-0.966	T	0.007	T	0.099	0.151	4.811	-11	-1.941	-1.787	9.747	2984	0.0124	0.0034	3223
chr1	16464516	16464516	T	C	exonic	EPHA2	na	nonsynonymous SNV	EPHA2:NM_004431:exon5:c.A1144G:p.S382G	na	na	na	na	na	na	na	0.38	T	0.025	B	0.011	B	0	D	0.986	D	0.29	N	0.38	T	-1.044	T	0.09	T	0.143	0.11	4.592	4.97	2.013	3.472	12.914	3754	0.0131	0.0022	3650
chr1	16464545	16464545	T	C	exonic	EPHA2	na	nonsynonymous SNV	EPHA2:NM_004431:exon5:c.A1115G:p.E372G	na	na	na	na	na	na	na	0.58	T	0.986	D	0.895	P	0.001	D	1	D	0.995	L	0.48	T	-0.907	T	0.191	T	0.48	1.935	12.43	4.97	2.013	3.307	12.914	6219	0.0105	0.0016	6301
chr1	16464600	16464600	T	C	exonic	EPHA2	na	nonsynonymous SNV	EPHA2:NM_004431:exon5:c.A1060G:p.S354G	na	na	na	na	na	na	na	0	D	0.003	B	0.011	B	0.53	N	0.966	D	1.625	L	0.3	T	-0.89	T	0.167	T	0.193	0.927	8.778	2.61	0.328	0.741	3.795	2321	0.0293	0.0032	2490
chr1	16464607	16464607	A	G	exonic	EPHA2	na	synonymous SNV	EPHA2:NM_004431:exon5:c.T1053C:p.P351P	na	na	na	na	na	na	na	na	na	na	na	na	na	na	na	na	na	na	na	na	na	na	na	na	na	na	na	na	na	na	na	na	2298	0.0149	0.0057	2472
chr1	16464647	16464647	A	G	exonic	EPHA2	na	nonsynonymous SNV	EPHA2:NM_004431:exon5:c.T1013C:p.V338A	na	na	na	na	na	na	na	0.18	T	0.037	B	0.123	B	0.921	N	0.736	D	0.49	N	0.43	T	-0.941	T	0.126	T	0.265	2.588	14.61	4.97	2.013	1.385	12.914	2305	0.013	0.0049	2469
chr1	16475090	16475090	G	A	exonic	EPHA2	na	synonymous SNV	EPHA2:NM_004431:exon3:c.C606T:p.P202P	na	na	na	rs201175373	7.103e-05	7.7e-05	na	na	na	na	na	na	na	na	na	na	na	na	na	na	na	na	na	na	na	na	na	na	na	na	na	na	3961	0.0106	0.0018	3875
chr1	16475382	16475382	C	T	exonic	EPHA2	na	nonsynonymous SNV	EPHA2:NM_004431:exon3:c.G314A:p.C105Y	na	na	na	na	na	na	na	0	D	1	D	1	D	0	D	1	D	3.37	M	-0.14	T	0.267	D	0.536	D	0.919	4.337	22.8	5.35	2.503	7.814	16.546	2259	0.0106	0.0015	2012
chr1	16475489	16475489	C	T	exonic	EPHA2	na	synonymous SNV	EPHA2:NM_004431:exon3:c.G207A:p.V69V	na	na	na	na	na	na	na	na	na	na	na	na	na	na	na	na	na	na	na	na	na	na	na	na	na	na	na	na	na	na	na	na	4217	0.0104	0.001	4154
ND02768	Left
Chr	Start	End	Ref	Alt	Func.refGene	Gene.refGene	GeneDetail.refGene	ExonicFunc.refGene	AAChange.refGene	clinvar_20140929	cosmic70	snp129	snp138	exac01	esp6500si_all	agilentv5	SIFT_score	SIFT_pred	Polyphen2_HDIV_score	Polyphen2_HDIV_pred	Polyphen2_HVAR_score	Polyphen2_HVAR_pred	LRT_score	LRT_pred	MutationTaster_score	MutationTaster_pred	MutationAssessor_score	MutationAssessor_pred	FATHMM_score	FATHMM_pred	RadialSVM_score	RadialSVM_pred	LR_score	LR_pred	VEST3_score	CADD_raw	CADD_phred	GERP++_RS	phyloP46way_placental	phyloP100way_vertebrate	SiPhy_29way_logOdds	Depth1	Vaf1	Vaf2	Depth2
chr1	16451738	16451738	T	C	exonic	EPHA2	na	nonsynonymous SNV	EPHA2:NM_004431:exon17:c.A2903G:p.Q968R	na	na	na	na	na	na	na	0	D	0.816	P	0.24	B	0	D	0.999	D	2.02	M	-0.8	T	-0.564	T	0.286	T	0.37	3.246	16.88	3.98	0.783	5.125	6.653	3654	0.0227	0.0021	3753
chr1	16451753	16451753	A	G	exonic	EPHA2	na	nonsynonymous SNV	EPHA2:NM_004431:exon17:c.T2888C:p.L963P	na	na	na	na	na	na	na	0.02	D	0.998	D	0.967	D	0.001	N	1	D	2.135	M	0.71	T	-0.496	T	0.276	T	0.588	3.755	19.07	4.88	1.825	3.492	13.659	3649	0.0115	0.0056	3754
chr1	16451758	16451758	G	A	exonic	EPHA2	na	synonymous SNV	EPHA2:NM_004431:exon17:c.C2883T:p.S961S	na	na	na	na	na	na	na	na	na	na	na	na	na	na	na	na	na	na	na	na	na	na	na	na	na	na	na	na	na	na	na	na	3647	0.0121	0.0003	3747
chr1	16455969	16455969	C	T	exonic	EPHA2	na	nonsynonymous SNV	EPHA2:NM_004431:exon16:c.G2785A:p.G929S	na	na	na	na	1.579e-05	na	na	0.01	D	1	D	0.962	D	0	D	1	D	3.57	H	0.53	T	0.042	D	0.437	T	0.597	5.139	32	5.77	2.733	7.733	14.19	3663	0.0142	0.0011	3537
chr1	16456045	16456045	C	T	exonic	EPHA2	na	synonymous SNV	EPHA2:NM_004431:exon16:c.G2709A:p.G903G	na	na	na	na	1.58e-05	na	na	na	na	na	na	na	na	na	na	na	na	na	na	na	na	na	na	na	na	na	na	na	na	na	na	na	3596	0.0381	0.0011	3504
chr1	16456083	16456083	C	T	exonic	EPHA2	na	nonsynonymous SNV	EPHA2:NM_004431:exon16:c.G2671A:p.V891M	na	na	na	rs139168333	7.107e-05	0.000231	0.01	0.09	T	0.958	D	0.29	B	0.003	N	1	D	1.87	L	-0.01	T	-0.73	T	0.189	T	0.511	2.345	13.8	5.34	2.785	3.113	11.227	3220	0.0363	0.0003	3191
chr1	16458271	16458271	A	G	exonic	EPHA2	na	nonsynonymous SNV	EPHA2:NM_004431:exon14:c.T2420C:p.M807T	na	na	na	na	na	na	na	0	D	0.997	D	0.993	D	0	D	1	D	2.72	M	0.01	T	0.05	D	0.473	T	0.87	4.431	23.6	5.7	2.17	9.307	14.79	6263	0.0102	0.003	6004
chr1	16458667	16458667	G	A	exonic	EPHA2	na	synonymous SNV	EPHA2:NM_004431:exon13:c.C2217T:p.D739D	na	ID=COSM95848;OCCURENCE=1(lung)	na	na	7.892e-06	na	na	na	na	na	na	na	na	na	na	na	na	na	na	na	na	na	na	na	na	na	na	na	na	na	na	na	6156	0.011	0.0003	5913
chr1	16458701	16458701	T	C	exonic	EPHA2	na	nonsynonymous SNV	EPHA2:NM_004431:exon13:c.A2183G:p.K728R	na	na	na	na	na	na	na	0.24	T	0.998	D	0.868	P	0	D	1	D	0.09	N	-1.66	D	-0.11	T	0.46	T	0.597	4.828	27.4	6.07	2.326	5.17	14.581	3484	0.0178	0.005	3398
chr1	16458721	16458721	C	T	exonic	EPHA2	na	synonymous SNV	EPHA2:NM_004431:exon13:c.G2163A:p.R721R	na	na	na	na	na	na	na	na	na	na	na	na	na	na	na	na	na	na	na	na	na	na	na	na	na	na	na	na	na	na	na	na	3604	0.0219	0.0017	3527
chr1	16458763	16458763	C	T	exonic	EPHA2	na	synonymous SNV	EPHA2:NM_004431:exon13:c.G2121A:p.K707K	na	na	na	na	na	na	na	na	na	na	na	na	na	na	na	na	na	na	na	na	na	na	na	na	na	na	na	na	na	na	na	na	350	0.02	0	698
chr1	16458912	16458912	A	G	exonic	EPHA2	na	synonymous SNV	EPHA2:NM_004431:exon12:c.T2076C:p.T692T	na	na	na	na	na	na	na	na	na	na	na	na	na	na	na	na	na	na	na	na	na	na	na	na	na	na	na	na	na	na	na	na	3964	0.0157	0.0046	3900
chr1	16459693	16459693	C	T	exonic	EPHA2	na	nonsynonymous SNV	EPHA2:NM_004431:exon11:c.G2035A:p.E679K	na	na	na	na	na	na	na	0.02	D	1	D	0.998	D	0	D	1	D	0	N	0.09	T	-0.515	T	0.226	T	0.838	5.626	36	5.5	2.622	7.808	18.023	3796	0.0245	0.0008	3802
chr1	16459998	16459998	A	G	exonic	EPHA2	na	synonymous SNV	EPHA2:NM_004431:exon10:c.T1842C:p.T614T	na	na	na	na	na	na	na	na	na	na	na	na	na	na	na	na	na	na	na	na	na	na	na	na	na	na	na	na	na	na	na	na	3569	0.0107	0.0025	3570
chr1	16460068	16460068	G	A	exonic	EPHA2	na	nonsynonymous SNV	EPHA2:NM_004431:exon10:c.C1772T:p.P591L	na	na	na	na	na	na	na	0	D	1	D	1	D	0	D	1	D	2.415	M	1.32	T	-0.601	T	0.257	T	0.847	4.836	27.5	5.86	2.766	9.864	18.741	4181	0.0139	0.0016	4258
chr1	16460407	16460407	C	T	exonic	EPHA2	na	synonymous SNV	EPHA2:NM_004431:exon9:c.G1686A:p.R562R	na	na	na	na	na	na	na	na	na	na	na	na	na	na	na	na	na	na	na	na	na	na	na	na	na	na	na	na	na	na	na	na	3157	0.0425	0.0003	2938
chr1	16461597	16461597	G	A	exonic	EPHA2	na	stopgain	EPHA2:NM_004431:exon7:c.C1516T:p.Q506X	na	ID=COSM126674;OCCURENCE=1(upper_aerodigestive_tract)	na	na	na	na	na	0	D	.	.	.	.	0	D	1	A	.	.	.	.	.	.	.	.	.	7.124	38	5.4	2.539	4.075	16.672	6344	0.0106	0.0007	5987
chr1	16464484	16464484	C	A	exonic	EPHA2	na	synonymous SNV	EPHA2:NM_004431:exon5:c.G1176T:p.L392L	na	na	na	na	2.368e-05	na	na	na	na	na	na	na	na	na	na	na	na	na	na	na	na	na	na	na	na	na	na	na	na	na	na	na	5106	0.0139	0.0002	5741
chr1	16464816	16464816	T	C	exonic	EPHA2	na	synonymous SNV	EPHA2:NM_004431:exon4:c.A933G:p.E311E	na	na	na	na	na	na	na	na	na	na	na	na	na	na	na	na	na	na	na	na	na	na	na	na	na	na	na	na	na	na	na	na	6189	0.0223	0.006	6326
chr1	16464887	16464887	T	C	exonic	EPHA2	na	nonsynonymous SNV	EPHA2:NM_004431:exon4:c.A862G:p.S288G	na	na	na	na	na	na	na	0.38	T	0.001	B	0	B	0.146	N	0.839	N	-0.86	N	-0.01	T	-1.041	T	0.071	T	0.112	0.968	8.952	3.02	0.87	0.117	5.932	2588	0.0189	0.0064	2990
chr1	16474982	16474982	C	T	exonic	EPHA2	na	synonymous SNV	EPHA2:NM_004431:exon3:c.G714A:p.P238P	na	na	na	na	0.0001026	na	na	na	na	na	na	na	na	na	na	na	na	na	na	na	na	na	na	na	na	na	na	na	na	na	na	na	6035	0.0229	0.0013	6341
chr1	16475018	16475018	C	T	exonic	EPHA2	na	synonymous SNV	EPHA2:NM_004431:exon3:c.G678A:p.V226V	na	na	na	na	na	na	na	na	na	na	na	na	na	na	na	na	na	na	na	na	na	na	na	na	na	na	na	na	na	na	na	na	2562	0.0277	0.0007	2923
chr1	16475281	16475281	A	G	exonic	EPHA2	na	nonsynonymous SNV	EPHA2:NM_004431:exon3:c.T415C:p.F139L	na	na	na	na	na	na	na	0.01	D	1	D	1	D	0	D	1	D	2.73	M	3.57	T	-1.139	T	0.058	T	0.633	5.041	29.8	5.14	1.937	9.335	12.9	5939	0.0108	0.0063	6046
chr1	16475318	16475318	C	T	exonic	EPHA2	na	synonymous SNV	EPHA2:NM_004431:exon3:c.G378A:p.S126S	na	na	na	na	7.892e-06	na	na	na	na	na	na	na	na	na	na	na	na	na	na	na	na	na	na	na	na	na	na	na	na	na	na	na	5927	0.0172	0.0022	6021
chr1	16475394	16475394	G	A	exonic	EPHA2	na	nonsynonymous SNV	EPHA2:NM_004431:exon3:c.C302T:p.T101I	na	na	na	rs371414588	1.579e-05	0.000154	na	0	D	0.823	P	0.374	B	0	D	1	D	1.815	L	3.71	T	-1.132	T	0.023	T	0.326	2.426	14.07	5.35	2.503	5.942	16.546	5881	0.0162	0.0006	6192
ND02779	Right
Chr	Start	End	Ref	Alt	Func.refGene	Gene.refGene	GeneDetail.refGene	ExonicFunc.refGene	AAChange.refGene	clinvar_20140929	cosmic70	snp129	snp138	exac01	esp6500si_all	agilentv5	SIFT_score	SIFT_pred	Polyphen2_HDIV_score	Polyphen2_HDIV_pred	Polyphen2_HVAR_score	Polyphen2_HVAR_pred	LRT_score	LRT_pred	MutationTaster_score	MutationTaster_pred	MutationAssessor_score	MutationAssessor_pred	FATHMM_score	FATHMM_pred	RadialSVM_score	RadialSVM_pred	LR_score	LR_pred	VEST3_score	CADD_raw	CADD_phred	GERP++_RS	phyloP46way_placental	phyloP100way_vertebrate	SiPhy_29way_logOdds	Depth1	Vaf1	Vaf2	Depth2
chr1	16456015	16456015	C	T	exonic	EPHA2	na	synonymous SNV	EPHA2:NM_004431:exon16:c.G2739A:p.L913L	na	na	na	na	na	na	na	na	na	na	na	na	na	na	na	na	na	na	na	na	na	na	na	na	na	na	na	na	na	na	na	na	2963	0.0105	0.0019	3682
chr1	16456061	16456061	G	A	exonic	EPHA2	na	nonsynonymous SNV	EPHA2:NM_004431:exon16:c.C2693T:p.T898M	na	na	na	rs376803353	0.0001737	na	na	0.04	D	1	D	0.974	D	0	D	1	D	1.59	L	-1.67	D	0.333	D	0.658	D	0.669	2.659	14.85	5.78	2.738	6.64	18.562	2871	0.0101	0.0011	3504
chr1	16458565	16458565	G	A	exonic	EPHA2	na	synonymous SNV	EPHA2:NM_004431:exon13:c.C2319T:p.T773T	na	na	na	na	na	na	na	na	na	na	na	na	na	na	na	na	na	na	na	na	na	na	na	na	na	na	na	na	na	na	na	na	2447	0.0159	0.0003	3266
chr1	16458723	16458723	G	A	exonic	EPHA2	na	nonsynonymous SNV	EPHA2:NM_004431:exon13:c.C2161T:p.R721W	na	ID=COSM1645519;OCCURENCE=1(large_intestine)	na	rs376787040	7.892e-05	7.7e-05	na	0	D	1	D	0.959	D	0	D	1	D	1.275	L	-0.05	T	-0.486	T	0.312	T	0.917	3.708	18.83	1.94	0.1	2.26	14.452	3009	0.0153	0.0012	3433
chr1	16458925	16458925	A	G	exonic	EPHA2	na	nonsynonymous SNV	EPHA2:NM_004431:exon12:c.T2063C:p.M688T	na	na	na	na	na	na	na	0	D	0.005	B	0.044	B	0	D	0.994	D	0	N	0.07	T	-0.969	T	0.113	T	0.487	3.408	17.51	5.73	2.198	4.04	13.975	3038	0.0109	0.003	4035
chr1	16460016	16460016	G	A	exonic	EPHA2	na	synonymous SNV	EPHA2:NM_004431:exon10:c.C1824T:p.I608I	na	na	na	na	na	na	na	na	na	na	na	na	na	na	na	na	na	na	na	na	na	na	na	na	na	na	na	na	na	na	na	na	2924	0.0116	0.0005	3869
chr1	16460412	16460412	T	C	splicing	EPHA2	NM_004431:exon10:c.1683-2A>G	na	na	na	na	na	na	na	na	na	.	.	.	.	.	.	.	.	1	D	.	.	.	.	.	.	.	.	.	1.811	12.01	5.71	2.169	6.599	13.353	2618	0.0134	0.0055	3109
chr1	16461629	16461629	T	C	exonic	EPHA2	na	nonsynonymous SNV	EPHA2:NM_004431:exon7:c.A1484G:p.D495G	na	na	na	na	na	na	na	0.03	D	0.005	B	0.015	B	0	D	0.647	D	0.93	L	0.41	T	-0.874	T	0.109	T	0.46	2.274	13.56	5.4	2.054	1.519	8.805	3614	0.0103	0.0033	4288
chr1	16461656	16461656	C	T	exonic	EPHA2	na	nonsynonymous SNV	EPHA2:NM_004431:exon7:c.G1457A:p.R486H	na	na	na	na	na	na	na	0	D	0.623	P	0.28	B	0.008	N	0.994	D	1.61	L	0.24	T	-0.762	T	0.176	T	0.326	3.123	16.44	4.49	1.285	2.236	11.918	3652	0.0118	0.0009	4371
chr1	16464526	16464526	C	T	exonic	EPHA2	na	synonymous SNV	EPHA2:NM_004431:exon5:c.G1134A:p.P378P	na	na	na	rs369098567	9.473e-05	7.7e-05	na	na	na	na	na	na	na	na	na	na	na	na	na	na	na	na	na	na	na	na	na	na	na	na	na	na	3093	0.0184	0.0018	3944
chr1	16464907	16464907	A	G	exonic	EPHA2	na	nonsynonymous SNV	EPHA2:NM_004431:exon4:c.T842C:p.F281S	na	na	na	na	na	na	na	0	D	1	D	0.996	D	0	D	1	D	2.535	M	-1.14	T	0.37	D	0.627	D	0.83	2.864	15.54	5.3	2.013	4.671	13.194	3169	0.0104	0.0034	2364
chr1	16477422	16477422	A	G	exonic	EPHA2	na	nonsynonymous SNV	EPHA2:NM_004431:exon2:c.T122C:p.L41P	na	na	na	na	2.368e-05	na	na	0	D	1	D	1	D	0.104	N	1	D	3.185	M	3.07	T	-0.948	T	0.102	T	0.946	4.493	24.1	5.87	2.236	8.402	14.21	3361	0.0116	0.0032	4064
ND02779	Left
Chr	Start	End	Ref	Alt	Func.refGene	Gene.refGene	GeneDetail.refGene	ExonicFunc.refGene	AAChange.refGene	clinvar_20140929	cosmic70	snp129	snp138	exac01	esp6500si_all	agilentv5	SIFT_score	SIFT_pred	Polyphen2_HDIV_score	Polyphen2_HDIV_pred	Polyphen2_HVAR_score	Polyphen2_HVAR_pred	LRT_score	LRT_pred	MutationTaster_score	MutationTaster_pred	MutationAssessor_score	MutationAssessor_pred	FATHMM_score	FATHMM_pred	RadialSVM_score	RadialSVM_pred	LR_score	LR_pred	VEST3_score	CADD_raw	CADD_phred	GERP++_RS	phyloP46way_placental	phyloP100way_vertebrate	SiPhy_29way_logOdds	Depth1	Vaf1	Vaf2	Depth2
chr1	16456009	16456009	G	A	exonic	EPHA2	na	synonymous SNV	EPHA2:NM_004431:exon16:c.C2745T:p.S915S	na	na	na	na	na	na	na	na	na	na	na	na	na	na	na	na	na	na	na	na	na	na	na	na	na	na	na	na	na	na	na	na	3693	0.0165	0.0003	2983
chr1	16456759	16456759	G	A	exonic	EPHA2	na	synonymous SNV	EPHA2:NM_004431:exon15:c.C2631T:p.A877A	na	na	na	na	na	na	na	na	na	na	na	na	na	na	na	na	na	na	na	na	na	na	na	na	na	na	na	na	na	na	na	na	3770	0.0101	0.0014	2836
chr1	16458271	16458271	A	G	exonic	EPHA2	na	nonsynonymous SNV	EPHA2:NM_004431:exon14:c.T2420C:p.M807T	na	na	na	na	na	na	na	0	D	0.997	D	0.993	D	0	D	1	D	2.72	M	0.01	T	0.05	D	0.473	T	0.87	4.431	23.6	5.7	2.17	9.307	14.79	5948	0.0108	0.0035	5965
chr1	16458873	16458873	C	T	exonic	EPHA2	na	synonymous SNV	EPHA2:NM_004431:exon12:c.G2115A:p.R705R	na	na	na	na	na	na	na	na	na	na	na	na	na	na	na	na	na	na	na	na	na	na	na	na	na	na	na	na	na	na	na	na	4023	0.0139	0.0016	3038
chr1	16459778	16459778	G	A	exonic	EPHA2	na	synonymous SNV	EPHA2:NM_004431:exon11:c.C1950T:p.A650A	na	na	na	rs370135733	1.578e-05	7.7e-05	na	na	na	na	na	na	na	na	na	na	na	na	na	na	na	na	na	na	na	na	na	na	na	na	na	na	5242	0.0116	0.0006	4998
chr1	16460056	16460056	T	C	exonic	EPHA2	na	nonsynonymous SNV	EPHA2:NM_004431:exon10:c.A1784G:p.E595G	na	na	na	na	na	na	na	0	D	0.998	D	0.98	D	0	D	1	D	2.97	M	1.87	T	-0.599	T	0.204	T	0.895	4.931	28.6	5.62	2.142	8.036	14.64	4794	0.0111	0.004	3758
chr1	16460391	16460391	G	A	exonic	EPHA2	na	nonsynonymous SNV	EPHA2:NM_004431:exon9:c.C1702T:p.R568C	na	na	na	na	na	na	na	0	D	0.999	D	0.719	P	0.017	N	1	D	1.78	L	2.78	T	-1.206	T	0.056	T	0.666	2.998	16	5.71	2.686	3.799	16.573	3449	0.0104	0.0021	2839
chr1	16460402	16460402	T	C	exonic	EPHA2	na	nonsynonymous SNV	EPHA2:NM_004431:exon9:c.A1691G:p.N564S	na	na	na	na	na	na	na	0.52	T	0	B	0	B	0.174	N	0.997	N	1.18	L	2.96	T	-0.958	T	0.017	T	0.013	-1.741	0.011	-4.89	-0.836	-0.461	10.044	3325	0.0121	0.0033	2748
chr1	16461027	16461027	C	T	exonic	EPHA2	na	nonsynonymous SNV	EPHA2:NM_004431:exon8:c.G1618A:p.G540S	na	ID=COSM366772;OCCURENCE=1(lung)	na	na	3.158e-05	na	na	0.8	T	0.036	B	0.03	B	0	D	1	D	0.18	N	2.92	T	-1.02	T	0.015	T	0.448	-0.421	2.035	4.62	1.356	1.662	10.621	3425	0.0129	0.0007	2798
chr1	16461548	16461548	T	C	exonic	EPHA2	na	nonsynonymous SNV	EPHA2:NM_004431:exon7:c.A1565G:p.H522R	na	na	na	na	7.893e-06	na	na	0.01	D	0.246	B	0.013	B	0	D	0.967	D	1.04	L	0.67	T	-0.98	T	0.096	T	0.386	2.111	13.01	5.4	2.054	1.372	13.383	5770	0.0201	0.005	4794
chr1	16464565	16464565	G	A	exonic	EPHA2	na	synonymous SNV	EPHA2:NM_004431:exon5:c.C1095T:p.T365T	na	na	na	na	na	na	na	na	na	na	na	na	na	na	na	na	na	na	na	na	na	na	na	na	na	na	na	na	na	na	na	na	6054	0.0134	0.0005	5489
chr1	16474909	16474909	G	A	exonic	EPHA2	na	stopgain	EPHA2:NM_004431:exon3:c.C787T:p.Q263X	na	na	na	na	na	na	na	1	T	.	.	.	.	0.003	N	1	A	.	.	.	.	.	.	.	.	.	4.389	23.2	1.54	0.448	-0.47	15.317	3450	0.0151	0.0007	2958
chr1	16474925	16474925	A	G	exonic	EPHA2	na	synonymous SNV	EPHA2:NM_004431:exon3:c.T771C:p.I257I	na	na	na	na	na	na	na	na	na	na	na	na	na	na	na	na	na	na	na	na	na	na	na	na	na	na	na	na	na	na	na	na	3431	0.0134	0.0031	2922
chr1	16474966	16474966	G	A	exonic	EPHA2	na	nonsynonymous SNV	EPHA2:NM_004431:exon3:c.C730T:p.R244C	na	na	na	na	na	na	na	0	D	1	D	0.754	P	0.196	N	1	D	2.43	M	-0.81	T	-0.054	T	0.463	T	0.327	2.587	14.61	3.9	2.275	1.912	9.24	6415	0.0108	0.0005	5778
chr1	16475032	16475032	A	G	exonic	EPHA2	na	nonsynonymous SNV	EPHA2:NM_004431:exon3:c.T664C:p.S222P	na	na	na	na	na	na	na	0.05	D	0.001	B	0.002	B	0.373	N	1	N	1.755	L	-0.91	T	-0.825	T	0.24	T	0.151	1.414	10.66	-0.207	0.274	-0.155	1.991	2742	0.0128	0.0034	2658
chr1	16475400	16475400	T	C	exonic	EPHA2	na	nonsynonymous SNV	EPHA2:NM_004431:exon3:c.A296G:p.K99R	na	na	na	na	na	na	na	0.05	D	0.932	P	0.471	P	0	D	1	D	1.05	L	3.78	T	-1.002	T	0.017	T	0.393	2.592	14.63	5.35	2.024	4.183	13.274	5824	0.0103	0.0047	6235
ND03155	Right
Chr	Start	End	Ref	Alt	Func.refGene	Gene.refGene	GeneDetail.refGene	ExonicFunc.refGene	AAChange.refGene	clinvar_20140929	cosmic70	snp129	snp138	exac01	esp6500si_all	agilentv5	SIFT_score	SIFT_pred	Polyphen2_HDIV_score	Polyphen2_HDIV_pred	Polyphen2_HVAR_score	Polyphen2_HVAR_pred	LRT_score	LRT_pred	MutationTaster_score	MutationTaster_pred	MutationAssessor_score	MutationAssessor_pred	FATHMM_score	FATHMM_pred	RadialSVM_score	RadialSVM_pred	LR_score	LR_pred	VEST3_score	CADD_raw	CADD_phred	GERP++_RS	phyloP46way_placental	phyloP100way_vertebrate	SiPhy_29way_logOdds	Depth1	Vaf1	Vaf2	Depth2
chr1	16458705	16458705	T	C	exonic	EPHA2	na	nonsynonymous SNV	EPHA2:NM_004431:exon13:c.A2179G:p.M727V	na	na	na	na	1.578e-05	na	na	0.01	D	0.997	D	0.988	D	0	D	1	D	2	M	0.07	T	-0.327	T	0.357	T	0.919	4.581	24.9	6.07	2.326	6.289	14.581	3029	0.0109	0.0029	3134
chr1	16460038	16460038	A	G	exonic	EPHA2	na	nonsynonymous SNV	EPHA2:NM_004431:exon10:c.T1802C:p.V601A	na	na	na	na	na	na	na	0	D	0.986	D	0.769	P	0	D	1	D	2.255	M	2.11	T	-0.969	T	0.113	T	0.684	4.638	25.4	5.62	2.142	9.335	14.64	4866	0.0111	0.0026	5363
chr1	16460064	16460064	G	A	exonic	EPHA2	na	synonymous SNV	EPHA2:NM_004431:exon10:c.C1776T:p.H592H	na	na	na	na	na	na	na	na	na	na	na	na	na	na	na	na	na	na	na	na	na	na	na	na	na	na	na	na	na	na	na	na	4894	0.0129	0.0009	5390
chr1	16460360	16460360	T	C	exonic	EPHA2	na	nonsynonymous SNV	EPHA2:NM_004431:exon9:c.A1733G:p.K578R	na	na	na	na	na	na	na	0.11	T	0.9	P	0.287	B	0.127	N	0.793	D	1.355	L	2.8	T	-1.031	T	0.027	T	0.4	2.538	14.45	5.71	2.169	3.762	13.353	3864	0.0114	0.005	3987
chr1	16460966	16460966	C	T	exonic	EPHA2	na	nonsynonymous SNV	EPHA2:NM_004431:exon8:c.G1679A:p.R560H	na	na	na	na	1.579e-05	na	na	0	D	0.002	B	0.001	B	0.01	N	0.997	D	2.94	M	2.6	T	-1.101	T	0.052	T	0.298	2.425	14.07	3.66	0.714	2.275	8.339	3676	0.0133	0.0014	3478
chr1	16461046	16461046	G	A	exonic	EPHA2	na	synonymous SNV	EPHA2:NM_004431:exon8:c.C1599T:p.G533G	na	na	na	na	na	na	na	na	na	na	na	na	na	na	na	na	na	na	na	na	na	na	na	na	na	na	na	na	na	na	na	na	3672	0.0109	0.0009	3487
chr1	16461641	16461641	G	A	exonic	EPHA2	na	nonsynonymous SNV	EPHA2:NM_004431:exon7:c.C1472T:p.S491F	na	na	na	na	na	na	na	0	D	0.947	P	0.755	P	0	D	1	D	3.17	M	0.2	T	-0.012	T	0.41	T	0.775	2.909	15.69	5.4	2.539	0.923	16.672	4983	0.0122	0.0004	4839
chr1	16462149	16462149	C	T	splicing	EPHA2	NM_004431:exon7:c.1428+1G>A	na	na	na	na	na	na	na	na	na	.	.	.	.	.	.	.	.	1	D	.	.	.	.	.	.	.	.	.	4.501	24.2	5.26	2.466	6.629	16.357	4704	0.0155	0.0002	4339
chr1	16462150	16462150	C	T	exonic	EPHA2	na	synonymous SNV	EPHA2:NM_004431:exon6:c.G1428A:p.K476K	na	na	na	na	na	na	na	na	na	na	na	na	na	na	na	na	na	na	na	na	na	na	na	na	na	na	na	na	na	na	na	na	4709	0.0153	0.0002	4359
chr1	16462168	16462168	C	T	exonic	EPHA2	na	synonymous SNV	EPHA2:NM_004431:exon6:c.G1410A:p.E470E	na	na	na	na	na	na	na	na	na	na	na	na	na	na	na	na	na	na	na	na	na	na	na	na	na	na	na	na	na	na	na	na	5684	0.0132	0.0003	5827
chr1	16462170	16462170	C	T	exonic	EPHA2	na	nonsynonymous SNV	EPHA2:NM_004431:exon6:c.G1408A:p.E470K	na	na	na	na	2.368e-05	na	na	0	D	1	D	0.992	D	0	D	1	D	1.615	L	0.34	T	-0.49	T	0.292	T	0.814	4.917	28.4	5.26	2.466	3.85	16.357	5760	0.0148	0.0012	5872
chr1	16462178	16462178	C	T	exonic	EPHA2	na	stopgain	EPHA2:NM_004431:exon6:c.G1400A:p.W467X	na	na	na	na	na	na	na	0.27	T	.	.	.	.	0	D	1	A	.	.	.	.	.	.	.	.	.	7.238	38	5.26	2.466	1.202	16.357	5729	0.0126	0.0063	5869
chr1	16462183	16462183	T	C	exonic	EPHA2	na	synonymous SNV	EPHA2:NM_004431:exon6:c.A1395G:p.R465R	na	na	na	na	na	na	na	na	na	na	na	na	na	na	na	na	na	na	na	na	na	na	na	na	na	na	na	na	na	na	na	na	5584	0.012	0.0019	5739
chr1	16464485	16464485	A	G	exonic	EPHA2	na	nonsynonymous SNV	EPHA2:NM_004431:exon5:c.T1175C:p.L392P	na	na	na	na	na	na	na	0	D	1	D	1	D	0.024	N	1	D	3.325	M	0.57	T	-0.002	T	0.419	T	0.892	2.972	15.91	4.97	2.013	6.246	12.914	5241	0.0118	0.0031	5142
chr1	16464602	16464602	T	C	exonic	EPHA2	na	nonsynonymous SNV	EPHA2:NM_004431:exon5:c.A1058G:p.D353G	na	na	na	na	na	na	na	0	D	0.926	P	0.472	P	0	D	1	D	3.035	M	0.44	T	-0.404	T	0.249	T	0.757	2.111	13.01	4.97	2.013	7.992	12.914	2297	0.01	0.003	1671
chr1	16464608	16464608	G	A	exonic	EPHA2	na	nonsynonymous SNV	EPHA2:NM_004431:exon5:c.C1052T:p.P351L	na	na	na	na	na	na	na	0	D	1	D	1	D	0	D	1	D	3.415	M	0.02	T	0.303	D	0.541	D	0.886	3.697	18.78	4.97	2.488	9.807	16.109	2180	0.0124	0.0013	1572
chr1	16464609	16464609	G	A	exonic	EPHA2	na	nonsynonymous SNV	EPHA2:NM_004431:exon5:c.C1051T:p.P351S	na	na	na	na	na	na	na	0	D	1	D	1	D	0	D	1	D	3.415	M	0	T	0.303	D	0.541	D	0.84	3.662	18.62	4.97	2.488	9.807	16.109	2176	0.0138	0.0013	1559
chr1	16464666	16464666	G	A	exonic	EPHA2	na	nonsynonymous SNV	EPHA2:NM_004431:exon5:c.C994T:p.P332S	na	na	na	na	na	na	na	0	D	1	D	1	D	0	D	1	D	3.42	M	-1.3	T	0.73	D	0.751	D	0.598	4.144	21.4	4.97	2.488	6.503	16.109	2168	0.0129	0.0012	1615
chr1	16464821	16464821	C	T	exonic	EPHA2	na	nonsynonymous SNV	EPHA2:NM_004431:exon4:c.G928A:p.E310K	na	na	na	na	na	na	na	0.04	D	0.002	B	0.002	B	0.001	D	0.782	N	1.195	L	0	T	-0.873	T	0.155	T	0.357	3.198	16.71	4.38	2.488	0.469	7.155	5860	0.0157	0.0015	6006
chr1	16475036	16475036	T	C	exonic	EPHA2	na	synonymous SNV	EPHA2:NM_004431:exon3:c.A660G:p.A220A	na	na	na	na	na	na	na	na	na	na	na	na	na	na	na	na	na	na	na	na	na	na	na	na	na	na	na	na	na	na	na	na	2046	0.0117	0.0052	1355
chr1	16475211	16475211	T	C	exonic	EPHA2	na	nonsynonymous SNV	EPHA2:NM_004431:exon3:c.A485G:p.K162R	na	na	na	na	na	na	na	0	D	0.894	P	0.373	B	0	D	0.999	D	0.805	L	2.89	T	-1.089	T	0.024	T	0.056	2.369	13.88	5.14	1.937	1.708	12.9	778	0.018	0.0073	828
chr1	16475301	16475301	G	A	exonic	EPHA2	na	nonsynonymous SNV	EPHA2:NM_004431:exon3:c.C395T:p.T132I	na	na	na	na	na	na	na	0.12	T	1	D	1	D	0	D	1	D	1.85	L	3.88	T	-1.176	T	0.036	T	0.587	3	16	5.14	2.393	3.587	16.088	5517	0.0103	0.0002	5439
chr1	16475323	16475323	C	T	exonic	EPHA2	na	nonsynonymous SNV	EPHA2:NM_004431:exon3:c.G373A:p.E125K	na	na	na	na	1.578e-05	na	na	0	D	1	D	1	D	0	D	1	D	3.24	M	2.8	T	-0.841	T	0.123	T	0.886	5.418	35	5.35	2.503	7.814	16.546	5576	0.0106	0.0036	5504
chr1	16475455	16475455	G	A	exonic	EPHA2	na	nonsynonymous SNV	EPHA2:NM_004431:exon3:c.C241T:p.L81F	na	na	na	na	na	na	na	0	D	1	D	1	D	0	D	1	D	2.705	M	2.01	T	-0.752	T	0.172	T	0.646	4.817	27.3	5.35	2.503	6.813	16.546	4468	0.0121	0.001	4777
ND03155	Left
Chr	Start	End	Ref	Alt	Func.refGene	Gene.refGene	GeneDetail.refGene	ExonicFunc.refGene	AAChange.refGene	clinvar_20140929	cosmic70	snp129	snp138	exac01	esp6500si_all	agilentv5	SIFT_score	SIFT_pred	Polyphen2_HDIV_score	Polyphen2_HDIV_pred	Polyphen2_HVAR_score	Polyphen2_HVAR_pred	LRT_score	LRT_pred	MutationTaster_score	MutationTaster_pred	MutationAssessor_score	MutationAssessor_pred	FATHMM_score	FATHMM_pred	RadialSVM_score	RadialSVM_pred	LR_score	LR_pred	VEST3_score	CADD_raw	CADD_phred	GERP++_RS	phyloP46way_placental	phyloP100way_vertebrate	SiPhy_29way_logOdds	Depth1	Vaf1	Vaf2	Depth2
chr1	16451696	16451696	G	A	UTR3	EPHA2	NM_004431:c.*14C>T	na	na	na	na	na	na	na	na	na	na	na	na	na	na	na	na	na	na	na	na	na	na	na	na	na	na	na	na	na	na	na	na	na	na	4093	0.0161	0.0005	3955
chr1	16451774	16451774	T	C	exonic	EPHA2	na	nonsynonymous SNV	EPHA2:NM_004431:exon17:c.A2867G:p.K956R	na	na	na	na	na	na	na	0	D	0.997	D	0.994	D	0	D	1	D	1.485	L	0.33	T	-0.427	T	0.308	T	0.346	4.73	26.4	4.88	1.825	7.951	13.659	4541	0.0145	0.0035	4299
chr1	16451784	16451784	C	T	exonic	EPHA2	na	nonsynonymous SNV	EPHA2:NM_004431:exon17:c.G2857A:p.G953S	na	na	na	na	2.369e-05	na	na	0.04	D	1	D	0.999	D	0	D	1	D	2.625	M	-0.23	T	0.127	D	0.518	D	0.641	5.393	34	4.88	2.25	7.731	17.007	4552	0.0187	0.0021	4304
chr1	16455968	16455968	C	T	exonic	EPHA2	na	nonsynonymous SNV	EPHA2:NM_004431:exon16:c.G2786A:p.G929D	na	na	na	na	na	na	na	0	D	1	D	0.98	D	0	D	1	D	2.415	M	0.48	T	-0.342	T	0.344	T	0.666	4.747	26.5	5.77	2.733	7.733	14.19	4450	0.0169	0.0011	3809
chr1	16456045	16456045	C	T	exonic	EPHA2	na	synonymous SNV	EPHA2:NM_004431:exon16:c.G2709A:p.G903G	na	na	na	na	1.58e-05	na	na	na	na	na	na	na	na	na	na	na	na	na	na	na	na	na	na	na	na	na	na	na	na	na	na	na	4407	0.0154	0.0019	3761
chr1	16458620	16458620	A	G	exonic	EPHA2	na	nonsynonymous SNV	EPHA2:NM_004431:exon13:c.T2264C:p.V755A	na	na	na	na	na	na	na	0	D	0.999	D	0.998	D	0	D	1	D	3.18	M	-0.19	T	0.2	D	0.519	D	0.82	5.08	31	6.07	2.326	9.339	14.581	3398	0.0106	0.0055	3461
chr1	16458722	16458722	C	T	exonic	EPHA2	na	nonsynonymous SNV	EPHA2:NM_004431:exon13:c.G2162A:p.R721Q	CLINSIG=pathogenic;CLNDBN=CATARACT_6\x2c_AGE-RELATED_CORTICAL;CLNREVSTAT=single;CLNACC=RCV000014172.23;CLNDSDB=.;CLNDSDBID=.	na	na	rs116506614	0.0005761	0.000923	na	0	D	1	D	0.83	P	0	D	1	A	1.095	L	-0.01	T	-0.463	T	0.307	T	0.948	4.642	25.5	6.07	2.884	6.079	18.138	3098	0.0158	0.0017	3003
chr1	16459845	16459845	T	C	exonic	EPHA2	na	nonsynonymous SNV	EPHA2:NM_004431:exon11:c.A1883G:p.Y628C	na	na	na	na	na	na	na	1	T	0.05	B	0.018	B	0.004	N	1	D	2.18	M	-0.37	T	-0.908	T	0.191	T	0.483	0.455	6.47	4.39	2.129	0.993	5.622	1245	0.0145	0.0023	1321
chr1	16459992	16459992	C	T	exonic	EPHA2	na	synonymous SNV	EPHA2:NM_004431:exon10:c.G1848A:p.Q616Q	na	na	na	na	na	na	na	na	na	na	na	na	na	na	na	na	na	na	na	na	na	na	na	na	na	na	na	na	na	na	na	na	4183	0.0151	0.0005	3767
chr1	16461033	16461033	T	C	exonic	EPHA2	na	nonsynonymous SNV	EPHA2:NM_004431:exon8:c.A1612G:p.I538V	na	na	na	na	na	na	na	0.17	T	0.803	P	0.847	P	0.009	N	1	D	1.015	L	2.85	T	-1.113	T	0.042	T	0.237	1.215	9.933	4.39	0.934	0.915	8.281	3481	0.0103	0.0049	3671
chr1	16464461	16464461	C	T	exonic	EPHA2	na	nonsynonymous SNV	EPHA2:NM_004431:exon5:c.G1199A:p.S400N	na	na	na	na	na	na	na	0.16	T	0.941	P	0.338	B	0	D	1	D	1.515	L	0.38	T	-0.949	T	0.129	T	0.172	1.735	11.76	4.97	2.488	2.123	11.248	4884	0.01	0.0006	5070
chr1	16464600	16464600	T	C	exonic	EPHA2	na	nonsynonymous SNV	EPHA2:NM_004431:exon5:c.A1060G:p.S354G	na	na	na	na	na	na	na	0	D	0.003	B	0.011	B	0.53	N	0.966	D	1.625	L	0.3	T	-0.89	T	0.167	T	0.193	0.927	8.778	2.61	0.328	0.741	3.795	1538	0.0137	0.0037	2173
chr1	16464629	16464629	A	G	exonic	EPHA2	na	nonsynonymous SNV	EPHA2:NM_004431:exon5:c.T1031C:p.V344A	na	na	na	na	na	na	na	0	D	0.871	P	0.762	P	0	D	1	D	1.87	L	0.31	T	-0.486	T	0.282	T	0.456	3.704	18.82	4.97	2.013	5.455	12.914	1460	0.0247	0.0064	2026
chr1	16475544	16475544	T	A	splicing	EPHA2	NM_004431:exon4:c.154-2A>T	na	na	na	na	na	na	na	na	na	.	.	.	.	.	.	.	.	1	D	.	.	.	.	.	.	.	.	.	3.515	17.96	5.35	2.024	8.036	13.274	4114	0.0234	0.004	3712
ND03338	Right
Chr	Start	End	Ref	Alt	Func.refGene	Gene.refGene	GeneDetail.refGene	ExonicFunc.refGene	AAChange.refGene	clinvar_20140929	cosmic70	snp129	snp138	exac01	esp6500si_all	agilentv5	SIFT_score	SIFT_pred	Polyphen2_HDIV_score	Polyphen2_HDIV_pred	Polyphen2_HVAR_score	Polyphen2_HVAR_pred	LRT_score	LRT_pred	MutationTaster_score	MutationTaster_pred	MutationAssessor_score	MutationAssessor_pred	FATHMM_score	FATHMM_pred	RadialSVM_score	RadialSVM_pred	LR_score	LR_pred	VEST3_score	CADD_raw	CADD_phred	GERP++_RS	phyloP46way_placental	phyloP100way_vertebrate	SiPhy_29way_logOdds	Depth1	Vaf1	Vaf2	Depth2
chr1	16451679	16451679	T	C	UTR3	EPHA2	NM_004431:c.*31A>G	na	na	na	na	na	na	na	na	na	na	na	na	na	na	na	na	na	na	na	na	na	na	na	na	na	na	na	na	na	na	na	na	na	na	3388	0.0124	0.0024	2882
chr1	16451803	16451803	C	T	exonic	EPHA2	na	synonymous SNV	EPHA2:NM_004431:exon17:c.G2838A:p.R946R	na	na	na	na	na	na	na	na	na	na	na	na	na	na	na	na	na	na	na	na	na	na	na	na	na	na	na	na	na	na	na	na	3349	0.0105	0	2830
chr1	16456045	16456045	C	T	exonic	EPHA2	na	synonymous SNV	EPHA2:NM_004431:exon16:c.G2709A:p.G903G	na	na	na	na	1.58e-05	na	na	na	na	na	na	na	na	na	na	na	na	na	na	na	na	na	na	na	na	na	na	na	na	na	na	na	3425	0.0105	0.0007	2968
chr1	16456048	16456048	C	T	exonic	EPHA2	na	synonymous SNV	EPHA2:NM_004431:exon16:c.G2706A:p.E902E	na	na	na	na	na	na	na	na	na	na	na	na	na	na	na	na	na	na	na	na	na	na	na	na	na	na	na	na	na	na	na	na	3451	0.011	0.0007	2985
chr1	16456051	16456051	C	T	exonic	EPHA2	na	synonymous SNV	EPHA2:NM_004431:exon16:c.G2703A:p.S901S	na	na	na	rs367738389	3.161e-05	7.7e-05	na	na	na	na	na	na	na	na	na	na	na	na	na	na	na	na	na	na	na	na	na	na	na	na	na	na	3450	0.011	0.0017	2986
chr1	16456727	16456727	T	C	exonic	EPHA2	na	nonsynonymous SNV	EPHA2:NM_004431:exon15:c.A2663G:p.D888G	na	na	na	na	na	na	na	0.03	D	0.262	B	0.053	B	0	D	1	D	1.405	L	0.05	T	-0.79	T	0.187	T	0.593	3.38	17.4	5.63	2.157	6.112	14.666	3618	0.0124	0.0033	2728
chr1	16458214	16458214	A	G	splicing	EPHA2	NM_004431:exon15:c.2475+2T>C	na	na	na	na	na	na	na	na	na	.	.	.	.	.	.	.	.	1	D	.	.	.	.	.	.	.	.	.	2.221	13.38	5.37	2.032	6.27	14.195	3458	0.0133	0.0026	3120
chr1	16458276	16458276	A	G	exonic	EPHA2	na	synonymous SNV	EPHA2:NM_004431:exon14:c.T2415C:p.I805I	na	na	na	na	na	na	na	na	na	na	na	na	na	na	na	na	na	na	na	na	na	na	na	na	na	na	na	na	na	na	na	na	6343	0.0107	0.0026	6054
chr1	16458579	16458579	C	T	exonic	EPHA2	na	nonsynonymous SNV	EPHA2:NM_004431:exon13:c.G2305A:p.E769K	na	na	na	rs367724183	2.368e-05	7.7e-05	na	0	D	0.999	D	0.889	P	0	D	1	D	1.455	L	-1.62	D	0.28	D	0.627	D	0.74	4.751	26.6	6.07	2.884	5.999	18.138	2925	0.013	0.0008	2579
chr1	16458667	16458667	G	A	exonic	EPHA2	na	synonymous SNV	EPHA2:NM_004431:exon13:c.C2217T:p.D739D	na	ID=COSM95848;OCCURENCE=1(lung)	na	na	7.892e-06	na	na	na	na	na	na	na	na	na	na	na	na	na	na	na	na	na	na	na	na	na	na	na	na	na	na	na	5891	0.0148	0.0008	5309
chr1	16458741	16458741	G	A	exonic	EPHA2	na	stopgain	EPHA2:NM_004431:exon13:c.C2143T:p.Q715X	na	ID=COSM1667179;OCCURENCE=1(upper_aerodigestive_tract),1(large_intestine)	na	na	na	na	na	0	D	.	.	.	.	0	D	1	A	.	.	.	.	.	.	.	.	.	9.185	42	6.07	2.884	9.869	18.138	3365	0.0256	0.0016	3064
chr1	16458763	16458763	C	T	exonic	EPHA2	na	synonymous SNV	EPHA2:NM_004431:exon13:c.G2121A:p.K707K	na	na	na	na	na	na	na	na	na	na	na	na	na	na	na	na	na	na	na	na	na	na	na	na	na	na	na	na	na	na	na	na	635	0.0346	0	1546
chr1	16459717	16459717	T	C	exonic	EPHA2	na	nonsynonymous SNV	EPHA2:NM_004431:exon11:c.A2011G:p.S671G	na	na	na	na	na	na	na	0	D	0.17	B	0.082	B	0	D	0.707	D	1.6	L	0.02	T	-0.647	T	0.174	T	0.346	3.003	16.02	5.32	2.038	1.417	4.924	3518	0.0117	0.0028	3166
chr1	16460022	16460022	G	A	exonic	EPHA2	na	synonymous SNV	EPHA2:NM_004431:exon10:c.C1818T:p.T606T	na	na	na	rs376860830	7.893e-06	na	na	na	na	na	na	na	na	na	na	na	na	na	na	na	na	na	na	na	na	na	na	na	na	na	na	na	3442	0.0232	0.0016	3189
chr1	16460058	16460058	A	G	exonic	EPHA2	na	synonymous SNV	EPHA2:NM_004431:exon10:c.T1782C:p.Y594Y	na	na	na	na	na	na	na	na	na	na	na	na	na	na	na	na	na	na	na	na	na	na	na	na	na	na	na	na	na	na	na	na	4402	0.0114	0.0042	4035
chr1	16460410	16460410	C	T	exonic	EPHA2	na	synonymous SNV	EPHA2:NM_004431:exon9:c.G1683A:p.R561R	na	na	na	na	na	na	na	na	na	na	na	na	na	na	na	na	na	na	na	na	na	na	na	na	na	na	na	na	na	na	na	na	2837	0.0183	0.0012	2501
chr1	16461030	16461030	C	T	exonic	EPHA2	na	nonsynonymous SNV	EPHA2:NM_004431:exon8:c.G1615A:p.G539S	na	na	na	na	na	na	na	0.32	T	0.01	B	0.005	B	0.032	N	0.62	D	2.485	M	2.8	T	-1.078	T	0.035	T	0.257	0.601	7.241	3.67	0.722	1.661	8.633	3099	0.0158	0.0007	2784
chr1	16461596	16461596	T	C	exonic	EPHA2	na	nonsynonymous SNV	EPHA2:NM_004431:exon7:c.A1517G:p.Q506R	na	na	na	na	na	na	na	0	D	0.002	B	0.004	B	0	D	0.99	D	-0.49	N	0.64	T	-1.07	T	0.056	T	0.119	1.813	12.02	5.4	2.054	0.297	8.025	5759	0.0136	0.0048	5238
chr1	16462233	16462233	T	G	exonic	EPHA2	na	nonsynonymous SNV	EPHA2:NM_004431:exon6:c.A1345C:p.T449P	na	na	na	na	na	na	na	0.08	T	0.988	D	0.833	P	0	D	0.977	D	-0.05	N	0.45	T	-0.793	T	0.145	T	0.628	1.906	12.33	5.26	1.999	2.813	13.137	2429	0.0161	0.0098	2252
chr1	16462238	16462238	C	T	exonic	EPHA2	na	nonsynonymous SNV	EPHA2:NM_004431:exon6:c.G1340A:p.R447H	na	na	na	rs144716232	7.896e-05	7.7e-05	na	0.02	D	0.992	D	0.874	P	0.002	N	0.996	D	1.905	M	0.37	T	-0.595	T	0.253	T	0.594	4.557	24.7	5.26	2.47	1.216	9.91	2779	0.0148	0.0012	2492
chr1	16462243	16462243	C	T	exonic	EPHA2	na	synonymous SNV	EPHA2:NM_004431:exon6:c.G1335A:p.E445E	na	na	na	na	na	na	na	na	na	na	na	na	na	na	na	na	na	na	na	na	na	na	na	na	na	na	na	na	na	na	na	na	2762	0.0109	0.0012	2531
chr1	16462266	16462266	C	T	splicing	EPHA2	NM_004431:exon7:c.1313-1G>A	na	na	na	na	na	na	na	na	na	.	.	.	.	.	.	.	.	1	D	.	.	.	.	.	.	.	.	.	4.015	20.6	5.2	2.434	2.747	16.223	2704	0.0126	0.0004	2444
chr1	16464513	16464513	C	T	exonic	EPHA2	na	nonsynonymous SNV	EPHA2:NM_004431:exon5:c.G1147A:p.V383M	na	ID=COSM1205441;OCCURENCE=1(large_intestine)	na	na	na	na	na	0	D	0.999	D	0.947	D	0.118	N	1	D	2.485	M	0.34	T	-0.557	T	0.298	T	0.209	2.137	13.1	3.1	0.633	0.142	7.331	3698	0.0168	0.0009	3324
chr1	16464535	16464535	T	C	exonic	EPHA2	na	synonymous SNV	EPHA2:NM_004431:exon5:c.A1125G:p.E375E	na	na	na	na	na	na	na	na	na	na	na	na	na	na	na	na	na	na	na	na	na	na	na	na	na	na	na	na	na	na	na	na	3689	0.0141	0.0059	3229
chr1	16474955	16474955	A	G	exonic	EPHA2	na	synonymous SNV	EPHA2:NM_004431:exon3:c.T741C:p.C247C	na	na	na	na	7.893e-06	na	na	na	na	na	na	na	na	na	na	na	na	na	na	na	na	na	na	na	na	na	na	na	na	na	na	na	6444	0.0109	0.0035	5787
chr1	16475430	16475430	C	T	exonic	EPHA2	na	nonsynonymous SNV	EPHA2:NM_004431:exon3:c.G266A:p.G89E	na	na	na	na	na	na	na	0.76	T	0.052	B	0.013	B	0.009	N	1	N	-0.2	N	3.97	T	-0.909	T	0.006	T	0.175	-0.195	3.053	4.19	0.916	1.184	9.408	4090	0.0157	0.0003	3488
ND03338	Left
Chr	Start	End	Ref	Alt	Func.refGene	Gene.refGene	GeneDetail.refGene	ExonicFunc.refGene	AAChange.refGene	clinvar_20140929	cosmic70	snp129	snp138	exac01	esp6500si_all	agilentv5	SIFT_score	SIFT_pred	Polyphen2_HDIV_score	Polyphen2_HDIV_pred	Polyphen2_HVAR_score	Polyphen2_HVAR_pred	LRT_score	LRT_pred	MutationTaster_score	MutationTaster_pred	MutationAssessor_score	MutationAssessor_pred	FATHMM_score	FATHMM_pred	RadialSVM_score	RadialSVM_pred	LR_score	LR_pred	VEST3_score	CADD_raw	CADD_phred	GERP++_RS	phyloP46way_placental	phyloP100way_vertebrate	SiPhy_29way_logOdds	Depth1	Vaf1	Vaf2	Depth2
chr1	16456013	16456013	T	C	exonic	EPHA2	na	nonsynonymous SNV	EPHA2:NM_004431:exon16:c.A2741G:p.E914G	na	na	na	na	0.0018	na	na	0	D	0.999	D	0.979	D	0	D	1	D	1.98	M	0.55	T	-0.421	T	0.313	T	0.621	5.057	30	5.78	2.21	6.225	14.923	3005	0.0117	0.0025	3652
chr1	16456837	16456837	C	T	exonic	EPHA2	na	nonsynonymous SNV	EPHA2:NM_004431:exon15:c.G2553A:p.M851I	na	na	na	na	na	na	na	0	D	0.187	B	0.118	B	0	D	1	D	1.075	L	-1.61	D	-0.259	T	0.438	T	0.571	3.861	19.61	5.63	2.67	2.564	18.244	4551	0.011	0.0017	5418
chr1	16456869	16456869	C	T	exonic	EPHA2	na	nonsynonymous SNV	EPHA2:NM_004431:exon15:c.G2521A:p.D841N	na	na	na	na	na	na	na	0	D	0.374	B	0.151	B	0	D	1	D	0.095	N	-1.56	D	-0.355	T	0.352	T	0.155	5.639	36	5.92	2.822	6.06	18.898	1982	0.0177	0.0005	1895
chr1	16456878	16456878	T	C	exonic	EPHA2	na	nonsynonymous SNV	EPHA2:NM_004431:exon15:c.A2512G:p.T838A	na	na	na	na	na	na	na	0.5	T	0	B	0.001	B	0.001	N	0.996	D	-0.25	N	-1.55	D	-0.829	T	0.213	T	0.18	1.797	11.97	4.62	2.197	1.228	3.865	1990	0.0101	0.0049	1838
chr1	16458684	16458684	T	C	exonic	EPHA2	na	nonsynonymous SNV	EPHA2:NM_004431:exon13:c.A2200G:p.N734D	na	na	na	na	na	na	na	0.03	D	0.025	B	0.031	B	0	D	1	D	1.485	L	-0.02	T	-0.807	T	0.209	T	0.144	4.915	28.4	6.07	2.326	6.304	14.581	3029	0.0139	0.0043	3285
chr1	16459820	16459820	C	T	exonic	EPHA2	na	synonymous SNV	EPHA2:NM_004431:exon11:c.G1908A:p.S636S	na	na	na	rs141000328	6.314e-05	0.000308	na	na	na	na	na	na	na	na	na	na	na	na	na	na	na	na	na	na	na	na	na	na	na	na	na	na	2768	0.0116	0.0007	2868
chr1	16460093	16460093	T	C	exonic	EPHA2	na	nonsynonymous SNV	EPHA2:NM_004431:exon10:c.A1747G:p.K583E	na	na	na	na	na	na	na	0.01	D	0.979	D	0.549	P	0	D	0.988	D	1.905	M	2.9	T	-1.162	T	0.045	T	0.781	4.006	20.5	5.86	2.232	4.968	13.617	851	0.0106	0.0021	959
chr1	16461002	16461002	A	G	exonic	EPHA2	na	nonsynonymous SNV	EPHA2:NM_004431:exon8:c.T1643C:p.L548P	na	na	na	na	na	na	na	0	D	0.99	D	0.758	P	0.006	N	1	D	2.445	M	2.34	T	-1.029	T	0.092	T	0.816	3.924	19.96	5.52	2.105	5.426	12.088	2766	0.0137	0.0055	3094
chr1	16462178	16462178	C	T	exonic	EPHA2	na	stopgain	EPHA2:NM_004431:exon6:c.G1400A:p.W467X	na	na	na	na	na	na	na	0.27	T	.	.	.	.	0	D	1	A	.	.	.	.	.	.	.	.	.	7.238	38	5.26	2.466	1.202	16.357	5262	0.0107	0.0002	5979
chr1	16462187	16462187	C	T	exonic	EPHA2	na	nonsynonymous SNV	EPHA2:NM_004431:exon6:c.G1391A:p.S464N	na	na	na	na	na	na	na	0.03	D	0	B	0.001	B	0	D	0.895	D	0.255	N	0.58	T	-0.977	T	0.087	T	0.062	2.942	15.81	4.34	2.466	1.239	10.883	5064	0.0115	0.0009	5742
chr1	16462261	16462261	G	A	exonic	EPHA2	na	synonymous SNV	EPHA2:NM_004431:exon6:c.C1317T:p.P439P	na	na	na	na	na	na	na	na	na	na	na	na	na	na	na	na	na	na	na	na	na	na	na	na	na	na	na	na	na	na	na	na	2620	0.0332	0.0017	2935
chr1	16464504	16464504	A	T	exonic	EPHA2	na	nonsynonymous SNV	EPHA2:NM_004431:exon5:c.T1156A:p.S386T	na	na	na	na	na	na	na	0.35	T	0.079	B	0.036	B	0.006	N	0.993	D	1.43	L	0.47	T	-0.974	T	0.133	T	0.32	-0.225	2.913	4.97	2.013	1.527	12.914	3349	0.0147	0.0011	3690
chr1	16464563	16464563	C	T	exonic	EPHA2	na	nonsynonymous SNV	EPHA2:NM_004431:exon5:c.G1097A:p.C366Y	na	na	na	na	na	na	na	0	D	1	D	0.999	D	0	D	1	D	3.04	M	0.77	T	-0.131	T	0.371	T	0.955	3.518	17.97	4.97	2.488	7.501	16.109	5792	0.0145	0.001	6097
chr1	16464572	16464572	C	T	exonic	EPHA2	na	nonsynonymous SNV	EPHA2:NM_004431:exon5:c.G1088A:p.S363N	na	na	na	na	na	na	na	1	T	0.001	B	0.003	B	0.119	N	0.985	N	0.57	N	0.39	T	-1.017	T	0.071	T	0.039	-1.725	0.011	1.6	0.593	-0.484	8.977	5591	0.0131	0.0003	5880
chr1	16464626	16464626	T	C	exonic	EPHA2	na	nonsynonymous SNV	EPHA2:NM_004431:exon5:c.A1034G:p.E345G	na	na	na	na	na	na	na	0.22	T	0.918	P	0.14	B	0	D	0.93	D	0.895	L	0.35	T	-0.995	T	0.079	T	0.403	1.562	11.18	4.97	2.013	0.661	8.421	2555	0.0157	0.0037	2426
chr1	16475211	16475211	T	C	exonic	EPHA2	na	nonsynonymous SNV	EPHA2:NM_004431:exon3:c.A485G:p.K162R	na	na	na	na	na	na	na	0	D	0.894	P	0.373	B	0	D	0.999	D	0.805	L	2.89	T	-1.089	T	0.024	T	0.056	2.369	13.88	5.14	1.937	1.708	12.9	2539	0.0118	0.0066	2133
chr1	16475462	16475462	G	A	exonic	EPHA2	na	synonymous SNV	EPHA2:NM_004431:exon3:c.C234T:p.D78D	na	na	na	na	na	na	na	na	na	na	na	na	na	na	na	na	na	na	na	na	na	na	na	na	na	na	na	na	na	na	na	na	3487	0.0166	0.0007	4085
chr1	16477449	16477449	A	G	exonic	EPHA2	na	nonsynonymous SNV	EPHA2:NM_004431:exon2:c.T95C:p.L32P	na	na	na	na	na	na	na	0	D	1	D	1	D	0.016	N	1	D	3.075	M	3	T	-0.902	T	0.114	T	0.947	4.301	22.5	5.87	2.236	8.427	14.21	3174	0.0126	0.0023	3496
ND03339	Right	Clear
Chr	Start	End	Ref	Alt	Func.refGene	Gene.refGene	GeneDetail.refGene	ExonicFunc.refGene	AAChange.refGene	clinvar_20140929	cosmic70	snp129	snp138	exac01	esp6500si_all	agilentv5	SIFT_score	SIFT_pred	Polyphen2_HDIV_score	Polyphen2_HDIV_pred	Polyphen2_HVAR_score	Polyphen2_HVAR_pred	LRT_score	LRT_pred	MutationTaster_score	MutationTaster_pred	MutationAssessor_score	MutationAssessor_pred	FATHMM_score	FATHMM_pred	RadialSVM_score	RadialSVM_pred	LR_score	LR_pred	VEST3_score	CADD_raw	CADD_phred	GERP++_RS	phyloP46way_placental	phyloP100way_vertebrate	SiPhy_29way_logOdds	Depth1	Vaf1	Vaf2	Depth2
chr1	16455929	16455929	T	C	exonic	EPHA2	na	nonsynonymous SNV	EPHA2:NM_004431:exon16:c.A2825G:p.D942G	na	na	na	na	na	na	na	.	.	0.163	B	0.252	B	0.1	N	1	D	1.11	L	0.49	T	-0.949	T	0.156	T	0.302	4.11	21.2	5.77	2.206	6.207	14.907	165	0.0121	0	37
chr1	16456749	16456749	G	A	exonic	EPHA2	na	nonsynonymous SNV	EPHA2:NM_004431:exon15:c.C2641T:p.L881F	na	na	na	na	na	na	na	0	D	0.999	D	0.997	D	0	D	1	D	3.285	M	-0.08	T	0.267	D	0.549	D	0.729	5.148	32	5.63	2.67	5.763	18.244	3787	0.0106	0.0006	3096
chr1	16458258	16458258	C	T	exonic	EPHA2	na	nonsynonymous SNV	EPHA2:NM_004431:exon14:c.G2433A:p.M811I	na	na	na	na	na	na	na	0.02	D	0.994	D	0.988	D	0	D	1	D	0.66	N	-1.54	D	0.143	D	0.537	D	0.885	4.983	29.2	5.57	2.618	7.792	18.114	5527	0.0101	0.0014	6528
chr1	16459848	16459848	A	G	exonic	EPHA2	na	nonsynonymous SNV	EPHA2:NM_004431:exon11:c.T1880C:p.V627A	na	na	na	na	na	na	na	0	D	1	D	0.998	D	0	D	1	D	3.705	H	-1.59	D	0.838	D	0.796	D	0.86	4.909	28.3	5.55	2.129	9.319	14.53	2806	0.0114	0.002	2494
chr1	16464595	16464595	C	T	exonic	EPHA2	na	synonymous SNV	EPHA2:NM_004431:exon5:c.G1065A:p.G355G	na	na	na	na	7.897e-06	na	na	na	na	na	na	na	na	na	na	na	na	na	na	na	na	na	na	na	na	na	na	na	na	na	na	na	5316	0.0177	0.002	4894
chr1	16464666	16464666	G	A	exonic	EPHA2	na	nonsynonymous SNV	EPHA2:NM_004431:exon5:c.C994T:p.P332S	na	na	na	na	na	na	na	0	D	1	D	1	D	0	D	1	D	3.42	M	-1.3	T	0.73	D	0.751	D	0.598	4.144	21.4	4.97	2.488	6.503	16.109	1410	0.0135	0.0004	2608
chr1	16464816	16464816	T	C	exonic	EPHA2	na	synonymous SNV	EPHA2:NM_004431:exon4:c.A933G:p.E311E	na	na	na	na	na	na	na	na	na	na	na	na	na	na	na	na	na	na	na	na	na	na	na	na	na	na	na	na	na	na	na	na	5716	0.0124	0.0033	6114
ND03339	Left	Cat
Chr	Start	End	Ref	Alt	Func.refGene	Gene.refGene	GeneDetail.refGene	ExonicFunc.refGene	AAChange.refGene	clinvar_20140929	cosmic70	snp129	snp138	exac01	esp6500si_all	agilentv5	SIFT_score	SIFT_pred	Polyphen2_HDIV_score	Polyphen2_HDIV_pred	Polyphen2_HVAR_score	Polyphen2_HVAR_pred	LRT_score	LRT_pred	MutationTaster_score	MutationTaster_pred	MutationAssessor_score	MutationAssessor_pred	FATHMM_score	FATHMM_pred	RadialSVM_score	RadialSVM_pred	LR_score	LR_pred	VEST3_score	CADD_raw	CADD_phred	GERP++_RS	phyloP46way_placental	phyloP100way_vertebrate	SiPhy_29way_logOdds	Depth1	Vaf1	Vaf2	Depth2
chr1	16451698	16451698	C	T	UTR3	EPHA2	NM_004431:c.*12G>A	na	na	na	na	na	na	na	na	na	na	na	na	na	na	na	na	na	na	na	na	na	na	na	na	na	na	na	na	na	na	na	na	na	na	3031	0.0109	0.0009	4347
chr1	16451769	16451769	T	C	exonic	EPHA2	na	nonsynonymous SNV	EPHA2:NM_004431:exon17:c.A2872G:p.I958V	na	na	na	na	na	na	na	0	D	0.983	D	0.981	D	0	D	1	D	3.2	M	-0.29	T	0.28	D	0.549	D	0.452	4.62	25.3	4.88	1.825	7.951	13.659	3191	0.0197	0.0029	4494
chr1	16451782	16451782	G	A	exonic	EPHA2	na	synonymous SNV	EPHA2:NM_004431:exon17:c.C2859T:p.G953G	na	na	na	na	na	na	na	na	na	na	na	na	na	na	na	na	na	na	na	na	na	na	na	na	na	na	na	na	na	na	na	na	3187	0.0204	0.0013	4494
chr1	16456030	16456030	C	T	exonic	EPHA2	na	synonymous SNV	EPHA2:NM_004431:exon16:c.G2724A:p.T908T	na	na	na	na	7.893e-06	na	na	na	na	na	na	na	na	na	na	na	na	na	na	na	na	na	na	na	na	na	na	na	na	na	na	na	3066	0.0101	0.0003	3922
chr1	16458312	16458312	C	T	exonic	EPHA2	na	synonymous SNV	EPHA2:NM_004431:exon14:c.G2379A:p.K793K	na	na	na	na	na	na	na	na	na	na	na	na	na	na	na	na	na	na	na	na	na	na	na	na	na	na	na	na	na	na	na	na	3264	0.0162	0.002	1010
chr1	16458884	16458884	T	C	exonic	EPHA2	na	nonsynonymous SNV	EPHA2:NM_004431:exon12:c.A2104G:p.K702E	na	na	na	na	na	na	na	0.01	D	0.524	P	0.117	B	0	D	0.999	D	0.61	N	0.09	T	-0.936	T	0.107	T	0.54	3.608	18.36	6.07	2.326	4.034	9.002	3187	0.0119	0.0019	4841
chr1	16460002	16460002	A	G	exonic	EPHA2	na	nonsynonymous SNV	EPHA2:NM_004431:exon10:c.T1838C:p.V613A	na	na	na	na	na	na	na	0	D	0.52	P	0.284	B	0.002	N	1	D	2.84	M	0.03	T	-0.319	T	0.322	T	0.509	4.198	21.8	5.62	2.142	9.335	14.64	3196	0.0106	0.0061	4437
chr1	16460090	16460090	G	T	exonic	EPHA2	na	nonsynonymous SNV	EPHA2:NM_004431:exon10:c.C1750A:p.P584T	na	na	na	na	na	na	na	0.01	D	0.911	P	0.232	B	0	D	1	D	1.28	L	2.87	T	-1.129	T	0.026	T	0.417	3.291	17.06	5.86	2.766	8.025	16.896	838	0.0155	0.0017	1174
chr1	16460358	16460358	A	G	exonic	EPHA2	na	nonsynonymous SNV	EPHA2:NM_004431:exon9:c.T1735C:p.S579P	na	na	na	na	na	na	na	0.01	D	0.995	D	0.979	D	0	D	1	D	-0.435	N	2.85	T	-0.926	T	0.032	T	0.878	2.931	15.77	5.71	2.169	4.653	13.353	2680	0.0127	0.0023	4316
chr1	16460385	16460385	A	G	exonic	EPHA2	na	nonsynonymous SNV	EPHA2:NM_004431:exon9:c.T1708C:p.S570P	na	na	na	na	na	na	na	0.13	T	0.978	D	0.601	P	0.002	N	0.947	D	0.975	L	2.79	T	-1.099	T	0.033	T	0.702	1.504	10.98	5.71	2.169	3.502	13.353	2706	0.0104	0.0025	4317
chr1	16461533	16461533	A	G	exonic	EPHA2	na	nonsynonymous SNV	EPHA2:NM_004431:exon7:c.T1580C:p.L527P	na	na	na	na	na	na	na	0.04	D	0.997	D	0.863	P	0.001	D	1	D	2.34	M	0.55	T	-0.448	T	0.294	T	0.763	3.507	17.92	5.4	2.054	4.896	13.383	1487	0.0168	0.0045	2227
chr1	16461543	16461543	A	G	exonic	EPHA2	na	nonsynonymous SNV	EPHA2:NM_004431:exon7:c.T1570C:p.F524L	na	na	na	na	na	na	na	0.01	D	0.994	D	0.956	D	0	D	1	D	1.9	L	0.56	T	-0.46	T	0.297	T	0.67	4.779	26.9	5.4	2.054	8.635	13.383	1483	0.0148	0.004	2231
chr1	16462149	16462149	C	T	splicing	EPHA2	NM_004431:exon7:c.1428+1G>A	na	na	na	na	na	na	na	na	na	.	.	.	.	.	.	.	.	1	D	.	.	.	.	.	.	.	.	.	4.501	24.2	5.26	2.466	6.629	16.357	2624	0.0156	0.0007	5757
chr1	16462151	16462151	T	C	exonic	EPHA2	na	nonsynonymous SNV	EPHA2:NM_004431:exon6:c.A1427G:p.K476R	na	na	na	na	na	na	na	0	D	1	D	0.998	D	0	D	1	D	1.34	L	0.33	T	-0.455	T	0.301	T	0.5	5.034	29.8	5.26	1.996	6.813	13.124	2642	0.0117	0.0054	5760
chr1	16462230	16462230	T	G	exonic	EPHA2	na	nonsynonymous SNV	EPHA2:NM_004431:exon6:c.A1348C:p.T450P	na	na	na	na	na	na	na	0.11	T	0.986	D	0.9	P	0	D	0.999	D	2.42	M	0.06	T	-0.362	T	0.375	T	0.708	3.955	20.2	4.12	0.83	3.677	10.699	2030	0.0243	0.0023	3853
chr1	16462233	16462233	T	G	exonic	EPHA2	na	nonsynonymous SNV	EPHA2:NM_004431:exon6:c.A1345C:p.T449P	na	na	na	na	na	na	na	0.08	T	0.988	D	0.833	P	0	D	0.977	D	-0.05	N	0.45	T	-0.793	T	0.145	T	0.628	1.906	12.33	5.26	1.999	2.813	13.137	2093	0.0163	0.0003	3844
chr1	16464512	16464512	A	G	exonic	EPHA2	na	nonsynonymous SNV	EPHA2:NM_004431:exon5:c.T1148C:p.V383A	na	na	na	na	7.893e-06	na	na	0	D	0.992	D	0.895	P	0.118	N	1	D	2.225	M	0.42	T	-0.446	T	0.298	T	0.385	2.975	15.92	4.97	2.013	9.22	12.914	3198	0.0228	0.0037	4319
chr1	16464768	16464768	A	G	splicing	EPHA2	NM_004431:exon5:c.979+2T>C	na	na	na	na	na	na	na	na	na	.	.	.	.	.	.	.	.	1	D	.	.	.	.	.	.	.	.	.	2.777	15.25	5.3	2.013	5.956	13.194	2962	0.0206	0.003	4312
chr1	16464869	16464869	G	A	exonic	EPHA2	na	nonsynonymous SNV	EPHA2:NM_004431:exon4:c.C880T:p.P294S	na	na	na	na	na	na	na	0	D	1	D	0.999	D	0	D	1	D	3.4	M	0.11	T	0.209	D	0.499	T	0.586	4.699	26	5.3	2.488	6.395	16.446	5664	0.0175	0.0007	5595
chr1	16474890	16474890	A	G	exonic	EPHA2	na	nonsynonymous SNV	EPHA2:NM_004431:exon3:c.T806C:p.V269A	na	na	na	na	na	na	na	0.28	T	0.002	B	0.003	B	0.005	N	1	D	1.41	L	-0.64	T	-0.832	T	0.209	T	0.206	-0.437	1.969	3.65	1.789	1.416	7.856	2893	0.0121	0.002	5077
chr1	16475042	16475042	A	G	exonic	EPHA2	na	synonymous SNV	EPHA2:NM_004431:exon3:c.T654C:p.S218S	na	na	na	na	na	na	na	na	na	na	na	na	na	na	na	na	na	na	na	na	na	na	na	na	na	na	na	na	na	na	na	na	2859	0.0126	0	26
chr1	16475380	16475380	T	C	exonic	EPHA2	na	nonsynonymous SNV	EPHA2:NM_004431:exon3:c.A316G:p.N106D	na	na	na	na	na	na	na	0.01	D	0.993	D	0.955	D	0	D	1	D	2.19	M	3.9	T	-1.203	T	0.038	T	0.326	4.63	25.4	5.35	2.024	8.036	13.274	3085	0.0104	0.003	987
ND03375	Right
Chr	Start	End	Ref	Alt	Func.refGene	Gene.refGene	GeneDetail.refGene	ExonicFunc.refGene	AAChange.refGene	clinvar_20140929	cosmic70	snp129	snp138	exac01	esp6500si_all	agilentv5	SIFT_score	SIFT_pred	Polyphen2_HDIV_score	Polyphen2_HDIV_pred	Polyphen2_HVAR_score	Polyphen2_HVAR_pred	LRT_score	LRT_pred	MutationTaster_score	MutationTaster_pred	MutationAssessor_score	MutationAssessor_pred	FATHMM_score	FATHMM_pred	RadialSVM_score	RadialSVM_pred	LR_score	LR_pred	VEST3_score	CADD_raw	CADD_phred	GERP++_RS	phyloP46way_placental	phyloP100way_vertebrate	SiPhy_29way_logOdds	Depth1	Vaf1	Vaf2	Depth2
chr1	16455992	16455992	T	C	exonic	EPHA2	na	nonsynonymous SNV	EPHA2:NM_004431:exon16:c.A2762G:p.Y921C	na	na	na	na	na	na	na	0.08	T	1	D	0.999	D	0	D	1	D	3.165	M	-3.21	D	1.013	D	0.91	D	0.906	4.362	23	5.78	2.21	7.953	14.923	3823	0.0105	0.0003	3079
chr1	16456722	16456722	G	A	exonic	EPHA2	na	nonsynonymous SNV	EPHA2:NM_004431:exon15:c.C2668T:p.R890C	na	na	na	na	2.368e-05	na	na	0.01	D	1	D	0.942	D	0	D	1	D	2.57	M	0	T	-0.151	T	0.413	T	0.857	2.885	15.61	4.65	2.67	3.937	12.864	3433	0.0108	0.0012	3346
chr1	16456788	16456788	C	T	exonic	EPHA2	na	nonsynonymous SNV	EPHA2:NM_004431:exon15:c.G2602A:p.V868I	na	na	na	na	na	na	na	0	D	0.991	D	0.692	P	0	D	1	D	1.425	L	-0.03	T	-0.47	T	0.295	T	0.533	4.95	28.8	5.63	2.67	5.957	18.244	3430	0.0102	0.0006	3345
chr1	16456905	16456905	C	T	exonic	EPHA2	na	nonsynonymous SNV	EPHA2:NM_004431:exon15:c.G2485A:p.A829T	na	na	na	na	na	na	na	0	D	0.997	D	0.76	P	0	D	1	D	1.655	L	0	T	-0.415	T	0.325	T	0.735	3.064	16.23	5.75	2.725	4.781	18.516	2105	0.0109	0.0021	1948
chr1	16458709	16458709	A	G	exonic	EPHA2	na	synonymous SNV	EPHA2:NM_004431:exon13:c.T2175C:p.A725A	na	na	na	na	na	na	na	na	na	na	na	na	na	na	na	na	na	na	na	na	na	na	na	na	na	na	na	na	na	na	na	na	3329	0.0141	0.0038	3139
chr1	16459991	16459991	T	C	exonic	EPHA2	na	nonsynonymous SNV	EPHA2:NM_004431:exon10:c.A1849G:p.K617E	na	na	na	na	na	na	na	0.11	T	0.972	D	0.531	P	0	D	1	D	0.12	N	0.07	T	-0.871	T	0.133	T	0.754	4.257	22.2	5.62	2.142	6.291	14.64	3661	0.0109	0.0027	3358
chr1	16461531	16461531	A	G	exonic	EPHA2	na	nonsynonymous SNV	EPHA2:NM_004431:exon7:c.T1582C:p.S528P	na	na	na	na	na	na	na	.	.	0	B	0	B	0.221	N	0.979	N	-1.245	N	-0.79	T	-1.002	T	0.099	T	0.531	1.534	11.08	4.2	2.054	0.457	5.048	1767	0.0102	0.0013	1530
chr1	16461629	16461629	T	C	exonic	EPHA2	na	nonsynonymous SNV	EPHA2:NM_004431:exon7:c.A1484G:p.D495G	na	na	na	na	na	na	na	0.03	D	0.005	B	0.015	B	0	D	0.647	D	0.93	L	0.41	T	-0.874	T	0.109	T	0.46	2.274	13.56	5.4	2.054	1.519	8.805	3913	0.0107	0.0061	3756
chr1	16462169	16462169	T	C	exonic	EPHA2	na	nonsynonymous SNV	EPHA2:NM_004431:exon6:c.A1409G:p.E470G	na	na	na	na	na	na	na	0	D	1	D	0.996	D	0	D	1	D	3.03	M	0.23	T	-0.006	T	0.437	T	0.694	4.738	26.4	5.26	1.996	6.813	13.124	5407	0.0122	0.005	5607
chr1	16462260	16462260	G	A	exonic	EPHA2	na	nonsynonymous SNV	EPHA2:NM_004431:exon6:c.C1318T:p.P440S	na	na	na	na	na	na	na	1	T	1	D	0.999	D	0	D	1	D	0.27	N	0.56	T	-0.927	T	0.148	T	0.182	1.166	9.746	4.35	1.218	1.255	12.032	2611	0.0111	0.0011	2673
chr1	16464610	16464610	G	A	exonic	EPHA2	na	synonymous SNV	EPHA2:NM_004431:exon5:c.C1050T:p.P350P	na	na	na	na	na	na	na	na	na	na	na	na	na	na	na	na	na	na	na	na	na	na	na	na	na	na	na	na	na	na	na	na	3004	0.0423	0.0014	2843
chr1	16464614	16464614	G	A	exonic	EPHA2	na	nonsynonymous SNV	EPHA2:NM_004431:exon5:c.C1046T:p.T349M	na	na	na	rs200490325	0.000237	na	na	0.03	D	0.974	D	0.508	P	0.014	N	0.94	N	0.895	L	0.27	T	-0.961	T	0.128	T	0.303	1.46	10.83	1.38	0.583	-0.259	6.269	3066	0.0408	0.0003	2878
chr1	16464790	16464790	G	A	exonic	EPHA2	na	nonsynonymous SNV	EPHA2:NM_004431:exon4:c.C959T:p.P320L	na	na	na	na	na	na	na	0.07	T	0.011	B	0.004	B	0.043	N	1	N	1.485	L	0.13	T	-0.963	T	0.138	T	0.088	0.458	6.486	1.22	-0.026	2.042	8.669	6505	0.0106	0.0006	6468
chr1	16464868	16464868	G	A	exonic	EPHA2	na	nonsynonymous SNV	EPHA2:NM_004431:exon4:c.C881T:p.P294L	na	na	na	na	na	na	na	0	D	1	D	1	D	0	D	1	D	3.4	M	0.05	T	0.308	D	0.546	D	0.723	4.762	26.7	5.3	2.488	6.375	16.446	6072	0.0236	0.0011	6137
chr1	16464899	16464899	C	T	exonic	EPHA2	na	nonsynonymous SNV	EPHA2:NM_004431:exon4:c.G850A:p.E284K	na	na	na	na	na	na	na	0.12	T	0.233	B	0.024	B	0.008	N	0.985	D	0.745	N	0	T	-0.927	T	0.144	T	0.475	0.375	6.034	4.37	1.201	0.644	13.526	2981	0.0101	0.0006	3363
chr1	16474880	16474880	G	A	exonic	EPHA2	na	synonymous SNV	EPHA2:NM_004431:exon3:c.C816T:p.A272A	na	na	na	na	na	na	na	na	na	na	na	na	na	na	na	na	na	na	na	na	na	na	na	na	na	na	na	na	na	na	na	na	3221	0.0112	0	3005
chr1	16475078	16475078	C	T	exonic	EPHA2	na	synonymous SNV	EPHA2:NM_004431:exon3:c.G618A:p.Q206Q	na	na	na	na	na	na	na	na	na	na	na	na	na	na	na	na	na	na	na	na	na	na	na	na	na	na	na	na	na	na	na	na	3820	0.0107	0.0009	4249
chr1	16475197	16475197	C	T	exonic	EPHA2	na	nonsynonymous SNV	EPHA2:NM_004431:exon3:c.G499A:p.E167K	na	na	na	na	na	na	na	0	D	0.573	P	0.095	B	0.001	D	0.992	D	0.895	L	3.89	T	-0.893	T	0.011	T	0.352	3.383	17.41	5.14	2.393	3.847	16.088	2404	0.0117	0.0004	2590
chr1	16475270	16475270	A	G	exonic	EPHA2	na	synonymous SNV	EPHA2:NM_004431:exon3:c.T426C:p.I142I	na	na	na	na	na	na	na	na	na	na	na	na	na	na	na	na	na	na	na	na	na	na	na	na	na	na	na	na	na	na	na	na	3858	0.0109	0.0062	3575
chr1	16475541	16475541	C	T	exonic	EPHA2	na	stopgain	EPHA2:NM_004431:exon3:c.G155A:p.W52X	na	na	na	na	na	na	na	1	T	.	.	.	.	0	D	1	A	.	.	.	.	.	.	.	.	.	5.537	35	5.35	2.503	7.814	16.546	3589	0.012	0.0039	3295
ND03375	Left
Chr	Start	End	Ref	Alt	Func.refGene	Gene.refGene	GeneDetail.refGene	ExonicFunc.refGene	AAChange.refGene	clinvar_20140929	cosmic70	snp129	snp138	exac01	esp6500si_all	agilentv5	SIFT_score	SIFT_pred	Polyphen2_HDIV_score	Polyphen2_HDIV_pred	Polyphen2_HVAR_score	Polyphen2_HVAR_pred	LRT_score	LRT_pred	MutationTaster_score	MutationTaster_pred	MutationAssessor_score	MutationAssessor_pred	FATHMM_score	FATHMM_pred	RadialSVM_score	RadialSVM_pred	LR_score	LR_pred	VEST3_score	CADD_raw	CADD_phred	GERP++_RS	phyloP46way_placental	phyloP100way_vertebrate	SiPhy_29way_logOdds	Depth1	Vaf1	Vaf2	Depth2
chr1	16451704	16451704	C	T	UTR3	EPHA2	NM_004431:c.*6G>A	na	na	na	na	na	na	2.369e-05	na	na	na	na	na	na	na	na	na	na	na	na	na	na	na	na	na	na	na	na	na	na	na	na	na	na	na	3149	0.0153	0.0017	3602
chr1	16451797	16451797	C	T	exonic	EPHA2	na	synonymous SNV	EPHA2:NM_004431:exon17:c.G2844A:p.G948G	na	na	na	na	na	na	na	na	na	na	na	na	na	na	na	na	na	na	na	na	na	na	na	na	na	na	na	na	na	na	na	na	3144	0.0127	0.0011	3606
chr1	16455997	16455997	C	T	exonic	EPHA2	na	synonymous SNV	EPHA2:NM_004431:exon16:c.G2757A:p.Q919Q	na	na	na	na	na	na	na	na	na	na	na	na	na	na	na	na	na	na	na	na	na	na	na	na	na	na	na	na	na	na	na	na	3124	0.0131	0.0016	3842
chr1	16456026	16456026	A	G	exonic	EPHA2	na	nonsynonymous SNV	EPHA2:NM_004431:exon16:c.T2728C:p.S910P	na	na	na	na	na	na	na	0.01	D	0.134	B	0.033	B	0	D	1	D	0.195	N	0.72	T	-1.068	T	0.066	T	0.277	2.342	13.79	4.62	0.985	0.269	6.269	3068	0.0104	0.0039	3586
chr1	16456734	16456734	C	T	exonic	EPHA2	na	nonsynonymous SNV	EPHA2:NM_004431:exon15:c.G2656A:p.D886N	na	na	na	na	na	na	na	1	T	0.794	P	0.45	P	0	D	1	D	-0.44	N	0.06	T	-0.91	T	0.114	T	0.181	1.659	11.51	5.63	2.67	3.713	18.244	3344	0.0126	0.0009	3428
chr1	16456893	16456893	C	T	exonic	EPHA2	na	nonsynonymous SNV	EPHA2:NM_004431:exon15:c.G2497A:p.G833S	na	na	na	na	na	na	na	0.01	D	0.959	D	0.754	P	0	D	1	D	2.45	M	-1.81	D	0.513	D	0.708	D	0.604	4.598	25	5.75	2.725	7.779	18.516	1946	0.0113	0.0009	2108
chr1	16458696	16458696	G	A	exonic	EPHA2	na	synonymous SNV	EPHA2:NM_004431:exon13:c.C2188T:p.L730L	na	na	na	na	na	na	na	na	na	na	na	na	na	na	na	na	na	na	na	na	na	na	na	na	na	na	na	na	na	na	na	na	3258	0.0101	0.0006	3489
chr1	16458754	16458754	C	T	exonic	EPHA2	na	synonymous SNV	EPHA2:NM_004431:exon13:c.G2130A:p.E710E	na	na	na	na	na	na	na	na	na	na	na	na	na	na	na	na	na	na	na	na	na	na	na	na	na	na	na	na	na	na	na	na	1467	0.0123	0.0011	884
chr1	16459681	16459681	A	G	exonic	EPHA2	na	nonsynonymous SNV	EPHA2:NM_004431:exon11:c.T2047C:p.S683P	na	na	na	na	na	na	na	0	D	0.939	P	0.432	B	0	D	0.993	D	1.945	M	-1.7	D	0.015	D	0.476	T	0.707	4.51	24.2	5.5	2.119	4.757	9.834	3299	0.0112	0.003	3627
chr1	16459852	16459852	C	T	exonic	EPHA2	na	nonsynonymous SNV	EPHA2:NM_004431:exon11:c.G1876A:p.E626K	na	na	na	na	1.578e-05	na	na	0	D	0.996	D	0.889	P	0	D	1	D	0.28	N	-1.61	D	0.173	D	0.52	D	0.809	5.72	36	5.55	2.635	7.802	18.079	599	0.0101	0	11
chr1	16459990	16459990	T	C	exonic	EPHA2	na	nonsynonymous SNV	EPHA2:NM_004431:exon10:c.A1850G:p.K617R	na	na	na	na	na	na	na	0.88	T	0.955	P	0.592	P	0	D	1	D	0.375	N	0.03	T	-0.907	T	0.153	T	0.491	3.591	18.29	5.62	2.142	6.286	14.64	3362	0.0137	0.0044	3670
chr1	16460042	16460042	C	T	exonic	EPHA2	na	nonsynonymous SNV	EPHA2:NM_004431:exon10:c.G1798A:p.A600T	na	na	na	na	na	na	na	0	D	1	D	0.99	D	0	D	1	D	2.96	M	1.66	T	-0.486	T	0.255	T	0.775	5.575	35	5.62	2.651	7.814	18.215	4311	0.0109	0.0009	4636
chr1	16460047	16460047	T	C	exonic	EPHA2	na	nonsynonymous SNV	EPHA2:NM_004431:exon10:c.A1793G:p.N598S	na	na	na	na	na	na	na	0	D	0.943	P	0.266	B	0	D	1	D	1.68	L	2.7	T	-1.13	T	0.037	T	0.257	3.217	16.78	5.62	2.142	4.186	14.64	4264	0.0103	0.0022	4610
chr1	16460049	16460049	G	A	exonic	EPHA2	na	synonymous SNV	EPHA2:NM_004431:exon10:c.C1791T:p.P597P	na	na	na	na	na	na	na	na	na	na	na	na	na	na	na	na	na	na	na	na	na	na	na	na	na	na	na	na	na	na	na	na	4325	0.0111	0.0041	4652
chr1	16460066	16460066	G	A	exonic	EPHA2	na	nonsynonymous SNV	EPHA2:NM_004431:exon10:c.C1774T:p.H592Y	na	na	na	na	na	na	na	0.03	D	0.851	P	0.162	B	0	N	1	D	2.83	M	2.67	T	-1.079	T	0.047	T	0.514	4.254	22.2	5.86	2.766	6.818	12.117	4363	0.0113	0.0072	4710
chr1	16460068	16460068	G	A	exonic	EPHA2	na	nonsynonymous SNV	EPHA2:NM_004431:exon10:c.C1772T:p.P591L	na	na	na	na	na	na	na	0	D	1	D	1	D	0	D	1	D	2.415	M	1.32	T	-0.601	T	0.257	T	0.847	4.836	27.5	5.86	2.766	9.864	18.741	4057	0.0113	0.0057	4357
chr1	16462153	16462153	C	T	exonic	EPHA2	na	synonymous SNV	EPHA2:NM_004431:exon6:c.G1425A:p.K475K	na	na	na	na	na	na	na	na	na	na	na	na	na	na	na	na	na	na	na	na	na	na	na	na	na	na	na	na	na	na	na	na	3521	0.0102	0.0003	3357
chr1	16462178	16462178	C	T	exonic	EPHA2	na	stopgain	EPHA2:NM_004431:exon6:c.G1400A:p.W467X	na	na	na	na	na	na	na	0.27	T	.	.	.	.	0	D	1	A	.	.	.	.	.	.	.	.	.	7.238	38	5.26	2.466	1.202	16.357	5726	0.0119	0.0013	5487
chr1	16464656	16464656	A	G	exonic	EPHA2	na	nonsynonymous SNV	EPHA2:NM_004431:exon5:c.T1004C:p.L335P	na	na	na	na	na	na	na	0.01	D	1	D	0.995	D	0	D	1	D	2.23	M	-0.09	T	-0.176	T	0.403	T	0.865	4.128	21.3	4.97	2.013	3.644	12.914	2720	0.0228	0.0032	2770
chr1	16464920	16464920	A	G	exonic	EPHA2	na	nonsynonymous SNV	EPHA2:NM_004431:exon4:c.T829C:p.S277P	na	na	na	na	7.895e-06	na	na	0.22	T	0.001	B	0.001	B	0.15	N	0.999	N	-0.325	N	-0.06	T	-1.046	T	0.085	T	0.211	-1.369	0.026	2.54	0.745	0.237	5.56	126	0.0317	0	15
chr1	16464927	16464927	T	C	splicing	EPHA2	NM_004431:exon5:c.824-2A>G	na	na	na	na	na	na	na	na	na	.	.	.	.	.	.	.	.	1	D	.	.	.	.	.	.	.	.	.	2.967	15.89	5.12	1.932	5.808	12.866	110	0.0187	0	11
chr1	16475001	16475001	T	C	exonic	EPHA2	na	nonsynonymous SNV	EPHA2:NM_004431:exon3:c.A695G:p.D232G	na	na	na	rs114498261	0.001618	0.00592	na	0.06	T	0.036	B	0.032	B	0.238	N	0.56	N	1.115	L	-0.69	T	-0.903	T	0.081	T	0.074	1.85	12.14	1.26	-0.041	1.085	6.153	2877	0.0104	0.0034	3238
ND03666	Right
Chr	Start	End	Ref	Alt	Func.refGene	Gene.refGene	GeneDetail.refGene	ExonicFunc.refGene	AAChange.refGene	clinvar_20140929	cosmic70	snp129	snp138	exac01	esp6500si_all	agilentv5	SIFT_score	SIFT_pred	Polyphen2_HDIV_score	Polyphen2_HDIV_pred	Polyphen2_HVAR_score	Polyphen2_HVAR_pred	LRT_score	LRT_pred	MutationTaster_score	MutationTaster_pred	MutationAssessor_score	MutationAssessor_pred	FATHMM_score	FATHMM_pred	RadialSVM_score	RadialSVM_pred	LR_score	LR_pred	VEST3_score	CADD_raw	CADD_phred	GERP++_RS	phyloP46way_placental	phyloP100way_vertebrate	SiPhy_29way_logOdds	Depth1	Vaf1	Vaf2	Depth2
chr1	16456913	16456913	A	G	exonic	EPHA2	na	nonsynonymous SNV	EPHA2:NM_004431:exon15:c.T2477C:p.V826A	na	na	na	na	na	na	na	0	D	0.999	D	0.997	D	0	D	1	D	1.635	L	-1.79	D	0.387	D	0.649	D	0.83	4.228	22	5.75	2.201	7.481	14.89	2035	0.0128	0.0018	1629
chr1	16458330	16458330	C	T	exonic	EPHA2	na	synonymous SNV	EPHA2:NM_004431:exon14:c.G2361A:p.E787E	na	na	na	na	na	na	na	na	na	na	na	na	na	na	na	na	na	na	na	na	na	na	na	na	na	na	na	na	na	na	na	na	2773	0.0101	0.0004	2601
chr1	16458931	16458931	T	C	exonic	EPHA2	na	nonsynonymous SNV	EPHA2:NM_004431:exon12:c.A2057G:p.K686R	na	na	na	na	na	na	na	0.07	T	0.987	D	0.974	D	0	D	1	D	0.82	L	0.03	T	-0.499	T	0.292	T	0.446	3.472	17.77	5.73	2.198	7.977	13.975	3504	0.0106	0.0036	2781
chr1	16459695	16459695	A	G	exonic	EPHA2	na	nonsynonymous SNV	EPHA2:NM_004431:exon11:c.T2033C:p.L678P	na	na	na	na	na	na	na	0	D	1	D	1	D	0.001	D	1	D	3.79	H	-0.48	T	0.579	D	0.656	D	0.989	4.738	26.4	5.5	2.119	9.328	14.484	3509	0.0108	0.0026	2738
chr1	16459767	16459767	T	C	exonic	EPHA2	na	nonsynonymous SNV	EPHA2:NM_004431:exon11:c.A1961G:p.E654G	na	na	na	na	na	na	na	0	D	0.995	D	0.767	P	0	D	1	D	0.97	L	-1.75	D	0.13	D	0.525	D	0.582	4.314	22.6	5.53	2.126	8.037	14.518	5836	0.0106	0.004	4749
chr1	16459789	16459789	T	C	exonic	EPHA2	na	nonsynonymous SNV	EPHA2:NM_004431:exon11:c.A1939G:p.T647A	na	na	na	na	na	na	na	0	D	0.997	D	0.99	D	0	D	1	D	0.95	L	0.04	T	-0.402	T	0.311	T	0.84	4.354	22.9	5.55	2.129	6.304	14.53	2790	0.0108	0.0047	2348
chr1	16459977	16459977	T	C	exonic	EPHA2	na	synonymous SNV	EPHA2:NM_004431:exon10:c.A1863G:p.A621A	na	na	na	na	na	na	na	na	na	na	na	na	na	na	na	na	na	na	na	na	na	na	na	na	na	na	na	na	na	na	na	na	3351	0.0101	0.003	2675
chr1	16460018	16460018	T	C	exonic	EPHA2	na	nonsynonymous SNV	EPHA2:NM_004431:exon10:c.A1822G:p.I608V	na	na	na	na	1.579e-05	na	na	0	D	0.925	P	0.877	P	0	D	1	D	2.235	M	2.09	T	-0.94	T	0.131	T	0.447	3.678	18.69	5.62	2.142	8.036	14.64	3328	0.0159	0.0056	2668
chr1	16461548	16461548	T	C	exonic	EPHA2	na	nonsynonymous SNV	EPHA2:NM_004431:exon7:c.A1565G:p.H522R	na	na	na	na	7.893e-06	na	na	0.01	D	0.246	B	0.013	B	0	D	0.967	D	1.04	L	0.67	T	-0.98	T	0.096	T	0.386	2.111	13.01	5.4	2.054	1.372	13.383	5186	0.0116	0.0049	4268
chr1	16462155	16462155	T	C	exonic	EPHA2	na	nonsynonymous SNV	EPHA2:NM_004431:exon6:c.A1423G:p.K475E	na	na	na	na	na	na	na	1	T	0.996	D	0.973	D	0	D	1	D	0.78	N	0.5	T	-0.886	T	0.177	T	0.359	1.711	11.68	5.26	1.996	1.356	13.124	3729	0.0161	0.0029	2379
chr1	16464512	16464512	A	G	exonic	EPHA2	na	nonsynonymous SNV	EPHA2:NM_004431:exon5:c.T1148C:p.V383A	na	na	na	na	7.893e-06	na	na	0	D	0.992	D	0.895	P	0.118	N	1	D	2.225	M	0.42	T	-0.446	T	0.298	T	0.385	2.975	15.92	4.97	2.013	9.22	12.914	3443	0.016	0.0025	4338
chr1	16464580	16464580	A	G	exonic	EPHA2	na	synonymous SNV	EPHA2:NM_004431:exon5:c.T1080C:p.I360I	na	na	na	na	na	na	na	na	na	na	na	na	na	na	na	na	na	na	na	na	na	na	na	na	na	na	na	na	na	na	na	na	6195	0.0186	0.0055	5054
chr1	16464599	16464599	C	T	exonic	EPHA2	na	nonsynonymous SNV	EPHA2:NM_004431:exon5:c.G1061A:p.S354N	na	na	na	na	na	na	na	0.37	T	0	B	0	B	0.53	N	1	N	0.48	N	0.35	T	-0.995	T	0.079	T	0.032	0.566	7.06	-9.95	-3.23	-0.432	12.495	2923	0.0205	0.0008	2495
chr1	16464784	16464784	G	A	exonic	EPHA2	na	nonsynonymous SNV	EPHA2:NM_004431:exon4:c.C965T:p.S322L	na	na	na	na	na	na	na	0.02	D	0.818	P	0.09	B	0.011	N	1	N	2.355	M	0	T	-0.606	T	0.218	T	0.248	1.671	11.55	5.3	2.488	2.528	16.446	3324	0.0277	0.0024	2542
chr1	16475542	16475542	A	G	exonic	EPHA2	na	nonsynonymous SNV	EPHA2:NM_004431:exon3:c.T154C:p.W52R	na	na	na	na	na	na	na	0	D	1	D	1	D	0	D	1	D	3.26	M	2.1	T	-0.625	T	0.185	T	0.92	3.967	20.3	5.35	2.024	9.335	13.274	3268	0.0101	0.0031	2608
ND03666	Left
Chr	Start	End	Ref	Alt	Func.refGene	Gene.refGene	GeneDetail.refGene	ExonicFunc.refGene	AAChange.refGene	clinvar_20140929	cosmic70	snp129	snp138	exac01	esp6500si_all	agilentv5	SIFT_score	SIFT_pred	Polyphen2_HDIV_score	Polyphen2_HDIV_pred	Polyphen2_HVAR_score	Polyphen2_HVAR_pred	LRT_score	LRT_pred	MutationTaster_score	MutationTaster_pred	MutationAssessor_score	MutationAssessor_pred	FATHMM_score	FATHMM_pred	RadialSVM_score	RadialSVM_pred	LR_score	LR_pred	VEST3_score	CADD_raw	CADD_phred	GERP++_RS	phyloP46way_placental	phyloP100way_vertebrate	SiPhy_29way_logOdds	Depth1	Vaf1	Vaf2	Depth2
chr1	16456911	16456911	T	C	exonic	EPHA2	na	nonsynonymous SNV	EPHA2:NM_004431:exon15:c.A2479G:p.M827V	na	na	na	na	na	na	na	0.01	D	0.565	P	0.156	B	0	D	1	D	-0.92	N	0.13	T	-0.897	T	0.076	T	0.75	3.698	18.79	5.75	2.201	6.269	14.89	1634	0.0233	0.0009	2150
chr1	16460048	16460048	T	C	exonic	EPHA2	na	nonsynonymous SNV	EPHA2:NM_004431:exon10:c.A1792G:p.N598D	na	na	na	na	na	na	na	0	D	0.98	D	0.673	P	0	D	1	D	2.575	M	2.64	T	-1.057	T	0.077	T	0.383	4.799	27.1	5.62	2.142	5.16	14.64	3343	0.0108	0.0031	4238
chr1	16460098	16460098	T	C	exonic	EPHA2	na	nonsynonymous SNV	EPHA2:NM_004431:exon10:c.A1742G:p.Q581R	na	na	na	na	na	na	na	0.37	T	0.69	P	0.164	B	0	D	1	D	0.87	L	2.86	T	-0.962	T	0.02	T	0.67	3.885	19.75	5.86	2.232	5.894	13.617	737	0.0136	0.002	999
chr1	16460101	16460101	T	C	exonic	EPHA2	na	nonsynonymous SNV	EPHA2:NM_004431:exon10:c.A1739G:p.E580G	na	na	na	na	na	na	na	0.04	D	0.99	D	0.868	P	0	D	1	D	1.555	L	2.69	T	-1.161	T	0.069	T	0.63	2.887	15.62	5.77	2.195	3.889	13.446	734	0.0123	0.001	988
chr1	16460102	16460102	C	T	splicing	EPHA2	NM_004431:exon11:c.1739-1G>A	na	na	na	na	na	na	na	na	na	.	.	.	.	.	.	.	.	1	D	.	.	.	.	.	.	.	.	.	3.803	19.31	5.77	2.719	6.09	16.689	729	0.0192	0	990
chr1	16461677	16461677	G	A	exonic	EPHA2	na	nonsynonymous SNV	EPHA2:NM_004431:exon7:c.C1436T:p.S479F	na	na	na	na	na	na	na	0	D	0.427	B	0.136	B	0.556	N	0.822	N	1.5	L	0.35	T	-0.837	T	0.148	T	0.277	2.703	15	5.4	2.539	1.396	12.414	3151	0.0114	0.0004	2832
chr1	16464659	16464659	T	C	exonic	EPHA2	na	nonsynonymous SNV	EPHA2:NM_004431:exon5:c.A1001G:p.Y334C	na	na	na	na	na	na	na	0.01	D	0.888	P	0.546	P	0.282	N	0.997	D	0.895	L	1.09	T	-1.054	T	0.101	T	0.353	3.028	16.1	2.52	0.287	1.23	10.369	2456	0.0191	0.0036	2774
chr1	16474907	16474907	C	T	exonic	EPHA2	na	synonymous SNV	EPHA2:NM_004431:exon3:c.G789A:p.Q263Q	na	na	na	na	na	na	na	na	na	na	na	na	na	na	na	na	na	na	na	na	na	na	na	na	na	na	na	na	na	na	na	na	2465	0.0122	0.001	3127
chr1	16475212	16475212	T	C	exonic	EPHA2	na	nonsynonymous SNV	EPHA2:NM_004431:exon3:c.A484G:p.K162E	na	na	na	na	na	na	na	0	D	1	D	0.96	D	0	D	1	D	2.33	M	2.96	T	-1.095	T	0.08	T	0.491	4.135	21.3	5.14	1.937	2.773	12.9	2328	0.0112	0.0039	2318
chr1	16475278	16475278	T	C	exonic	EPHA2	na	nonsynonymous SNV	EPHA2:NM_004431:exon3:c.A418G:p.T140A	na	na	na	na	na	na	na	0.17	T	0.023	B	0.018	B	0.06	N	0.595	N	1.15	L	3.84	T	-1.086	T	0.011	T	0.142	1.177	9.789	5.14	1.937	1.248	9.194	2947	0.0109	0.0032	3794
ND03683	Right
Chr	Start	End	Ref	Alt	Func.refGene	Gene.refGene	GeneDetail.refGene	ExonicFunc.refGene	AAChange.refGene	clinvar_20140929	cosmic70	snp129	snp138	exac01	esp6500si_all	agilentv5	SIFT_score	SIFT_pred	Polyphen2_HDIV_score	Polyphen2_HDIV_pred	Polyphen2_HVAR_score	Polyphen2_HVAR_pred	LRT_score	LRT_pred	MutationTaster_score	MutationTaster_pred	MutationAssessor_score	MutationAssessor_pred	FATHMM_score	FATHMM_pred	RadialSVM_score	RadialSVM_pred	LR_score	LR_pred	VEST3_score	CADD_raw	CADD_phred	GERP++_RS	phyloP46way_placental	phyloP100way_vertebrate	SiPhy_29way_logOdds	Depth1	Vaf1	Vaf2	Depth2
chr1	16451701	16451701	T	C	UTR3	EPHA2	NM_004431:c.*9A>G	na	na	na	na	na	na	na	na	na	na	na	na	na	na	na	na	na	na	na	na	na	na	na	na	na	na	na	na	na	na	na	na	na	na	4191	0.0148	0.0032	3410
chr1	16456846	16456846	C	T	exonic	EPHA2	na	synonymous SNV	EPHA2:NM_004431:exon15:c.G2544A:p.Q848Q	na	na	na	na	na	na	na	na	na	na	na	na	na	na	na	na	na	na	na	na	na	na	na	na	na	na	na	na	na	na	na	na	2036	0.0177	0.0005	1928
chr1	16456904	16456904	G	A	exonic	EPHA2	na	nonsynonymous SNV	EPHA2:NM_004431:exon15:c.C2486T:p.A829V	na	na	na	rs139382402	7.909e-06	7.7e-05	na	0	D	0.999	D	0.906	P	0	D	1	D	0.645	N	0.04	T	-0.458	T	0.293	T	0.679	4.521	24.3	5.75	2.725	5.652	18.516	2203	0.0195	0.001	1929
chr1	16459810	16459810	C	T	exonic	EPHA2	na	nonsynonymous SNV	EPHA2:NM_004431:exon11:c.G1918A:p.E640K	na	na	na	na	na	na	na	0	D	0.864	P	0.273	B	0.001	N	1	D	0.27	N	-1.62	D	-0.224	T	0.335	T	0.743	5.027	29.7	5.55	2.635	7.818	18.079	1738	0.0225	0.0008	2548
chr1	16461027	16461027	C	T	exonic	EPHA2	na	nonsynonymous SNV	EPHA2:NM_004431:exon8:c.G1618A:p.G540S	na	ID=COSM366772;OCCURENCE=1(lung)	na	na	3.158e-05	na	na	0.8	T	0.036	B	0.03	B	0	D	1	D	0.18	N	2.92	T	-1.02	T	0.015	T	0.448	-0.421	2.035	4.62	1.356	1.662	10.621	3480	0.0115	0.0009	3206
chr1	16464785	16464785	A	G	exonic	EPHA2	na	nonsynonymous SNV	EPHA2:NM_004431:exon4:c.T964C:p.S322P	na	na	na	na	na	na	na	0.05	D	0.752	P	0.141	B	0.011	N	1	N	2.15	M	0.27	T	-0.939	T	0.142	T	0.137	1.264	10.12	1.59	0.025	1.417	6.658	5984	0.0107	0.0032	6637
chr1	16464836	16464836	T	C	exonic	EPHA2	na	nonsynonymous SNV	EPHA2:NM_004431:exon4:c.A913G:p.T305A	na	na	na	na	na	na	na	0.01	D	0	B	0	B	0.001	N	0.65	N	1.87	L	0.01	T	-0.78	T	0.187	T	0.069	1.884	12.26	3	0.351	-0.375	7.943	6012	0.0118	0.0052	6562
chr1	16475221	16475221	G	A	exonic	EPHA2	na	nonsynonymous SNV	EPHA2:NM_004431:exon3:c.C475T:p.R159C	na	na	na	na	7.892e-06	na	na	0	D	1	D	0.998	D	0	D	1	D	2.75	M	3.74	T	-1.125	T	0.062	T	0.814	3.994	20.5	5.14	2.393	4.396	16.088	1727	0.0127	0.0022	2708
ND03683	Left
Chr	Start	End	Ref	Alt	Func.refGene	Gene.refGene	GeneDetail.refGene	ExonicFunc.refGene	AAChange.refGene	clinvar_20140929	cosmic70	snp129	snp138	exac01	esp6500si_all	agilentv5	SIFT_score	SIFT_pred	Polyphen2_HDIV_score	Polyphen2_HDIV_pred	Polyphen2_HVAR_score	Polyphen2_HVAR_pred	LRT_score	LRT_pred	MutationTaster_score	MutationTaster_pred	MutationAssessor_score	MutationAssessor_pred	FATHMM_score	FATHMM_pred	RadialSVM_score	RadialSVM_pred	LR_score	LR_pred	VEST3_score	CADD_raw	CADD_phred	GERP++_RS	phyloP46way_placental	phyloP100way_vertebrate	SiPhy_29way_logOdds	Depth1	Vaf1	Vaf2	Depth2
chr1	16451802	16451802	T	C	exonic	EPHA2	na	nonsynonymous SNV	EPHA2:NM_004431:exon17:c.A2839G:p.I947V	na	na	na	na	na	na	na	0.6	T	0.463	P	0.206	B	0	D	1	D	1.69	L	0.69	T	-1.036	T	0.11	T	0.374	2.407	14.01	4.88	1.825	5.096	9.928	2688	0.0115	0.003	3309
chr1	16451805	16451805	T	C	exonic	EPHA2	na	nonsynonymous SNV	EPHA2:NM_004431:exon17:c.A2836G:p.R946G	na	na	na	na	na	na	na	0	D	0.071	B	0.038	B	0.001	D	0.859	D	0.76	N	0.74	T	-0.975	T	0.093	T	0.447	2.402	13.99	3.73	0.693	3.475	11.357	2895	0.0173	0.0031	3576
chr1	16455963	16455963	T	C	exonic	EPHA2	na	nonsynonymous SNV	EPHA2:NM_004431:exon16:c.A2791G:p.T931A	na	na	na	na	na	na	na	0.01	D	0.089	B	0.039	B	0.001	N	0.743	N	1.35	L	0.71	T	-0.907	T	0.115	T	0.175	2.654	14.83	4.63	1.001	1.626	12.073	3112	0.0125	0.0028	3619
chr1	16455968	16455968	C	T	exonic	EPHA2	na	nonsynonymous SNV	EPHA2:NM_004431:exon16:c.G2786A:p.G929D	na	na	na	na	na	na	na	0	D	1	D	0.98	D	0	D	1	D	2.415	M	0.48	T	-0.342	T	0.344	T	0.666	4.747	26.5	5.77	2.733	7.733	14.19	3154	0.0101	0.0022	3677
chr1	16455982	16455982	G	A	exonic	EPHA2	na	synonymous SNV	EPHA2:NM_004431:exon16:c.C2772T:p.H924H	na	na	na	rs368262164	7.892e-06	7.7e-05	na	na	na	na	na	na	na	na	na	na	na	na	na	na	na	na	na	na	na	na	na	na	na	na	na	na	3147	0.0133	0.0005	3690
chr1	16458573	16458573	T	C	exonic	EPHA2	na	nonsynonymous SNV	EPHA2:NM_004431:exon13:c.A2311G:p.T771A	na	na	na	na	na	na	na	1	T	0.121	B	0.068	B	0	D	1	D	1.045	L	-0.83	T	-0.851	T	0.209	T	0.281	1.656	11.5	5.92	2.263	4.279	8.785	2813	0.011	0.0023	3076
chr1	16462227	16462227	A	G	exonic	EPHA2	na	nonsynonymous SNV	EPHA2:NM_004431:exon6:c.T1351C:p.S451P	na	na	na	na	na	na	na	0	D	0.998	D	0.948	D	0.007	N	0.998	D	3.13	M	-0.04	T	-0.042	T	0.443	T	0.633	4.091	21.1	4.07	1.999	2.447	9.239	2654	0.0102	0.004	2726
chr1	16464474	16464474	T	C	exonic	EPHA2	na	nonsynonymous SNV	EPHA2:NM_004431:exon5:c.A1186G:p.S396G	na	na	na	na	na	na	na	0.12	T	0.005	B	0.001	B	0.005	N	0.903	D	2.07	M	0.21	T	-0.732	T	0.192	T	0.091	1.726	11.73	4.97	2.013	0.618	12.914	5356	0.0163	0.0031	5501
chr1	16464533	16464533	C	T	exonic	EPHA2	na	nonsynonymous SNV	EPHA2:NM_004431:exon5:c.G1127A:p.C376Y	na	na	na	na	na	na	na	0.02	D	1	D	0.999	D	0	D	1	D	2.8	M	-0.99	T	0.35	D	0.615	D	0.935	3.239	16.86	4.97	2.488	7.771	16.109	3274	0.0257	0.0005	3851
chr1	16464674	16464674	G	A	exonic	EPHA2	na	nonsynonymous SNV	EPHA2:NM_004431:exon5:c.C986T:p.P329L	na	na	na	na	na	na	na	0	D	1	D	1	D	0	D	1	D	3.555	H	-2.12	D	0.933	D	0.847	D	0.786	4.447	23.7	4.97	2.488	9.817	16.109	358	0.0168	0	9
chr1	16464777	16464777	A	G	exonic	EPHA2	na	synonymous SNV	EPHA2:NM_004431:exon4:c.T972C:p.P324P	na	na	na	na	na	na	na	na	na	na	na	na	na	na	na	na	na	na	na	na	na	na	na	na	na	na	na	na	na	na	na	na	3228	0.0168	0.0036	3929
chr1	16464872	16464872	A	G	exonic	EPHA2	na	nonsynonymous SNV	EPHA2:NM_004431:exon4:c.T877C:p.C293R	na	na	na	na	na	na	na	0	D	1	D	1	D	0	D	1	D	3.395	M	0.04	T	0.254	D	0.526	D	0.916	4.063	20.9	5.3	2.013	5.052	13.194	5930	0.0105	0.0037	5176
chr1	16475421	16475421	T	C	exonic	EPHA2	na	nonsynonymous SNV	EPHA2:NM_004431:exon3:c.A275G:p.E92G	na	na	na	na	na	na	na	0.01	D	0.962	D	0.67	P	0	D	0.997	D	1.5	L	3.8	T	-1.139	T	0.025	T	0.415	3.137	16.49	5.35	2.024	3.514	13.274	3511	0.0105	0.0031	4141
ND03732	Right
Chr	Start	End	Ref	Alt	Func.refGene	Gene.refGene	GeneDetail.refGene	ExonicFunc.refGene	AAChange.refGene	clinvar_20140929	cosmic70	snp129	snp138	exac01	esp6500si_all	agilentv5	SIFT_score	SIFT_pred	Polyphen2_HDIV_score	Polyphen2_HDIV_pred	Polyphen2_HVAR_score	Polyphen2_HVAR_pred	LRT_score	LRT_pred	MutationTaster_score	MutationTaster_pred	MutationAssessor_score	MutationAssessor_pred	FATHMM_score	FATHMM_pred	RadialSVM_score	RadialSVM_pred	LR_score	LR_pred	VEST3_score	CADD_raw	CADD_phred	GERP++_RS	phyloP46way_placental	phyloP100way_vertebrate	SiPhy_29way_logOdds	Depth1	Vaf1	Vaf2	Depth2
chr1	16456728	16456728	C	T	exonic	EPHA2	na	nonsynonymous SNV	EPHA2:NM_004431:exon15:c.G2662A:p.D888N	na	na	na	rs138168734	5.525e-05	0.000308	na	0.09	T	0.999	D	0.922	D	0	D	1	D	1.495	L	0.05	T	-0.428	T	0.353	T	0.182	4.242	22.1	5.63	2.67	3.827	18.244	3227	0.0115	0.0003	3079
chr1	16458585	16458585	C	T	exonic	EPHA2	na	nonsynonymous SNV	EPHA2:NM_004431:exon13:c.G2299A:p.D767N	na	na	na	na	1.578e-05	na	na	0	D	1	D	0.913	D	0	D	1	D	0.975	L	-1.74	D	0.222	D	0.593	D	0.167	4.52	24.3	6.07	2.884	7.818	18.138	2817	0.011	0.0007	2757
chr1	16458596	16458596	A	G	exonic	EPHA2	na	nonsynonymous SNV	EPHA2:NM_004431:exon13:c.T2288C:p.V763A	na	na	na	na	na	na	na	0	D	0.848	P	0.713	P	0	D	1	D	0.605	N	-1.55	D	0.047	D	0.485	T	0.704	4.521	24.3	6.07	2.326	7.306	14.581	2816	0.0121	0.0033	2757
chr1	16458748	16458748	G	A	exonic	EPHA2	na	synonymous SNV	EPHA2:NM_004431:exon13:c.C2136T:p.S712S	na	na	na	na	3.157e-05	na	na	na	na	na	na	na	na	na	na	na	na	na	na	na	na	na	na	na	na	na	na	na	na	na	na	na	3200	0.015	0.002	2947
chr1	16459807	16459807	C	T	exonic	EPHA2	na	nonsynonymous SNV	EPHA2:NM_004431:exon11:c.G1921A:p.V641M	na	na	na	na	na	na	na	0	D	0.216	B	0.1	B	0.062	N	0.896	D	0.4	N	-1.69	D	-0.524	T	0.312	T	0.258	2.887	15.62	3.67	0.706	0.992	8.079	2837	0.0102	0.0011	2618
chr1	16460030	16460030	A	G	exonic	EPHA2	na	nonsynonymous SNV	EPHA2:NM_004431:exon10:c.T1810C:p.F604L	na	na	na	na	na	na	na	0	D	0.987	D	0.821	P	0	D	1	D	2.77	M	1.74	T	-0.75	T	0.162	T	0.681	5.318	34	5.62	2.142	7.524	14.64	3980	0.0103	0.0061	4086
chr1	16460056	16460056	T	C	exonic	EPHA2	na	nonsynonymous SNV	EPHA2:NM_004431:exon10:c.A1784G:p.E595G	na	na	na	na	na	na	na	0	D	0.998	D	0.98	D	0	D	1	D	2.97	M	1.87	T	-0.599	T	0.204	T	0.895	4.931	28.6	5.62	2.142	8.036	14.64	4085	0.0191	0.0052	4208
chr1	16460355	16460355	C	T	exonic	EPHA2	na	nonsynonymous SNV	EPHA2:NM_004431:exon9:c.G1738A:p.E580K	na	na	na	na	na	na	na	.	.	0.99	D	0.824	P	0	D	1	D	2.25	M	2.76	T	-1.176	T	0.072	T	0.721	3.775	19.17	5.71	2.686	6.422	16.573	3140	0.0188	0.0007	2685
chr1	16460411	16460411	C	T	splicing	EPHA2	NM_004431:exon10:c.1683-1G>A	na	na	na	na	na	na	na	na	na	.	.	.	.	.	.	.	.	1	D	.	.	.	.	.	.	.	.	.	2.092	12.95	5.71	2.686	6.422	16.573	2930	0.0209	0.0008	2385
chr1	16461613	16461613	G	A	exonic	EPHA2	na	synonymous SNV	EPHA2:NM_004431:exon7:c.C1500T:p.D500D	na	na	na	na	3.946e-05	na	na	na	na	na	na	na	na	na	na	na	na	na	na	na	na	na	na	na	na	na	na	na	na	na	na	na	5544	0.0108	0.0002	5233
chr1	16461633	16461633	G	A	exonic	EPHA2	na	synonymous SNV	EPHA2:NM_004431:exon7:c.C1480T:p.L494L	na	na	na	na	na	na	na	na	na	na	na	na	na	na	na	na	na	na	na	na	na	na	na	na	na	na	na	na	na	na	na	na	4034	0.0156	0.0011	3747
chr1	16461677	16461677	G	A	exonic	EPHA2	na	nonsynonymous SNV	EPHA2:NM_004431:exon7:c.C1436T:p.S479F	na	na	na	na	na	na	na	0	D	0.427	B	0.136	B	0.556	N	0.822	N	1.5	L	0.35	T	-0.837	T	0.148	T	0.277	2.703	15	5.4	2.539	1.396	12.414	2814	0.0139	0.0007	3038
chr1	16462156	16462156	G	A	exonic	EPHA2	na	synonymous SNV	EPHA2:NM_004431:exon6:c.C1422T:p.R474R	na	na	na	na	na	na	na	na	na	na	na	na	na	na	na	na	na	na	na	na	na	na	na	na	na	na	na	na	na	na	na	na	3586	0.0128	0.0009	3188
chr1	16462175	16462175	T	C	exonic	EPHA2	na	nonsynonymous SNV	EPHA2:NM_004431:exon6:c.A1403G:p.K468R	na	na	na	na	na	na	na	0	D	0.981	D	0.971	D	0	D	0.911	D	0.09	N	0.41	T	-0.601	T	0.179	T	0.457	2.782	15.26	5.26	1.996	2.952	13.124	5613	0.0127	0.0039	5168
chr1	16462202	16462202	G	A	exonic	EPHA2	na	nonsynonymous SNV	EPHA2:NM_004431:exon6:c.C1376T:p.P459L	na	na	na	na	na	na	na	0	D	1	D	0.999	D	0	D	1	D	2.01	M	-0.83	T	0.183	D	0.558	D	0.722	3.808	19.33	5.2	2.434	4.163	16.223	5678	0.012	0.0012	4989
chr1	16462263	16462263	G	A	exonic	EPHA2	na	nonsynonymous SNV	EPHA2:NM_004431:exon6:c.C1315T:p.P439S	na	na	na	na	na	na	na	0	D	1	D	0.995	D	0	D	1	D	2.55	M	-0.67	T	0.198	D	0.551	D	0.583	3.154	16.55	5.26	2.47	3.651	16.372	2687	0.0115	0.0008	2546
chr1	16464447	16464447	G	A	exonic	EPHA2	na	nonsynonymous SNV	EPHA2:NM_004431:exon5:c.C1213T:p.H405Y	na	na	na	na	7.893e-06	na	na	0	D	0.989	D	0.976	D	0	D	1	D	1.95	M	0.43	T	-0.416	T	0.314	T	0.78	3.127	16.45	4.97	2.488	5.72	16.109	5491	0.0157	0.001	5777
chr1	16464515	16464515	C	A	exonic	EPHA2	na	nonsynonymous SNV	EPHA2:NM_004431:exon5:c.G1145T:p.S382I	na	na	na	na	na	na	na	0	D	0.914	P	0.33	B	0	D	0.804	D	2.02	M	0.36	T	-0.784	T	0.134	T	0.354	0.746	7.955	1.87	0.628	0.985	5.987	3412	0.0264	0.0009	3277
chr1	16464524	16464524	C	T	exonic	EPHA2	na	nonsynonymous SNV	EPHA2:NM_004431:exon5:c.G1136A:p.C379Y	na	na	na	na	na	na	na	0	D	1	D	0.999	D	0	D	1	D	3.41	M	0.12	T	0.205	D	0.494	T	0.963	3.166	16.59	4.97	2.488	7.771	16.109	3400	0.0129	0.0009	3261
chr1	16464586	16464586	C	T	exonic	EPHA2	na	synonymous SNV	EPHA2:NM_004431:exon5:c.G1074A:p.E358E	na	na	na	na	na	na	na	na	na	na	na	na	na	na	na	na	na	na	na	na	na	na	na	na	na	na	na	na	na	na	na	na	5976	0.0124	0.0016	5695
chr1	16464790	16464790	G	A	exonic	EPHA2	na	nonsynonymous SNV	EPHA2:NM_004431:exon4:c.C959T:p.P320L	na	na	na	na	na	na	na	0.07	T	0.011	B	0.004	B	0.043	N	1	N	1.485	L	0.13	T	-0.963	T	0.138	T	0.088	0.458	6.486	1.22	-0.026	2.042	8.669	6468	0.0189	0.0008	6431
chr1	16464826	16464826	T	C	exonic	EPHA2	na	nonsynonymous SNV	EPHA2:NM_004431:exon4:c.A923G:p.E308G	na	na	na	na	na	na	na	0.34	T	0.058	B	0.014	B	0.06	N	0.998	N	0.69	N	0.48	T	-1.059	T	0.081	T	0.193	1.697	11.63	2.79	0.833	1.658	5.783	6537	0.011	0.0039	6621
chr1	16474885	16474885	C	T	exonic	EPHA2	na	nonsynonymous SNV	EPHA2:NM_004431:exon3:c.G811A:p.D271N	na	na	na	na	na	na	na	0.71	T	0.007	B	0.01	B	0.008	N	1	D	0.825	L	0.01	T	-1.014	T	0.123	T	0.051	1.563	11.18	3.85	2.205	2.696	9.993	3189	0.011	0.0004	2858
ND03732	Left
Chr	Start	End	Ref	Alt	Func.refGene	Gene.refGene	GeneDetail.refGene	ExonicFunc.refGene	AAChange.refGene	clinvar_20140929	cosmic70	snp129	snp138	exac01	esp6500si_all	agilentv5	SIFT_score	SIFT_pred	Polyphen2_HDIV_score	Polyphen2_HDIV_pred	Polyphen2_HVAR_score	Polyphen2_HVAR_pred	LRT_score	LRT_pred	MutationTaster_score	MutationTaster_pred	MutationAssessor_score	MutationAssessor_pred	FATHMM_score	FATHMM_pred	RadialSVM_score	RadialSVM_pred	LR_score	LR_pred	VEST3_score	CADD_raw	CADD_phred	GERP++_RS	phyloP46way_placental	phyloP100way_vertebrate	SiPhy_29way_logOdds	Depth1	Vaf1	Vaf2	Depth2
chr1	16456046	16456046	C	T	exonic	EPHA2	na	nonsynonymous SNV	EPHA2:NM_004431:exon16:c.G2708A:p.G903E	na	na	na	na	na	na	na	0.22	T	1	D	0.996	D	0	D	1	D	2.14	M	-1.61	D	0.311	D	0.703	D	0.853	3.654	18.58	5.78	2.738	4.56	18.562	3095	0.021	0.0003	3395
chr1	16456777	16456777	C	T	exonic	EPHA2	na	synonymous SNV	EPHA2:NM_004431:exon15:c.G2613A:p.L871L	na	na	na	na	na	na	na	na	na	na	na	na	na	na	na	na	na	na	na	na	na	na	na	na	na	na	na	na	na	na	na	na	3085	0.0107	0.0006	3235
chr1	16456871	16456871	A	G	exonic	EPHA2	na	nonsynonymous SNV	EPHA2:NM_004431:exon15:c.T2519C:p.M840T	na	na	na	na	na	na	na	0	D	0.956	P	0.858	P	0	D	1	D	-0.82	N	-1.55	D	0.086	D	0.397	T	0.698	4.49	24.1	5.92	2.277	6.279	15.202	1901	0.0121	0.0026	1930
chr1	16456916	16456916	T	C	splicing	EPHA2	NM_004431:exon16:c.2476-2A>G	na	na	na	na	na	na	na	na	na	.	.	.	.	.	.	.	.	1	D	.	.	.	.	.	.	.	.	.	3.449	17.68	5.75	2.201	8	14.89	1892	0.0227	0.0062	1936
chr1	16458363	16458363	G	A	exonic	EPHA2	na	synonymous SNV	EPHA2:NM_004431:exon14:c.C2328T:p.G776G	na	na	na	na	1.579e-05	na	na	na	na	na	na	na	na	na	na	na	na	na	na	na	na	na	na	na	na	na	na	na	na	na	na	na	3235	0.0105	0.0018	2823
chr1	16458712	16458712	T	C	exonic	EPHA2	na	synonymous SNV	EPHA2:NM_004431:exon13:c.A2172G:p.A724A	na	na	na	na	na	na	na	na	na	na	na	na	na	na	na	na	na	na	na	na	na	na	na	na	na	na	na	na	na	na	na	na	3022	0.0106	0.0048	3324
chr1	16459806	16459806	A	G	exonic	EPHA2	na	nonsynonymous SNV	EPHA2:NM_004431:exon11:c.T1922C:p.V641A	na	na	na	na	0.0001263	na	na	0	D	0.001	B	0.005	B	0.062	N	0.925	D	1.015	L	-1.66	D	-0.305	T	0.406	T	0.241	2.56	14.52	5.55	2.129	4.531	14.53	2533	0.0126	0.0023	2621
chr1	16459848	16459848	A	G	exonic	EPHA2	na	nonsynonymous SNV	EPHA2:NM_004431:exon11:c.T1880C:p.V627A	na	na	na	na	na	na	na	0	D	1	D	0.998	D	0	D	1	D	3.705	H	-1.59	D	0.838	D	0.796	D	0.86	4.909	28.3	5.55	2.129	9.319	14.53	2566	0.0101	0.0028	2814
chr1	16459985	16459985	T	C	exonic	EPHA2	na	nonsynonymous SNV	EPHA2:NM_004431:exon10:c.A1855G:p.I619V	na	na	na	na	na	na	na	0.09	T	0.938	P	0.937	D	0	D	1	D	0.905	L	-0.33	T	-0.398	T	0.341	T	0.719	4.409	23.4	5.62	2.142	6.286	14.64	3366	0.0122	0.0037	3241
chr1	16460005	16460005	C	T	exonic	EPHA2	na	nonsynonymous SNV	EPHA2:NM_004431:exon10:c.G1835A:p.C612Y	na	na	na	na	na	na	na	0	D	0.007	B	0.004	B	0	D	0.996	D	0.78	N	0.08	T	-0.946	T	0.141	T	0.424	1.565	11.19	5.62	2.651	1.24	14.715	3363	0.0119	0.0009	3244
chr1	16460386	16460386	C	T	exonic	EPHA2	na	synonymous SNV	EPHA2:NM_004431:exon9:c.G1707A:p.Q569Q	na	na	na	na	na	na	na	na	na	na	na	na	na	na	na	na	na	na	na	na	na	na	na	na	na	na	na	na	na	na	na	na	2707	0.0211	0.0016	3151
chr1	16460392	16460392	G	A	exonic	EPHA2	na	synonymous SNV	EPHA2:NM_004431:exon9:c.C1701T:p.A567A	na	na	na	na	na	na	na	na	na	na	na	na	na	na	na	na	na	na	na	na	na	na	na	na	na	na	na	na	na	na	na	na	2704	0.0181	0.0006	3146
chr1	16460965	16460965	G	A	exonic	EPHA2	na	synonymous SNV	EPHA2:NM_004431:exon8:c.C1680T:p.R560R	na	na	na	na	na	na	na	na	na	na	na	na	na	na	na	na	na	na	na	na	na	na	na	na	na	na	na	na	na	na	na	na	2726	0.0114	0.0007	2873
chr1	16461537	16461537	T	C	exonic	EPHA2	na	nonsynonymous SNV	EPHA2:NM_004431:exon7:c.A1576G:p.T526A	na	na	na	na	na	na	na	0	D	0.944	P	0.887	P	0	D	1	D	3.25	M	0.06	T	0.119	D	0.479	T	0.676	4.264	22.2	5.4	2.054	7.419	13.383	1479	0.0108	0.004	1497
chr1	16461548	16461548	T	C	exonic	EPHA2	na	nonsynonymous SNV	EPHA2:NM_004431:exon7:c.A1565G:p.H522R	na	na	na	na	7.893e-06	na	na	0.01	D	0.246	B	0.013	B	0	D	0.967	D	1.04	L	0.67	T	-0.98	T	0.096	T	0.386	2.111	13.01	5.4	2.054	1.372	13.383	5010	0.0102	0.0053	5279
chr1	16462200	16462200	G	A	exonic	EPHA2	na	nonsynonymous SNV	EPHA2:NM_004431:exon6:c.C1378T:p.P460S	na	na	na	na	na	na	na	0.02	D	0.068	B	0.023	B	0.471	N	1	N	1.38	L	0.44	T	-0.862	T	0.169	T	0.223	1.835	12.1	2.24	0.177	0.403	15.752	4905	0.0114	0.0009	5624
chr1	16464431	16464431	A	G	exonic	EPHA2	na	nonsynonymous SNV	EPHA2:NM_004431:exon5:c.T1229C:p.F410S	na	na	na	na	na	na	na	0	D	1	D	1	D	0	D	1	D	3.315	M	0.06	T	0.204	D	0.511	D	0.93	4.539	24.5	4.97	2.013	9.291	12.914	2467	0.011	0.0039	2064
chr1	16464623	16464623	A	G	exonic	EPHA2	na	nonsynonymous SNV	EPHA2:NM_004431:exon5:c.T1037C:p.L346P	na	na	na	na	7.898e-06	na	na	0	D	1	D	1	D	0.001	D	1	D	3.395	M	-0.24	T	0.338	D	0.568	D	0.932	4.199	21.8	4.97	2.013	9.216	12.914	2780	0.0342	0.0032	2795
chr1	16474973	16474973	T	C	exonic	EPHA2	na	synonymous SNV	EPHA2:NM_004431:exon3:c.A723G:p.E241E	na	na	na	na	na	na	na	na	na	na	na	na	na	na	na	na	na	na	na	na	na	na	na	na	na	na	na	na	na	na	na	na	5448	0.0108	0.0046	6324
ND03733	Right
Chr	Start	End	Ref	Alt	Func.refGene	Gene.refGene	GeneDetail.refGene	ExonicFunc.refGene	AAChange.refGene	clinvar_20140929	cosmic70	snp129	snp138	exac01	esp6500si_all	agilentv5	SIFT_score	SIFT_pred	Polyphen2_HDIV_score	Polyphen2_HDIV_pred	Polyphen2_HVAR_score	Polyphen2_HVAR_pred	LRT_score	LRT_pred	MutationTaster_score	MutationTaster_pred	MutationAssessor_score	MutationAssessor_pred	FATHMM_score	FATHMM_pred	RadialSVM_score	RadialSVM_pred	LR_score	LR_pred	VEST3_score	CADD_raw	CADD_phred	GERP++_RS	phyloP46way_placental	phyloP100way_vertebrate	SiPhy_29way_logOdds	Depth1	Vaf1	Vaf2	Depth2
chr1	16451725	16451725	C	T	exonic	EPHA2	na	synonymous SNV	EPHA2:NM_004431:exon17:c.G2916A:p.V972V	na	na	na	na	na	na	na	na	na	na	na	na	na	na	na	na	na	na	na	na	na	na	na	na	na	na	na	na	na	na	na	na	3611	0.0161	0.0006	3560
chr1	16451817	16451817	T	C	splicing	EPHA2	NM_004431:exon18:c.2826-2A>G	na	na	na	na	na	na	na	na	na	.	.	.	.	.	.	.	.	1	D	.	.	.	.	.	.	.	.	.	4.973	29	4.88	1.825	7.946	13.659	3331	0.0168	0.004	3264
chr1	16455947	16455947	A	G	exonic	EPHA2	na	nonsynonymous SNV	EPHA2:NM_004431:exon16:c.T2807C:p.V936A	na	na	na	na	na	na	na	0	D	0.948	P	0.645	P	0	D	1	D	2.655	M	0.53	T	-0.494	T	0.264	T	0.529	4.56	24.7	4.63	1.001	9.236	12.073	3018	0.0129	0.0038	3424
chr1	16456015	16456015	C	T	exonic	EPHA2	na	synonymous SNV	EPHA2:NM_004431:exon16:c.G2739A:p.L913L	na	na	na	na	na	na	na	na	na	na	na	na	na	na	na	na	na	na	na	na	na	na	na	na	na	na	na	na	na	na	na	na	3077	0.013	0.0014	3485
chr1	16456084	16456084	G	A	exonic	EPHA2	na	synonymous SNV	EPHA2:NM_004431:exon16:c.C2670T:p.R890R	na	na	na	na	na	na	na	na	na	na	na	na	na	na	na	na	na	na	na	na	na	na	na	na	na	na	na	na	na	na	na	na	2541	0.0102	0.001	2954
chr1	16456912	16456912	C	T	exonic	EPHA2	na	synonymous SNV	EPHA2:NM_004431:exon15:c.G2478A:p.V826V	na	na	na	na	na	na	na	na	na	na	na	na	na	na	na	na	na	na	na	na	na	na	na	na	na	na	na	na	na	na	na	na	1914	0.0115	0.0014	2123
chr1	16458299	16458299	T	C	exonic	EPHA2	na	nonsynonymous SNV	EPHA2:NM_004431:exon14:c.A2392G:p.S798G	na	na	na	na	na	na	na	0	D	1	D	0.996	D	0	D	1	D	3.03	M	-2.48	D	0.891	D	0.843	D	0.924	5.058	31	5.7	2.17	8.013	14.79	5669	0.0119	0.0057	5585
chr1	16458725	16458725	A	G	exonic	EPHA2	na	nonsynonymous SNV	EPHA2:NM_004431:exon13:c.T2159C:p.L720P	na	na	na	na	na	na	na	0	D	1	D	0.994	D	0	D	1	D	2.715	M	-0.11	T	0.037	D	0.474	T	0.956	4.7	26.1	6.07	2.326	9.339	14.581	3360	0.0146	0.0031	3555
chr1	16459838	16459838	G	A	exonic	EPHA2	na	synonymous SNV	EPHA2:NM_004431:exon11:c.C1890T:p.G630G	na	na	na	na	na	na	na	na	na	na	na	na	na	na	na	na	na	na	na	na	na	na	na	na	na	na	na	na	na	na	na	na	2852	0.0112	0.0015	2691
chr1	16460378	16460378	T	C	exonic	EPHA2	na	nonsynonymous SNV	EPHA2:NM_004431:exon9:c.A1715G:p.E572G	na	na	na	na	na	na	na	0.29	T	0.998	D	0.979	D	0	D	1	D	1.94	M	2.74	T	-1.123	T	0.083	T	0.771	3.665	18.63	5.71	2.169	6.599	13.353	3007	0.0123	0.0041	3207
chr1	16461535	16461535	C	T	exonic	EPHA2	na	synonymous SNV	EPHA2:NM_004431:exon7:c.G1578A:p.T526T	na	na	na	rs376499415	3.157e-05	7.7e-05	na	na	na	na	na	na	na	na	na	na	na	na	na	na	na	na	na	na	na	na	na	na	na	na	na	na	1571	0.0146	0.0014	1450
chr1	16464468	16464468	T	C	exonic	EPHA2	na	nonsynonymous SNV	EPHA2:NM_004431:exon5:c.A1192G:p.T398A	na	na	na	na	na	na	na	0.08	T	0.026	B	0.048	B	0.158	N	0.999	N	2.035	M	0.13	T	-0.868	T	0.188	T	0.116	0.271	5.466	4.97	2.013	0.993	8.421	5819	0.0125	0.005	5626
chr1	16464851	16464851	A	G	exonic	EPHA2	na	nonsynonymous SNV	EPHA2:NM_004431:exon4:c.T898C:p.S300P	na	na	na	na	na	na	na	0.36	T	0.943	P	0.57	P	0	D	1	N	1.22	L	-0.13	T	-0.89	T	0.193	T	0.533	1.503	10.97	5.3	2.013	1.394	8.65	6468	0.0125	0.0032	6485
chr1	16475421	16475421	T	C	exonic	EPHA2	na	nonsynonymous SNV	EPHA2:NM_004431:exon3:c.A275G:p.E92G	na	na	na	na	na	na	na	0.01	D	0.962	D	0.67	P	0	D	0.997	D	1.5	L	3.8	T	-1.139	T	0.025	T	0.415	3.137	16.49	5.35	2.024	3.514	13.274	3608	0.0103	0.0043	3699
chr1	16475478	16475478	A	G	exonic	EPHA2	na	nonsynonymous SNV	EPHA2:NM_004431:exon3:c.T218C:p.M73T	na	na	na	na	na	na	na	0	D	0.057	B	0.064	B	0.024	N	0.993	N	0.715	N	3.91	T	-0.987	T	0.01	T	0.188	1.585	11.25	4.17	2.024	2.165	8.322	3795	0.0111	0.0054	3865
chr1	16475488	16475488	A	G	exonic	EPHA2	na	nonsynonymous SNV	EPHA2:NM_004431:exon3:c.T208C:p.C70R	na	na	na	na	na	na	na	0	D	1	D	1	D	0	D	1	D	3.31	M	-0.35	T	0.317	D	0.563	D	0.948	4.183	21.7	5.35	2.024	9.335	13.274	3812	0.0113	0.0057	3882
chr1	16477432	16477432	C	T	exonic	EPHA2	na	nonsynonymous SNV	EPHA2:NM_004431:exon2:c.G112A:p.G38R	na	na	na	na	na	na	na	0.63	T	0.985	D	0.818	P	0.055	N	1	N	1.61	L	3.88	T	-1.025	T	0.019	T	0.165	0.893	8.626	4.76	1.051	2.162	5.792	3465	0.0101	0.0009	3514
ND03733	Left
Chr	Start	End	Ref	Alt	Func.refGene	Gene.refGene	GeneDetail.refGene	ExonicFunc.refGene	AAChange.refGene	clinvar_20140929	cosmic70	snp129	snp138	exac01	esp6500si_all	agilentv5	SIFT_score	SIFT_pred	Polyphen2_HDIV_score	Polyphen2_HDIV_pred	Polyphen2_HVAR_score	Polyphen2_HVAR_pred	LRT_score	LRT_pred	MutationTaster_score	MutationTaster_pred	MutationAssessor_score	MutationAssessor_pred	FATHMM_score	FATHMM_pred	RadialSVM_score	RadialSVM_pred	LR_score	LR_pred	VEST3_score	CADD_raw	CADD_phred	GERP++_RS	phyloP46way_placental	phyloP100way_vertebrate	SiPhy_29way_logOdds	Depth1	Vaf1	Vaf2	Depth2
chr1	16451780	16451780	T	C	exonic	EPHA2	na	nonsynonymous SNV	EPHA2:NM_004431:exon17:c.A2861G:p.H954R	na	na	na	na	na	na	na	0	D	0.999	D	0.997	D	0	D	1	D	3.7	H	-0.23	T	0.436	D	0.594	D	0.706	4.545	24.6	4.88	1.825	7.951	13.659	3563	0.0138	0.003	3616
chr1	16456004	16456004	T	C	exonic	EPHA2	na	nonsynonymous SNV	EPHA2:NM_004431:exon16:c.A2750G:p.K917R	na	na	na	na	na	na	na	0.1	T	0.999	D	0.996	D	0.001	N	1	D	1.055	L	0.69	T	-0.831	T	0.193	T	0.28	3.426	17.58	4.63	0.986	2.707	10.935	3509	0.0111	0.0032	3095
chr1	16461536	16461536	G	A	exonic	EPHA2	na	nonsynonymous SNV	EPHA2:NM_004431:exon7:c.C1577T:p.T526M	na	na	na	na	7.894e-06	na	na	0	D	1	D	0.999	D	0	D	1	D	3.25	M	0.03	T	0.224	D	0.527	D	0.783	4.545	24.6	5.4	2.539	9.128	16.672	1456	0.0137	0.0013	1570
chr1	16464532	16464532	G	A	exonic	EPHA2	na	synonymous SNV	EPHA2:NM_004431:exon5:c.C1128T:p.C376C	na	na	na	na	6.315e-05	na	na	na	na	na	na	na	na	na	na	na	na	na	na	na	na	na	na	na	na	na	na	na	na	na	na	na	3423	0.0111	0.0025	3145
chr1	16464559	16464559	T	C	exonic	EPHA2	na	synonymous SNV	EPHA2:NM_004431:exon5:c.A1101G:p.E367E	na	na	na	na	na	na	na	na	na	na	na	na	na	na	na	na	na	na	na	na	na	na	na	na	na	na	na	na	na	na	na	na	6486	0.0108	0.0037	6173
chr1	16475100	16475100	T	C	exonic	EPHA2	na	nonsynonymous SNV	EPHA2:NM_004431:exon3:c.A596G:p.K199R	na	na	na	na	2.368e-05	na	na	0.19	T	0.99	D	0.907	P	0	D	1	D	1.98	M	2.91	T	-1.155	T	0.064	T	0.667	2.815	15.38	5.14	1.937	7.979	12.9	3859	0.0106	0.0034	3487
ND03737	Right
Chr	Start	End	Ref	Alt	Func.refGene	Gene.refGene	GeneDetail.refGene	ExonicFunc.refGene	AAChange.refGene	clinvar_20140929	cosmic70	snp129	snp138	exac01	esp6500si_all	agilentv5	SIFT_score	SIFT_pred	Polyphen2_HDIV_score	Polyphen2_HDIV_pred	Polyphen2_HVAR_score	Polyphen2_HVAR_pred	LRT_score	LRT_pred	MutationTaster_score	MutationTaster_pred	MutationAssessor_score	MutationAssessor_pred	FATHMM_score	FATHMM_pred	RadialSVM_score	RadialSVM_pred	LR_score	LR_pred	VEST3_score	CADD_raw	CADD_phred	GERP++_RS	phyloP46way_placental	phyloP100way_vertebrate	SiPhy_29way_logOdds	Depth1	Vaf1	Vaf2	Depth2
chr1	16455974	16455974	G	A	exonic	EPHA2	na	nonsynonymous SNV	EPHA2:NM_004431:exon16:c.C2780T:p.A927V	na	na	na	na	na	na	na	0.14	T	0.001	B	0.001	B	0.321	N	1	N	2.405	M	0.69	T	-0.946	T	0.148	T	0.136	2.515	14.37	2.9	0.368	1.553	10.142	2034	0.0113	0.0009	4333
chr1	16456910	16456910	A	G	exonic	EPHA2	na	nonsynonymous SNV	EPHA2:NM_004431:exon15:c.T2480C:p.M827T	na	na	na	na	na	na	na	0	D	0.955	P	0.734	P	0	D	1	D	0.885	L	0.06	T	-0.556	T	0.252	T	0.804	3.553	18.12	5.75	2.201	9.292	14.89	1526	0.0111	0.0022	2240
chr1	16458218	16458218	C	T	exonic	EPHA2	na	nonsynonymous SNV	EPHA2:NM_004431:exon14:c.G2473A:p.E825K	na	na	rs2291806	rs2291806	2.368e-05	na	na	0	D	0.999	D	0.895	P	0	D	1	D	1.365	L	-1.69	D	0.301	D	0.617	D	0.767	4.589	25	5.57	2.618	7.792	18.114	2577	0.0116	0.0018	3815
chr1	16458578	16458578	T	C	exonic	EPHA2	na	nonsynonymous SNV	EPHA2:NM_004431:exon13:c.A2306G:p.E769G	na	na	na	na	na	na	na	0	D	0.999	D	0.979	D	0	D	1	D	1.355	L	-1.71	D	0.321	D	0.624	D	0.72	4.37	23.1	6.07	2.326	8.04	14.581	2031	0.0118	0.0037	3215
chr1	16459802	16459802	C	T	exonic	EPHA2	na	synonymous SNV	EPHA2:NM_004431:exon11:c.G1926A:p.P642P	na	na	na	na	1.578e-05	na	na	na	na	na	na	na	na	na	na	na	na	na	na	na	na	na	na	na	na	na	na	na	na	na	na	na	2258	0.0142	0.0006	1632
chr1	16460379	16460379	C	T	exonic	EPHA2	na	nonsynonymous SNV	EPHA2:NM_004431:exon9:c.G1714A:p.E572K	na	na	na	na	na	na	na	0.13	T	0.993	D	0.971	D	0	D	1	D	1.94	M	2.83	T	-1.196	T	0.077	T	0.823	3.67	18.65	5.71	2.686	4.779	16.573	2197	0.01	0.0003	3503
chr1	16461614	16461614	T	C	exonic	EPHA2	na	nonsynonymous SNV	EPHA2:NM_004431:exon7:c.A1499G:p.D500G	na	na	na	na	na	na	na	1	T	0	B	0	B	0.013	N	0.949	D	-0.475	N	0.8	T	-1.01	T	0.039	T	0.217	0.187	5.009	1.82	0.851	-0.145	6.821	3928	0.0107	0.003	6645
chr1	16461656	16461656	C	T	exonic	EPHA2	na	nonsynonymous SNV	EPHA2:NM_004431:exon7:c.G1457A:p.R486H	na	na	na	na	na	na	na	0	D	0.623	P	0.28	B	0.008	N	0.994	D	1.61	L	0.24	T	-0.762	T	0.176	T	0.326	3.123	16.44	4.49	1.285	2.236	11.918	2824	0.0103	0.0013	4683
chr1	16462150	16462150	C	T	exonic	EPHA2	na	synonymous SNV	EPHA2:NM_004431:exon6:c.G1428A:p.K476K	na	na	na	na	na	na	na	na	na	na	na	na	na	na	na	na	na	na	na	na	na	na	na	na	na	na	na	na	na	na	na	na	2470	0.0178	0.0011	4369
chr1	16462178	16462178	C	T	exonic	EPHA2	na	stopgain	EPHA2:NM_004431:exon6:c.G1400A:p.W467X	na	na	na	na	na	na	na	0.27	T	.	.	.	.	0	D	1	A	.	.	.	.	.	.	.	.	.	7.238	38	5.26	2.466	1.202	16.357	4093	0.0144	0.0009	5856
chr1	16464433	16464433	G	A	exonic	EPHA2	na	synonymous SNV	EPHA2:NM_004431:exon5:c.C1227T:p.T409T	na	na	na	na	na	na	na	na	na	na	na	na	na	na	na	na	na	na	na	na	na	na	na	na	na	na	na	na	na	na	na	na	2759	0.0145	0.0005	1819
chr1	16464448	16464448	G	A	exonic	EPHA2	na	synonymous SNV	EPHA2:NM_004431:exon5:c.C1212T:p.P404P	na	na	na	na	na	na	na	na	na	na	na	na	na	na	na	na	na	na	na	na	na	na	na	na	na	na	na	na	na	na	na	na	4934	0.0109	0.0011	5258
chr1	16464480	16464480	G	A	exonic	EPHA2	na	nonsynonymous SNV	EPHA2:NM_004431:exon5:c.C1180T:p.R394C	na	na	na	na	2.368e-05	na	na	0.02	D	0.992	D	0.632	P	0.028	N	1	D	0.895	L	0.37	T	-0.948	T	0.13	T	0.449	2.812	15.37	2.98	2.488	3.141	7.501	5119	0.0135	0.0011	5529
chr1	16464537	16464537	C	T	exonic	EPHA2	na	nonsynonymous SNV	EPHA2:NM_004431:exon5:c.G1123A:p.E375K	na	na	na	na	na	na	na	0.6	T	0.437	B	0.095	B	0	D	0.994	D	0.865	L	-0.68	T	-0.819	T	0.195	T	0.496	0.603	7.248	4.97	2.488	0.746	16.109	2393	0.0172	0.0005	3753
chr1	16464573	16464573	T	C	exonic	EPHA2	na	nonsynonymous SNV	EPHA2:NM_004431:exon5:c.A1087G:p.S363G	na	na	na	na	na	na	na	0.13	T	0.742	P	0.183	B	0.119	N	0.981	D	1.78	L	0.31	T	-0.98	T	0.137	T	0.172	1.509	10.99	2.5	0.28	2.66	6.87	4478	0.0179	0.0042	5983
chr1	16464580	16464580	A	G	exonic	EPHA2	na	synonymous SNV	EPHA2:NM_004431:exon5:c.T1080C:p.I360I	na	na	na	na	na	na	na	na	na	na	na	na	na	na	na	na	na	na	na	na	na	na	na	na	na	na	na	na	na	na	na	na	4481	0.0103	0.0038	5984
chr1	16475068	16475068	G	A	exonic	EPHA2	na	nonsynonymous SNV	EPHA2:NM_004431:exon3:c.C628T:p.H210Y	na	na	na	rs199596930	na	na	na	0.12	T	0.422	B	0.103	B	0.527	N	1	N	0.515	N	-0.65	T	-0.93	T	0.186	T	0.046	-2.219	0.005	4.16	1.132	-0.155	10.876	4376	0.0137	0.0007	4135
chr1	16475090	16475090	G	A	exonic	EPHA2	na	synonymous SNV	EPHA2:NM_004431:exon3:c.C606T:p.P202P	na	na	na	rs201175373	7.103e-05	7.7e-05	na	na	na	na	na	na	na	na	na	na	na	na	na	na	na	na	na	na	na	na	na	na	na	na	na	na	2636	0.0114	0.001	4114
ND03737	Left
Chr	Start	End	Ref	Alt	Func.refGene	Gene.refGene	GeneDetail.refGene	ExonicFunc.refGene	AAChange.refGene	clinvar_20140929	cosmic70	snp129	snp138	exac01	esp6500si_all	agilentv5	SIFT_score	SIFT_pred	Polyphen2_HDIV_score	Polyphen2_HDIV_pred	Polyphen2_HVAR_score	Polyphen2_HVAR_pred	LRT_score	LRT_pred	MutationTaster_score	MutationTaster_pred	MutationAssessor_score	MutationAssessor_pred	FATHMM_score	FATHMM_pred	RadialSVM_score	RadialSVM_pred	LR_score	LR_pred	VEST3_score	CADD_raw	CADD_phred	GERP++_RS	phyloP46way_placental	phyloP100way_vertebrate	SiPhy_29way_logOdds	Depth1	Vaf1	Vaf2	Depth2
chr1	16455932	16455932	T	C	exonic	EPHA2	na	nonsynonymous SNV	EPHA2:NM_004431:exon16:c.A2822G:p.N941S	na	na	na	na	na	na	na	0.2	T	0.001	B	0.003	B	0.001	D	0.991	D	-0.48	N	0.91	T	-1.1	T	0.044	T	0.094	1.008	9.116	3.48	0.477	0.444	8.622	174	0.0173	0	14
chr1	16458881	16458881	A	G	exonic	EPHA2	na	nonsynonymous SNV	EPHA2:NM_004431:exon12:c.T2107C:p.F703L	na	na	na	na	na	na	na	0	D	0.547	P	0.295	B	0	D	1	D	0.25	N	-1.85	D	-0.145	T	0.404	T	0.592	5.492	35	6.07	2.326	9.209	14.581	4007	0.0107	0.0034	2647
chr1	16462253	16462253	A	G	exonic	EPHA2	na	nonsynonymous SNV	EPHA2:NM_004431:exon6:c.T1325C:p.V442A	na	na	na	na	na	na	na	0	D	0.998	D	0.995	D	0	D	1	D	1.945	M	0.16	T	-0.467	T	0.321	T	0.467	3.983	20.4	4.12	0.829	5.945	9.886	2301	0.0153	0.0053	1695
chr1	16464564	16464564	A	G	exonic	EPHA2	na	nonsynonymous SNV	EPHA2:NM_004431:exon5:c.T1096C:p.C366R	na	na	na	na	na	na	na	0	D	1	D	0.999	D	0	D	1	D	3.385	M	0.36	T	0.042	D	0.428	T	0.952	3.404	17.5	4.97	2.013	8.954	12.914	6150	0.0104	0.0035	4603
chr1	16464568	16464568	G	A	exonic	EPHA2	na	synonymous SNV	EPHA2:NM_004431:exon5:c.C1092T:p.V364V	na	na	na	na	na	na	na	na	na	na	na	na	na	na	na	na	na	na	na	na	na	na	na	na	na	na	na	na	na	na	na	na	6239	0.0128	0.0007	4605
chr1	16464602	16464602	T	C	exonic	EPHA2	na	nonsynonymous SNV	EPHA2:NM_004431:exon5:c.A1058G:p.D353G	na	na	na	na	na	na	na	0	D	0.926	P	0.472	P	0	D	1	D	3.035	M	0.44	T	-0.404	T	0.249	T	0.757	2.111	13.01	4.97	2.013	7.992	12.914	2540	0.0142	0.0036	2214
chr1	16464785	16464785	A	G	exonic	EPHA2	na	nonsynonymous SNV	EPHA2:NM_004431:exon4:c.T964C:p.S322P	na	na	na	na	na	na	na	0.05	D	0.752	P	0.141	B	0.011	N	1	N	2.15	M	0.27	T	-0.939	T	0.142	T	0.137	1.264	10.12	1.59	0.025	1.417	6.658	5821	0.0156	0.004	4489
chr1	16475036	16475036	T	C	exonic	EPHA2	na	synonymous SNV	EPHA2:NM_004431:exon3:c.A660G:p.A220A	na	na	na	na	na	na	na	na	na	na	na	na	na	na	na	na	na	na	na	na	na	na	na	na	na	na	na	na	na	na	na	na	2387	0.0197	0.0027	1878
ND03759	Right
Chr	Start	End	Ref	Alt	Func.refGene	Gene.refGene	GeneDetail.refGene	ExonicFunc.refGene	AAChange.refGene	clinvar_20140929	cosmic70	snp129	snp138	exac01	esp6500si_all	agilentv5	SIFT_score	SIFT_pred	Polyphen2_HDIV_score	Polyphen2_HDIV_pred	Polyphen2_HVAR_score	Polyphen2_HVAR_pred	LRT_score	LRT_pred	MutationTaster_score	MutationTaster_pred	MutationAssessor_score	MutationAssessor_pred	FATHMM_score	FATHMM_pred	RadialSVM_score	RadialSVM_pred	LR_score	LR_pred	VEST3_score	CADD_raw	CADD_phred	GERP++_RS	phyloP46way_placental	phyloP100way_vertebrate	SiPhy_29way_logOdds	Depth1	Vaf1	Vaf2	Depth2
chr1	16451733	16451733	T	C	exonic	EPHA2	na	nonsynonymous SNV	EPHA2:NM_004431:exon17:c.A2908G:p.N970D	na	na	na	na	na	na	na	0.09	T	0.037	B	0.023	B	0	D	0.844	N	0.1	N	-0.69	T	-0.974	T	0.137	T	0.075	2.871	15.56	2.92	0.299	1.915	4.034	3629	0.0135	0.0049	3897
chr1	16456073	16456073	C	T	exonic	EPHA2	na	nonsynonymous SNV	EPHA2:NM_004431:exon16:c.G2681A:p.R894Q	na	na	na	na	2.369e-05	na	na	0.17	T	1	D	0.92	D	0	D	1	D	1.7	L	0.05	T	-0.461	T	0.373	T	0.622	2.8	15.33	5.87	2.785	3.075	18.77	3042	0.0158	0.0025	3239
chr1	16459826	16459826	T	C	exonic	EPHA2	na	synonymous SNV	EPHA2:NM_004431:exon11:c.A1902G:p.T634T	na	na	na	na	na	na	na	na	na	na	na	na	na	na	na	na	na	na	na	na	na	na	na	na	na	na	na	na	na	na	na	na	2484	0.0109	0.0036	2498
chr1	16460006	16460006	A	G	exonic	EPHA2	na	nonsynonymous SNV	EPHA2:NM_004431:exon10:c.T1834C:p.C612R	na	na	na	na	na	na	na	0	D	0.034	B	0.008	B	0	D	1	D	1.025	L	0.21	T	-0.955	T	0.139	T	0.467	1.591	11.28	4.48	0.944	3.385	11.174	3465	0.0113	0.0028	3542
chr1	16460412	16460412	T	C	splicing	EPHA2	NM_004431:exon10:c.1683-2A>G	na	na	na	na	na	na	na	na	na	.	.	.	.	.	.	.	.	1	D	.	.	.	.	.	.	.	.	.	1.811	12.01	5.71	2.169	6.599	13.353	3000	0.012	0.0025	3200
chr1	16461652	16461652	G	A	exonic	EPHA2	na	synonymous SNV	EPHA2:NM_004431:exon7:c.C1461T:p.T487T	na	na	na	na	7.893e-06	na	na	na	na	na	na	na	na	na	na	na	na	na	na	na	na	na	na	na	na	na	na	na	na	na	na	na	4319	0.0183	0.0009	4278
chr1	16464446	16464446	T	C	exonic	EPHA2	na	nonsynonymous SNV	EPHA2:NM_004431:exon5:c.A1214G:p.H405R	na	na	na	na	na	na	na	0	D	0.996	D	0.977	D	0	D	1	D	2.345	M	0.4	T	-0.354	T	0.324	T	0.823	3.66	18.6	4.97	2.013	8	12.914	4966	0.0105	0.0025	5277
chr1	16464503	16464503	G	A	exonic	EPHA2	na	nonsynonymous SNV	EPHA2:NM_004431:exon5:c.C1157T:p.S386L	na	na	na	rs141027815	1.579e-05	7.7e-05	na	0.44	T	0.939	P	0.311	B	0.006	N	0.999	D	1.125	L	0.3	T	-0.958	T	0.138	T	0.417	0.194	5.047	4.97	2.488	2.177	16.109	3636	0.0179	0.0019	3646
chr1	16464561	16464561	C	T	exonic	EPHA2	na	nonsynonymous SNV	EPHA2:NM_004431:exon5:c.G1099A:p.E367K	na	na	na	na	7.894e-06	na	na	1	T	0.049	B	0.009	B	0.001	N	1	D	0.135	N	0.49	T	-1.045	T	0.068	T	0.424	-0.447	1.928	4.06	1.241	2.583	11.462	6343	0.0189	0.0016	6280
chr1	16474904	16474904	T	C	exonic	EPHA2	na	synonymous SNV	EPHA2:NM_004431:exon3:c.A792G:p.A264A	na	na	na	na	na	na	na	na	na	na	na	na	na	na	na	na	na	na	na	na	na	na	na	na	na	na	na	na	na	na	na	na	3464	0.013	0.0028	3220
chr1	16475517	16475517	T	C	exonic	EPHA2	na	nonsynonymous SNV	EPHA2:NM_004431:exon3:c.A179G:p.N60S	na	na	na	na	na	na	na	0	D	0.706	P	0.285	B	0.021	N	0.99	D	1.545	L	2.93	T	-1.129	T	0.032	T	0.138	2.874	15.57	5.35	2.024	8.036	13.274	4218	0.0116	0.007	4038
chr1	16475538	16475538	T	C	exonic	EPHA2	na	nonsynonymous SNV	EPHA2:NM_004431:exon3:c.A158G:p.D53G	na	na	na	na	na	na	na	0	D	0.999	D	0.99	D	0	D	1	D	2.455	M	2.94	T	-1.069	T	0.087	T	0.543	4.366	23	5.35	2.024	6.293	13.274	3906	0.0115	0.0049	3686
chr1	16477390	16477390	C	T	splicing	EPHA2	NM_004431:exon3:c.153+1G>A	na	na	na	na	na	na	na	na	na	.	.	.	.	.	.	.	.	1	D	.	.	.	.	.	.	.	.	.	3.57	18.19	4.88	2.623	6.715	16.328	3788	0.0114	0.0008	3776
chr1	16477427	16477427	C	T	exonic	EPHA2	na	synonymous SNV	EPHA2:NM_004431:exon2:c.G117A:p.G39G	na	na	na	na	na	na	na	na	na	na	na	na	na	na	na	na	na	na	na	na	na	na	na	na	na	na	na	na	na	na	na	na	3780	0.0106	0.0019	3760
ND03759	Left
Chr	Start	End	Ref	Alt	Func.refGene	Gene.refGene	GeneDetail.refGene	ExonicFunc.refGene	AAChange.refGene	clinvar_20140929	cosmic70	snp129	snp138	exac01	esp6500si_all	agilentv5	SIFT_score	SIFT_pred	Polyphen2_HDIV_score	Polyphen2_HDIV_pred	Polyphen2_HVAR_score	Polyphen2_HVAR_pred	LRT_score	LRT_pred	MutationTaster_score	MutationTaster_pred	MutationAssessor_score	MutationAssessor_pred	FATHMM_score	FATHMM_pred	RadialSVM_score	RadialSVM_pred	LR_score	LR_pred	VEST3_score	CADD_raw	CADD_phred	GERP++_RS	phyloP46way_placental	phyloP100way_vertebrate	SiPhy_29way_logOdds	Depth1	Vaf1	Vaf2	Depth2
chr1	16455957	16455957	T	C	exonic	EPHA2	na	nonsynonymous SNV	EPHA2:NM_004431:exon16:c.A2797G:p.I933V	na	na	na	na	7.893e-06	na	na	0.03	D	0.077	B	0.015	B	0	D	0.996	D	0.86	L	0.85	T	-1.027	T	0.104	T	0.182	3.123	16.44	5.77	2.206	2.145	14.907	3409	0.0103	0.0016	3219
chr1	16458322	16458322	G	A	exonic	EPHA2	na	nonsynonymous SNV	EPHA2:NM_004431:exon14:c.C2369T:p.S790F	na	na	na	na	na	na	na	0	D	0.998	D	0.868	P	0	D	1	D	1.15	L	-1.66	D	0.24	D	0.59	D	0.551	4.997	29.3	5.7	2.687	9.811	18.399	2294	0.0118	0.0004	2469
chr1	16458582	16458582	G	A	exonic	EPHA2	na	nonsynonymous SNV	EPHA2:NM_004431:exon13:c.C2302T:p.P768S	na	na	na	na	na	na	na	0.23	T	1	D	0.993	D	0	D	1	D	-0.36	N	-1.46	T	-0.11	T	0.432	T	0.715	4.059	20.9	6.07	2.884	8.005	18.138	2910	0.0155	0.0014	2919
chr1	16458890	16458890	G	A	exonic	EPHA2	na	synonymous SNV	EPHA2:NM_004431:exon12:c.C2098T:p.L700L	na	na	na	na	na	na	na	na	na	na	na	na	na	na	na	na	na	na	na	na	na	na	na	na	na	na	na	na	na	na	na	na	3769	0.0135	0.0005	3675
chr1	16459725	16459725	C	T	exonic	EPHA2	na	nonsynonymous SNV	EPHA2:NM_004431:exon11:c.G2003A:p.G668D	na	na	na	na	na	na	na	0	D	1	D	1	D	0	D	1	D	1.065	L	-1.6	D	0.32	D	0.613	D	0.833	5.287	33	5.35	2.529	6.086	17.663	6221	0.0101	0.0003	6209
chr1	16460372	16460372	A	G	exonic	EPHA2	na	nonsynonymous SNV	EPHA2:NM_004431:exon9:c.T1721C:p.V574A	na	na	na	na	na	na	na	0.35	T	0.646	P	0.13	B	0.039	N	0.88	D	0.205	N	2.91	T	-0.895	T	0.015	T	0.579	1.648	11.47	5.71	2.169	6.013	13.353	3426	0.0126	0.0034	3216
chr1	16462244	16462244	T	C	exonic	EPHA2	na	nonsynonymous SNV	EPHA2:NM_004431:exon6:c.A1334G:p.E445G	CLINSIG=other;CLNDBN=Malignant_melanoma;CLNREVSTAT=not;CLNACC=RCV000064286.2;CLNDSDB=MedGen:SNOMED_CT;CLNDSDBID=C0025202:2092003	na	na	rs144075562	na	na	na	0.02	D	0.148	B	0.034	B	0.002	N	0.999	D	1.605	L	0.33	T	-0.834	T	0.169	T	0.374	2.485	14.27	5.26	1.999	3.764	13.137	2283	0.0114	0.0061	2469
chr1	16464512	16464512	A	G	exonic	EPHA2	na	nonsynonymous SNV	EPHA2:NM_004431:exon5:c.T1148C:p.V383A	na	na	na	na	7.893e-06	na	na	0	D	0.992	D	0.895	P	0.118	N	1	D	2.225	M	0.42	T	-0.446	T	0.298	T	0.385	2.975	15.92	4.97	2.013	9.22	12.914	3635	0.0113	0.003	3613
chr1	16464581	16464581	A	G	exonic	EPHA2	na	nonsynonymous SNV	EPHA2:NM_004431:exon5:c.T1079C:p.I360T	na	na	na	na	na	na	na	0	D	0.733	P	0.581	P	0.174	N	1	D	1.43	L	0.63	T	-0.814	T	0.172	T	0.352	2.381	13.92	4.97	2.013	9.243	12.914	6014	0.0108	0.0025	6049
chr1	16475062	16475062	G	A	exonic	EPHA2	na	nonsynonymous SNV	EPHA2:NM_004431:exon3:c.C634T:p.P212S	na	na	na	na	na	na	na	0	D	1	D	0.935	D	0	D	1	D	2.4	M	-0.99	T	0.243	D	0.568	D	0.605	3.032	16.11	5.07	2.358	6.782	15.939	3885	0.0152	0.0003	3737
chr1	16475068	16475068	G	A	exonic	EPHA2	na	nonsynonymous SNV	EPHA2:NM_004431:exon3:c.C628T:p.H210Y	na	na	na	rs199596930	na	na	na	0.12	T	0.422	B	0.103	B	0.527	N	1	N	0.515	N	-0.65	T	-0.93	T	0.186	T	0.046	-2.219	0.005	4.16	1.132	-0.155	10.876	3978	0.0154	0.0005	3888
chr1	16475413	16475413	A	G	exonic	EPHA2	na	nonsynonymous SNV	EPHA2:NM_004431:exon3:c.T283C:p.F95L	na	na	na	na	na	na	na	0.01	D	1	D	0.969	D	0	D	1	D	2.52	M	2.98	T	-1.056	T	0.088	T	0.724	5.201	33	5.35	2.024	7.379	13.274	3832	0.0167	0.0066	3920
chr1	16475437	16475437	A	G	exonic	EPHA2	na	nonsynonymous SNV	EPHA2:NM_004431:exon3:c.T259C:p.Y87H	na	na	na	na	na	na	na	0.5	T	1	D	0.989	D	0	D	0.994	D	2.045	M	3.9	T	-1.029	T	0.034	T	0.275	2.226	13.4	5.35	2.024	3.878	13.274	4043	0.0111	0.0017	4218
chr1	16475467	16475467	G	A	exonic	EPHA2	na	stopgain	EPHA2:NM_004431:exon3:c.C229T:p.Q77X	na	na	na	na	na	na	na	0	D	.	.	.	.	0	D	1	A	.	.	.	.	.	.	.	.	.	5.763	36	5.35	2.503	8.002	16.546	4045	0.0141	0.0009	4225
ND03792	Right
Chr	Start	End	Ref	Alt	Func.refGene	Gene.refGene	GeneDetail.refGene	ExonicFunc.refGene	AAChange.refGene	clinvar_20140929	cosmic70	snp129	snp138	exac01	esp6500si_all	agilentv5	SIFT_score	SIFT_pred	Polyphen2_HDIV_score	Polyphen2_HDIV_pred	Polyphen2_HVAR_score	Polyphen2_HVAR_pred	LRT_score	LRT_pred	MutationTaster_score	MutationTaster_pred	MutationAssessor_score	MutationAssessor_pred	FATHMM_score	FATHMM_pred	RadialSVM_score	RadialSVM_pred	LR_score	LR_pred	VEST3_score	CADD_raw	CADD_phred	GERP++_RS	phyloP46way_placental	phyloP100way_vertebrate	SiPhy_29way_logOdds	Depth1	Vaf1	Vaf2	Depth2
chr1	16451700	16451700	C	T	UTR3	EPHA2	NM_004431:c.*10G>A	na	na	na	na	na	na	na	na	na	na	na	na	na	na	na	na	na	na	na	na	na	na	na	na	na	na	na	na	na	na	na	na	na	na	2827	0.0202	0.0007	4268
chr1	16451752	16451752	C	T	exonic	EPHA2	na	synonymous SNV	EPHA2:NM_004431:exon17:c.G2889A:p.L963L	na	na	na	na	na	na	na	na	na	na	na	na	na	na	na	na	na	na	na	na	na	na	na	na	na	na	na	na	na	na	na	na	2823	0.0181	0.0014	4271
chr1	16451798	16451798	C	T	exonic	EPHA2	na	nonsynonymous SNV	EPHA2:NM_004431:exon17:c.G2843A:p.G948E	na	na	na	na	na	na	na	0	D	1	D	1	D	0.002	N	1	D	3.125	M	-0.03	T	0.224	D	0.515	D	0.854	4.748	26.5	4.88	2.25	7.731	17.007	2823	0.017	0.0016	4266
chr1	16451799	16451799	C	T	exonic	EPHA2	na	nonsynonymous SNV	EPHA2:NM_004431:exon17:c.G2842A:p.G948R	na	na	na	na	na	na	na	0	D	1	D	1	D	0.002	N	1	D	3.675	H	-0.02	T	0.427	D	0.568	D	0.885	4.835	27.5	4.88	2.25	7.731	17.007	2824	0.023	0.0005	4273
chr1	16451804	16451804	C	T	exonic	EPHA2	na	nonsynonymous SNV	EPHA2:NM_004431:exon17:c.G2837A:p.R946K	na	na	na	rs149692543	3.158e-05	0.000154	na	0.12	T	0	B	0.002	B	0.001	N	0.58	N	0.065	N	0.98	T	-1.052	T	0.054	T	0.108	2.286	13.6	3.96	1.043	0.676	8.234	2657	0.0158	0.0007	4040
chr1	16455960	16455960	C	A	exonic	EPHA2	na	nonsynonymous SNV	EPHA2:NM_004431:exon16:c.G2794T:p.A932S	na	na	na	na	na	na	na	1	T	0	B	0.004	B	0.001	N	0.658	N	-1.975	N	1.09	T	-1.016	T	0.02	T	0.11	0.056	4.307	4.86	1.456	-0.034	5.813	3114	0.0106	0.0003	3878
chr1	16456735	16456735	A	G	exonic	EPHA2	na	synonymous SNV	EPHA2:NM_004431:exon15:c.T2655C:p.A885A	na	na	na	na	na	na	na	na	na	na	na	na	na	na	na	na	na	na	na	na	na	na	na	na	na	na	na	na	na	na	na	na	3691	0.0108	0.0024	4104
chr1	16456749	16456749	G	A	exonic	EPHA2	na	nonsynonymous SNV	EPHA2:NM_004431:exon15:c.C2641T:p.L881F	na	na	na	na	na	na	na	0	D	0.999	D	0.997	D	0	D	1	D	3.285	M	-0.08	T	0.267	D	0.549	D	0.729	5.148	32	5.63	2.67	5.763	18.244	3694	0.0637	0.001	4104
chr1	16456804	16456804	G	A	exonic	EPHA2	na	synonymous SNV	EPHA2:NM_004431:exon15:c.C2586T:p.P862P	na	na	na	na	na	na	na	na	na	na	na	na	na	na	na	na	na	na	na	na	na	na	na	na	na	na	na	na	na	na	na	na	5679	0.0419	0.001	5869
chr1	16456844	16456844	A	G	exonic	EPHA2	na	nonsynonymous SNV	EPHA2:NM_004431:exon15:c.T2546C:p.L849P	na	na	na	na	na	na	na	0	D	1	D	1	D	0	D	1	D	3.74	H	-0.49	T	0.582	D	0.658	D	0.984	4.55	24.6	5.62	2.153	7.484	14.65	5069	0.0215	0.0025	5226
chr1	16458249	16458249	G	A	exonic	EPHA2	na	synonymous SNV	EPHA2:NM_004431:exon14:c.C2442T:p.G814G	na	na	na	na	na	na	na	na	na	na	na	na	na	na	na	na	na	na	na	na	na	na	na	na	na	na	na	na	na	na	na	na	5698	0.088	0.0033	5744
chr1	16458309	16458309	G	A	exonic	EPHA2	na	synonymous SNV	EPHA2:NM_004431:exon14:c.C2382T:p.F794F	na	na	na	na	na	na	na	na	na	na	na	na	na	na	na	na	na	na	na	na	na	na	na	na	na	na	na	na	na	na	na	na	3319	0.0603	0.0012	1689
chr1	16458352	16458352	G	A	exonic	EPHA2	na	nonsynonymous SNV	EPHA2:NM_004431:exon14:c.C2339T:p.P780L	na	na	na	na	na	na	na	0	D	1	D	1	D	0	D	1	D	3.205	M	-0.02	T	0.232	D	0.537	D	0.981	3.667	18.64	5.56	2.618	9.811	18.099	3143	0.0217	0.0006	1718
chr1	16458691	16458691	G	A	exonic	EPHA2	na	synonymous SNV	EPHA2:NM_004431:exon13:c.C2193T:p.A731A	na	na	na	na	na	na	na	na	na	na	na	na	na	na	na	na	na	na	na	na	na	na	na	na	na	na	na	na	na	na	na	na	3525	0.0247	0.0012	3300
chr1	16458692	16458692	G	A	exonic	EPHA2	na	nonsynonymous SNV	EPHA2:NM_004431:exon13:c.C2192T:p.A731V	na	na	na	na	na	na	na	0	D	0.995	D	0.509	P	0	D	1	D	1.33	L	0.03	T	-0.6	T	0.243	T	0.693	5.824	36	6.07	2.884	9.869	18.138	3257	0.0449	0.0007	3075
chr1	16458703	16458703	C	T	exonic	EPHA2	na	nonsynonymous SNV	EPHA2:NM_004431:exon13:c.G2181A:p.M727I	na	na	na	na	na	na	na	0	D	0.994	D	0.988	D	0	D	1	D	2.335	M	0.07	T	-0.24	T	0.408	T	0.895	5.35	34	6.07	2.884	7.818	18.138	3645	0.0461	0.0009	3418
chr1	16458885	16458885	G	A	exonic	EPHA2	na	synonymous SNV	EPHA2:NM_004431:exon12:c.C2103T:p.D701D	na	na	na	na	na	na	na	na	na	na	na	na	na	na	na	na	na	na	na	na	na	na	na	na	na	na	na	na	na	na	na	na	3478	0.0201	0.0012	4236
chr1	16459761	16459761	T	C	exonic	EPHA2	na	nonsynonymous SNV	EPHA2:NM_004431:exon11:c.A1967G:p.Q656R	na	na	na	na	na	na	na	0	D	0.995	D	0.983	D	0	D	1	D	1.21	L	-1.66	D	0.309	D	0.612	D	0.708	4.732	26.4	5.53	2.126	8.037	14.518	6213	0.0124	0.0049	5869
chr1	16459848	16459848	A	G	exonic	EPHA2	na	nonsynonymous SNV	EPHA2:NM_004431:exon11:c.T1880C:p.V627A	na	na	na	na	na	na	na	0	D	1	D	0.998	D	0	D	1	D	3.705	H	-1.59	D	0.838	D	0.796	D	0.86	4.909	28.3	5.55	2.129	9.319	14.53	2346	0.0153	0.0024	1669
chr1	16459995	16459995	C	T	exonic	EPHA2	na	synonymous SNV	EPHA2:NM_004431:exon10:c.G1845A:p.R615R	na	na	na	na	na	na	na	na	na	na	na	na	na	na	na	na	na	na	na	na	na	na	na	na	na	na	na	na	na	na	na	na	3040	0.0125	0.001	4019
chr1	16461532	16461532	C	T	exonic	EPHA2	na	synonymous SNV	EPHA2:NM_004431:exon7:c.G1581A:p.L527L	na	na	na	na	na	na	na	na	na	na	na	na	na	na	na	na	na	na	na	na	na	na	na	na	na	na	na	na	na	na	na	na	2150	0.0195	0.0006	1684
chr1	16462210	16462210	C	T	exonic	EPHA2	na	stopgain	EPHA2:NM_004431:exon6:c.G1368A:p.W456X	na	na	na	na	na	na	na	1	T	.	.	.	.	0	D	1	A	.	.	.	.	.	.	.	.	.	7.521	39	5.26	2.47	5.597	16.372	5015	0.0116	0.0064	6455
chr1	16464353	16464353	T	C	exonic	EPHA2	na	nonsynonymous SNV	EPHA2:NM_004431:exon5:c.A1307G:p.Q436R	na	na	na	na	na	na	na	0	D	0.117	B	0.029	B	0.007	N	1	D	1.385	L	0.63	T	-0.959	T	0.113	T	0.635	3.253	16.91	4.85	1.958	5.72	12.68	3943	0.0361	0.0015	4111
chr1	16464391	16464391	G	A	exonic	EPHA2	na	synonymous SNV	EPHA2:NM_004431:exon5:c.C1269T:p.T423T	na	na	na	na	na	na	na	na	na	na	na	na	na	na	na	na	na	na	na	na	na	na	na	na	na	na	na	na	na	na	na	na	6027	0.0239	0.0014	5862
chr1	16464436	16464436	G	A	exonic	EPHA2	na	synonymous SNV	EPHA2:NM_004431:exon5:c.C1224T:p.Y408Y	na	na	na	na	na	na	na	na	na	na	na	na	na	na	na	na	na	na	na	na	na	na	na	na	na	na	na	na	na	na	na	na	2038	0.0172	0.0012	1738
chr1	16464629	16464629	A	G	exonic	EPHA2	na	nonsynonymous SNV	EPHA2:NM_004431:exon5:c.T1031C:p.V344A	na	na	na	na	na	na	na	0	D	0.871	P	0.762	P	0	D	1	D	1.87	L	0.31	T	-0.486	T	0.282	T	0.456	3.704	18.82	4.97	2.013	5.455	12.914	1436	0.0265	0.0028	1763
chr1	16464790	16464790	G	A	exonic	EPHA2	na	nonsynonymous SNV	EPHA2:NM_004431:exon4:c.C959T:p.P320L	na	na	na	na	na	na	na	0.07	T	0.011	B	0.004	B	0.043	N	1	N	1.485	L	0.13	T	-0.963	T	0.138	T	0.088	0.458	6.486	1.22	-0.026	2.042	8.669	6624	0.033	0.0017	5898
chr1	16464849	16464849	G	A	exonic	EPHA2	na	synonymous SNV	EPHA2:NM_004431:exon4:c.C900T:p.S300S	na	na	na	na	na	na	na	na	na	na	na	na	na	na	na	na	na	na	na	na	na	na	na	na	na	na	na	na	na	na	na	na	6637	0.0297	0.0009	5689
chr1	16474937	16474937	C	T	exonic	EPHA2	na	stopgain	EPHA2:NM_004431:exon3:c.G759A:p.W253X	na	na	na	na	na	na	na	1	T	.	.	.	.	0	D	1	A	.	.	.	.	.	.	.	.	.	3.023	16.09	3.98	1.06	7.754	13.081	5521	0.011	0.001	6302
chr1	16475079	16475079	T	C	exonic	EPHA2	na	nonsynonymous SNV	EPHA2:NM_004431:exon3:c.A617G:p.Q206R	na	na	na	na	na	na	na	0.95	T	0.06	B	0.017	B	0.015	N	0.999	D	0.145	N	-0.63	T	-0.926	T	0.143	T	0.142	-1.205	0.07	5.07	1.909	1.391	12.777	4497	0.0109	0.0048	4195
chr1	16475156	16475156	C	T	exonic	EPHA2	na	synonymous SNV	EPHA2:NM_004431:exon3:c.G540A:p.L180L	na	na	na	na	na	na	na	na	na	na	na	na	na	na	na	na	na	na	na	na	na	na	na	na	na	na	na	na	na	na	na	na	6419	0.0123	0.0012	5879
chr1	16475162	16475162	G	A	exonic	EPHA2	na	synonymous SNV	EPHA2:NM_004431:exon3:c.C534T:p.F178F	na	na	na	na	na	na	na	na	na	na	na	na	na	na	na	na	na	na	na	na	na	na	na	na	na	na	na	na	na	na	na	na	6441	0.0346	0.0005	5838
chr1	16475177	16475177	G	A	exonic	EPHA2	na	synonymous SNV	EPHA2:NM_004431:exon3:c.C519T:p.L173L	na	na	na	na	2.368e-05	na	na	na	na	na	na	na	na	na	na	na	na	na	na	na	na	na	na	na	na	na	na	na	na	na	na	na	5784	0.0346	0.0008	5244
chr1	16475193	16475193	C	T	exonic	EPHA2	na	nonsynonymous SNV	EPHA2:NM_004431:exon3:c.G503A:p.R168H	na	na	na	na	na	na	na	0	D	1	D	0.997	D	0	D	1	D	3.125	M	2.85	T	-0.872	T	0.116	T	0.574	4.71	26.1	5.14	2.393	3.831	16.088	5749	0.0183	0.0036	5021
chr1	16475269	16475269	C	T	exonic	EPHA2	na	nonsynonymous SNV	EPHA2:NM_004431:exon3:c.G427A:p.D143N	na	na	na	na	na	na	na	0	D	1	D	0.97	D	0	D	1	D	2.63	M	3.53	T	-1.113	T	0.069	T	0.128	5.361	34	5.14	2.393	4.075	16.088	3573	0.0828	0.0026	4256
chr1	16475306	16475306	G	A	exonic	EPHA2	na	synonymous SNV	EPHA2:NM_004431:exon3:c.C390T:p.Y130Y	na	na	na	rs374988801	2.368e-05	7.7e-05	na	na	na	na	na	na	na	na	na	na	na	na	na	na	na	na	na	na	na	na	na	na	na	na	na	na	6436	0.0104	0.0012	5824
chr1	16475338	16475338	T	C	exonic	EPHA2	na	nonsynonymous SNV	EPHA2:NM_004431:exon3:c.A358G:p.N120D	na	na	na	na	na	na	na	0	D	1	D	0.998	D	0	D	1	D	2.32	M	3.79	T	-1.187	T	0.05	T	0.386	4.315	22.6	5.35	2.024	8.036	13.274	6327	0.0131	0.004	5765
chr1	16475541	16475541	C	T	exonic	EPHA2	na	stopgain	EPHA2:NM_004431:exon3:c.G155A:p.W52X	na	na	na	na	na	na	na	1	T	.	.	.	.	0	D	1	A	.	.	.	.	.	.	.	.	.	5.537	35	5.35	2.503	7.814	16.546	3510	0.0767	0.0015	4128
chr1	16477404	16477404	G	A	exonic	EPHA2	na	nonsynonymous SNV	EPHA2:NM_004431:exon2:c.C140T:p.P47L	na	na	na	na	1.578e-05	na	na	0	D	1	D	1	D	0.003	N	1	D	2.265	M	3.48	T	-1.204	T	0.067	T	0.818	3.878	19.71	5.87	2.772	8.699	17.691	3669	0.0131	0.0005	4425
chr1	16477425	16477425	T	C	exonic	EPHA2	na	nonsynonymous SNV	EPHA2:NM_004431:exon2:c.A119G:p.E40G	na	na	na	na	na	na	na	0	D	0.999	D	0.955	D	0.002	N	1	D	2.595	M	3.53	T	-1.134	T	0.066	T	0.687	4.598	25	5.87	2.236	7.227	14.21	3643	0.0168	0.0027	4409
chr1	16477458	16477458	A	G	exonic	EPHA2	na	nonsynonymous SNV	EPHA2:NM_004431:exon2:c.T86C:p.V29A	na	na	na	na	na	na	na	0.02	D	0.598	P	0.208	B	0.115	N	0.997	D	2.18	M	3.78	T	-1.104	T	0.021	T	0.273	2.451	14.15	4.7	1.015	3.267	11.388	3669	0.0161	0.0023	4417
ND03792	Left
Chr	Start	End	Ref	Alt	Func.refGene	Gene.refGene	GeneDetail.refGene	ExonicFunc.refGene	AAChange.refGene	clinvar_20140929	cosmic70	snp129	snp138	exac01	esp6500si_all	agilentv5	SIFT_score	SIFT_pred	Polyphen2_HDIV_score	Polyphen2_HDIV_pred	Polyphen2_HVAR_score	Polyphen2_HVAR_pred	LRT_score	LRT_pred	MutationTaster_score	MutationTaster_pred	MutationAssessor_score	MutationAssessor_pred	FATHMM_score	FATHMM_pred	RadialSVM_score	RadialSVM_pred	LR_score	LR_pred	VEST3_score	CADD_raw	CADD_phred	GERP++_RS	phyloP46way_placental	phyloP100way_vertebrate	SiPhy_29way_logOdds	Depth1	Vaf1	Vaf2	Depth2
chr1	16451711	16451711	C	T	exonic	EPHA2	na	synonymous SNV	EPHA2:NM_004431:exon17:c.G2930A:p.X977X	na	na	na	na	na	na	na	na	na	na	na	na	na	na	na	na	na	na	na	na	na	na	na	na	na	na	na	na	na	na	na	na	4260	0.0207	0.0004	2814
chr1	16455971	16455971	G	A	exonic	EPHA2	na	nonsynonymous SNV	EPHA2:NM_004431:exon16:c.C2783T:p.A928V	na	na	na	na	na	na	na	0.12	T	0.928	P	0.756	P	0.002	N	1	D	2.72	M	0.62	T	-0.509	T	0.295	T	0.433	5.503	35	5.77	2.733	7.793	18.543	3963	0.0131	0.0016	3192
chr1	16456084	16456084	G	A	exonic	EPHA2	na	synonymous SNV	EPHA2:NM_004431:exon16:c.C2670T:p.R890R	na	na	na	na	na	na	na	na	na	na	na	na	na	na	na	na	na	na	na	na	na	na	na	na	na	na	na	na	na	na	na	na	3520	0.0207	0.0011	2760
chr1	16456722	16456722	G	A	exonic	EPHA2	na	nonsynonymous SNV	EPHA2:NM_004431:exon15:c.C2668T:p.R890C	na	na	na	na	2.368e-05	na	na	0.01	D	1	D	0.942	D	0	D	1	D	2.57	M	0	T	-0.151	T	0.413	T	0.857	2.885	15.61	4.65	2.67	3.937	12.864	4102	0.015	0.0014	3687
chr1	16456774	16456774	G	A	exonic	EPHA2	na	synonymous SNV	EPHA2:NM_004431:exon15:c.C2616T:p.D872D	na	na	na	na	na	na	na	na	na	na	na	na	na	na	na	na	na	na	na	na	na	na	na	na	na	na	na	na	na	na	na	na	4105	0.011	0.0008	3695
chr1	16458598	16458598	G	A	exonic	EPHA2	na	synonymous SNV	EPHA2:NM_004431:exon13:c.C2286T:p.R762R	na	na	na	na	na	na	na	na	na	na	na	na	na	na	na	na	na	na	na	na	na	na	na	na	na	na	na	na	na	na	na	na	3276	0.0107	0.0003	2920
chr1	16458663	16458663	C	T	exonic	EPHA2	na	nonsynonymous SNV	EPHA2:NM_004431:exon13:c.G2221A:p.A741T	na	na	na	na	na	na	na	0	D	1	D	0.999	D	0	D	1	D	2.775	M	-0.02	T	0.026	D	0.498	T	0.928	5.697	36	6.07	2.884	7.818	18.138	6054	0.0149	0.0012	5924
chr1	16458707	16458707	C	T	exonic	EPHA2	na	nonsynonymous SNV	EPHA2:NM_004431:exon13:c.G2177A:p.G726D	na	na	na	na	na	na	na	0	D	1	D	1	D	0	D	1	D	4.28	H	-0.81	T	0.768	D	0.751	D	0.987	5.327	34	6.07	2.884	7.818	18.138	3202	0.0119	0.0015	3383
chr1	16459987	16459987	A	G	exonic	EPHA2	na	nonsynonymous SNV	EPHA2:NM_004431:exon10:c.T1853C:p.V618A	na	na	na	na	na	na	na	0	D	0.998	D	0.995	D	0	D	1	D	0.59	N	-0.06	T	-0.433	T	0.286	T	0.793	4.941	28.7	5.62	2.142	9.335	14.64	4010	0.0115	0.0026	3034
chr1	16459990	16459990	T	C	exonic	EPHA2	na	nonsynonymous SNV	EPHA2:NM_004431:exon10:c.A1850G:p.K617R	na	na	na	na	na	na	na	0.88	T	0.955	P	0.592	P	0	D	1	D	0.375	N	0.03	T	-0.907	T	0.153	T	0.491	3.591	18.29	5.62	2.142	6.286	14.64	4000	0.0105	0.0046	3026
chr1	16460026	16460026	G	A	exonic	EPHA2	na	nonsynonymous SNV	EPHA2:NM_004431:exon10:c.C1814T:p.T605I	na	na	na	na	4.736e-05	na	na	0	D	0.83	P	0.056	B	0	D	1	D	1.77	L	2.75	T	-1.091	T	0.027	T	0.583	3.916	19.92	5.62	2.651	8.002	18.215	4012	0.0142	0.001	3037
chr1	16460081	16460081	T	C	exonic	EPHA2	na	nonsynonymous SNV	EPHA2:NM_004431:exon10:c.A1759G:p.T587A	na	na	na	na	na	na	na	0.01	D	0.996	D	0.836	P	0	D	1	D	2.64	M	2.65	T	-1.004	T	0.098	T	0.62	4.228	22	5.86	2.232	5.162	15.068	4316	0.0102	0.0022	3224
chr1	16461006	16461006	G	A	exonic	EPHA2	na	synonymous SNV	EPHA2:NM_004431:exon8:c.C1639T:p.L547L	na	na	na	na	na	na	na	na	na	na	na	na	na	na	na	na	na	na	na	na	na	na	na	na	na	na	na	na	na	na	na	na	3586	0.01	0.0003	3116
chr1	16461062	16461062	G	A	exonic	EPHA2	na	nonsynonymous SNV	EPHA2:NM_004431:exon8:c.C1583T:p.S528F	na	na	na	na	na	na	na	0.02	D	0.368	B	0.085	B	0.221	N	0.986	D	1.2	L	-0.84	T	-0.523	T	0.286	T	0.421	2.55	14.49	5.52	2.604	3.539	15.005	3404	0.0147	0.001	2985
chr1	16462244	16462244	T	C	exonic	EPHA2	na	nonsynonymous SNV	EPHA2:NM_004431:exon6:c.A1334G:p.E445G	CLINSIG=other;CLNDBN=Malignant_melanoma;CLNREVSTAT=not;CLNACC=RCV000064286.2;CLNDSDB=MedGen:SNOMED_CT;CLNDSDBID=C0025202:2092003	na	na	rs144075562	na	na	na	0.02	D	0.148	B	0.034	B	0.002	N	0.999	D	1.605	L	0.33	T	-0.834	T	0.169	T	0.374	2.485	14.27	5.26	1.999	3.764	13.137	2435	0.0103	0.005	2199
chr1	16464469	16464469	C	T	exonic	EPHA2	na	synonymous SNV	EPHA2:NM_004431:exon5:c.G1191A:p.V397V	na	na	na	na	na	na	na	na	na	na	na	na	na	na	na	na	na	na	na	na	na	na	na	na	na	na	na	na	na	na	na	na	5788	0.0112	0.0004	4892
chr1	16464560	16464560	T	C	exonic	EPHA2	na	nonsynonymous SNV	EPHA2:NM_004431:exon5:c.A1100G:p.E367G	na	na	na	na	na	na	na	0	D	0.84	P	0.449	P	0.001	D	1	D	1.995	M	0.36	T	-0.698	T	0.188	T	0.459	2.835	15.44	4.97	2.013	5.973	12.914	6000	0.0117	0.003	4274
chr1	16464670	16464670	G	A	exonic	EPHA2	na	synonymous SNV	EPHA2:NM_004431:exon5:c.C990T:p.S330S	na	na	na	na	6.321e-05	na	na	na	na	na	na	na	na	na	na	na	na	na	na	na	na	na	na	na	na	na	na	na	na	na	na	na	31	0.0645	0.0007	1376
chr1	16464875	16464875	C	T	exonic	EPHA2	na	nonsynonymous SNV	EPHA2:NM_004431:exon4:c.G874A:p.E292K	na	na	na	na	na	na	na	1	T	0.019	B	0.01	B	0.322	N	1	N	-0.71	N	0	T	-0.971	T	0.062	T	0.125	-0.114	3.441	-2.85	-0.314	-0.098	10.384	1620	0.0148	0.0003	3599
chr1	16474909	16474909	G	A	exonic	EPHA2	na	stopgain	EPHA2:NM_004431:exon3:c.C787T:p.Q263X	na	na	na	na	na	na	na	1	T	.	.	.	.	0.003	N	1	A	.	.	.	.	.	.	.	.	.	4.389	23.2	1.54	0.448	-0.47	15.317	3649	0.0145	0.0018	2751
chr1	16475119	16475119	A	G	exonic	EPHA2	na	nonsynonymous SNV	EPHA2:NM_004431:exon3:c.T577C:p.S193P	na	na	na	na	na	na	na	0	D	1	D	0.998	D	0	D	1	D	3.045	M	3.59	T	-1.079	T	0.065	T	0.868	4.13	21.3	5.14	1.937	9.319	12.9	4164	0.0127	0.0068	3235
chr1	16475278	16475278	T	C	exonic	EPHA2	na	nonsynonymous SNV	EPHA2:NM_004431:exon3:c.A418G:p.T140A	na	na	na	na	na	na	na	0.17	T	0.023	B	0.018	B	0.06	N	0.595	N	1.15	L	3.84	T	-1.086	T	0.011	T	0.142	1.177	9.789	5.14	1.937	1.248	9.194	4268	0.0129	0.0025	3590
chr1	16475417	16475417	A	C	exonic	EPHA2	na	synonymous SNV	EPHA2:NM_004431:exon3:c.T279G:p.R93R	na	na	na	na	na	na	na	na	na	na	na	na	na	na	na	na	na	na	na	na	na	na	na	na	na	na	na	na	na	na	na	na	4403	0.0116	0.0013	3769
chr1	16477393	16477393	C	T	exonic	EPHA2	na	nonsynonymous SNV	EPHA2:NM_004431:exon2:c.G151A:p.G51R	na	na	na	na	na	na	na	0	D	1	D	1	D	0.155	N	1	D	2.995	M	2.93	T	-0.958	T	0.121	T	0.911	4.866	27.8	5.87	2.772	4.991	17.691	4422	0.0179	0.0008	3680
chr1	16477428	16477428	C	T	exonic	EPHA2	na	nonsynonymous SNV	EPHA2:NM_004431:exon2:c.G116A:p.G39E	na	na	na	na	na	na	na	0	D	0.999	D	0.894	P	0.012	N	1	D	2.07	M	3.87	T	-1.184	T	0.033	T	0.507	3.048	16.17	4.97	1.489	1.703	12.761	4426	0.0174	0.0008	3661
ND03793	Right
Chr	Start	End	Ref	Alt	Func.refGene	Gene.refGene	GeneDetail.refGene	ExonicFunc.refGene	AAChange.refGene	clinvar_20140929	cosmic70	snp129	snp138	exac01	esp6500si_all	agilentv5	SIFT_score	SIFT_pred	Polyphen2_HDIV_score	Polyphen2_HDIV_pred	Polyphen2_HVAR_score	Polyphen2_HVAR_pred	LRT_score	LRT_pred	MutationTaster_score	MutationTaster_pred	MutationAssessor_score	MutationAssessor_pred	FATHMM_score	FATHMM_pred	RadialSVM_score	RadialSVM_pred	LR_score	LR_pred	VEST3_score	CADD_raw	CADD_phred	GERP++_RS	phyloP46way_placental	phyloP100way_vertebrate	SiPhy_29way_logOdds	Depth1	Vaf1	Vaf2	Depth2
chr1	16451697	16451697	G	A	UTR3	EPHA2	NM_004431:c.*13C>T	na	na	na	na	na	na	na	na	na	na	na	na	na	na	na	na	na	na	na	na	na	na	na	na	na	na	na	na	na	na	na	na	na	na	3542	0.0237	0.0006	3378
chr1	16451741	16451741	T	C	exonic	EPHA2	na	nonsynonymous SNV	EPHA2:NM_004431:exon17:c.A2900G:p.D967G	na	na	na	na	na	na	na	0.12	T	0.079	B	0.023	B	0.012	N	1	D	1.67	L	-1.66	D	-0.288	T	0.446	T	0.321	3.525	18	5.02	1.889	2.691	13.924	3748	0.0101	0.0033	3604
chr1	16456763	16456763	C	T	exonic	EPHA2	na	nonsynonymous SNV	EPHA2:NM_004431:exon15:c.G2627A:p.R876H	na	na	rs35903225	rs35903225	0.017	0.019529	0.04	0	D	0.999	D	0.769	P	0	D	1	D	2.69	M	0.03	T	-0.359	T	0.201	T	0.391	4.987	29.2	5.63	2.67	4.709	18.244	3479	0.0121	0.0015	3432
chr1	16456871	16456871	A	G	exonic	EPHA2	na	nonsynonymous SNV	EPHA2:NM_004431:exon15:c.T2519C:p.M840T	na	na	na	na	na	na	na	0	D	0.956	P	0.858	P	0	D	1	D	-0.82	N	-1.55	D	0.086	D	0.397	T	0.698	4.49	24.1	5.92	2.277	6.279	15.202	1852	0.0103	0.0036	1919
chr1	16458579	16458579	C	T	exonic	EPHA2	na	nonsynonymous SNV	EPHA2:NM_004431:exon13:c.G2305A:p.E769K	na	na	na	rs367724183	2.368e-05	7.7e-05	na	0	D	0.999	D	0.889	P	0	D	1	D	1.455	L	-1.62	D	0.28	D	0.627	D	0.74	4.751	26.6	6.07	2.884	5.999	18.138	3058	0.0187	0.0018	2811
chr1	16458672	16458672	G	A	exonic	EPHA2	na	nonsynonymous SNV	EPHA2:NM_004431:exon13:c.C2212T:p.R738C	na	na	na	na	na	na	na	0	D	1	D	1	D	0	D	1	D	3.115	M	-0.88	T	0.441	D	0.665	D	0.97	5.143	32	6.07	2.884	6.473	18.138	6178	0.0108	0.0023	5689
chr1	16458923	16458923	T	C	exonic	EPHA2	na	nonsynonymous SNV	EPHA2:NM_004431:exon12:c.A2065G:p.M689V	na	na	na	na	na	na	na	0	D	0.992	D	0.977	D	0	D	1	D	0.8	N	0.1	T	-0.536	T	0.261	T	0.853	4.279	22.4	5.73	2.198	6.173	13.975	3748	0.0101	0.0045	3519
chr1	16461569	16461569	T	C	exonic	EPHA2	na	nonsynonymous SNV	EPHA2:NM_004431:exon7:c.A1544G:p.Q515R	na	na	na	na	na	na	na	0.01	D	0.141	B	0.069	B	0	D	0.916	N	1.545	L	0.63	T	-0.916	T	0.117	T	0.338	2.547	14.48	5.4	2.054	2.902	8.805	5830	0.0122	0.005	5611
chr1	16461576	16461576	C	T	exonic	EPHA2	na	nonsynonymous SNV	EPHA2:NM_004431:exon7:c.G1537A:p.E513K	na	na	na	na	na	na	na	0.01	D	0.765	P	0.242	B	0	D	1	D	0.76	N	0.46	T	-0.901	T	0.117	T	0.562	4.926	28.5	5.4	2.539	4.7	16.672	5968	0.0148	0.0003	5732
chr1	16461618	16461618	G	A	exonic	EPHA2	na	nonsynonymous SNV	EPHA2:NM_004431:exon7:c.C1495T:p.P499S	na	na	na	na	7.893e-06	na	na	0	D	0.823	P	0.314	B	0	D	1	D	2.985	M	-0.33	T	-0.117	T	0.358	T	0.695	4.617	25.2	5.4	2.539	3.964	16.672	5613	0.0116	0.0009	5282
chr1	16461633	16461633	G	A	exonic	EPHA2	na	synonymous SNV	EPHA2:NM_004431:exon7:c.C1480T:p.L494L	na	na	na	na	na	na	na	na	na	na	na	na	na	na	na	na	na	na	na	na	na	na	na	na	na	na	na	na	na	na	na	na	4291	0.0163	0.0007	4095
chr1	16464502	16464502	C	T	exonic	EPHA2	na	synonymous SNV	EPHA2:NM_004431:exon5:c.G1158A:p.S386S	na	na	na	rs376552651	6.315e-05	7.7e-05	na	na	na	na	na	na	na	na	na	na	na	na	na	na	na	na	na	na	na	na	na	na	na	na	na	na	3808	0.0126	0.0015	3268
chr1	16464600	16464600	T	C	exonic	EPHA2	na	nonsynonymous SNV	EPHA2:NM_004431:exon5:c.A1060G:p.S354G	na	na	na	na	na	na	na	0	D	0.003	B	0.011	B	0.53	N	0.966	D	1.625	L	0.3	T	-0.89	T	0.167	T	0.193	0.927	8.778	2.61	0.328	0.741	3.795	2232	0.0614	0.0044	2946
chr1	16474889	16474889	C	T	exonic	EPHA2	na	synonymous SNV	EPHA2:NM_004431:exon3:c.G807A:p.V269V	na	na	na	na	na	na	na	na	na	na	na	na	na	na	na	na	na	na	na	na	na	na	na	na	na	na	na	na	na	na	na	na	3244	0.0287	0.0006	3175
chr1	16474979	16474979	C	T	exonic	EPHA2	na	synonymous SNV	EPHA2:NM_004431:exon3:c.G717A:p.G239G	na	ID=COSM3849306;OCCURENCE=1(pancreas)	na	rs377158184	4.736e-05	0.000154	na	na	na	na	na	na	na	na	na	na	na	na	na	na	na	na	na	na	na	na	na	na	na	na	na	na	6152	0.013	0.0021	6066
chr1	16474991	16474991	C	T	exonic	EPHA2	na	synonymous SNV	EPHA2:NM_004431:exon3:c.G705A:p.V235V	na	na	na	na	na	na	na	na	na	na	na	na	na	na	na	na	na	na	na	na	na	na	na	na	na	na	na	na	na	na	na	na	5539	0.0163	0.0011	5433
chr1	16477409	16477409	T	C	exonic	EPHA2	na	synonymous SNV	EPHA2:NM_004431:exon2:c.A135G:p.T45T	na	na	na	na	na	na	na	na	na	na	na	na	na	na	na	na	na	na	na	na	na	na	na	na	na	na	na	na	na	na	na	na	3723	0.0121	0.0022	3626
ND03793	Left
Chr	Start	End	Ref	Alt	Func.refGene	Gene.refGene	GeneDetail.refGene	ExonicFunc.refGene	AAChange.refGene	clinvar_20140929	cosmic70	snp129	snp138	exac01	esp6500si_all	agilentv5	SIFT_score	SIFT_pred	Polyphen2_HDIV_score	Polyphen2_HDIV_pred	Polyphen2_HVAR_score	Polyphen2_HVAR_pred	LRT_score	LRT_pred	MutationTaster_score	MutationTaster_pred	MutationAssessor_score	MutationAssessor_pred	FATHMM_score	FATHMM_pred	RadialSVM_score	RadialSVM_pred	LR_score	LR_pred	VEST3_score	CADD_raw	CADD_phred	GERP++_RS	phyloP46way_placental	phyloP100way_vertebrate	SiPhy_29way_logOdds	Depth1	Vaf1	Vaf2	Depth2
chr1	16456886	16456886	C	T	exonic	EPHA2	na	nonsynonymous SNV	EPHA2:NM_004431:exon15:c.G2504A:p.R835Q	na	na	na	na	1.581e-05	na	na	0	D	1	D	0.998	D	0	D	1	D	2.94	M	-1.87	D	0.761	D	0.802	D	0.876	5.715	36	5.75	2.725	6.058	18.516	2025	0.0143	0.001	1964
chr1	16458351	16458351	G	A	exonic	EPHA2	na	synonymous SNV	EPHA2:NM_004431:exon14:c.C2340T:p.P780P	na	na	na	na	na	na	na	na	na	na	na	na	na	na	na	na	na	na	na	na	na	na	na	na	na	na	na	na	na	na	na	na	2874	0.0108	0.0007	2850
chr1	16458701	16458701	T	C	exonic	EPHA2	na	nonsynonymous SNV	EPHA2:NM_004431:exon13:c.A2183G:p.K728R	na	na	na	na	na	na	na	0.24	T	0.998	D	0.868	P	0	D	1	D	0.09	N	-1.66	D	-0.11	T	0.46	T	0.597	4.828	27.4	6.07	2.326	5.17	14.581	3404	0.0112	0.0046	3484
chr1	16458761	16458761	T	C	exonic	EPHA2	na	nonsynonymous SNV	EPHA2:NM_004431:exon13:c.A2123G:p.D708G	na	na	na	na	na	na	na	0	D	1	D	0.998	D	0	D	1	D	0.465	N	0.07	T	-0.541	T	0.245	T	0.727	4.777	26.8	6.07	2.326	8.04	14.581	566	0.0194	0	122
chr1	16459692	16459692	T	C	exonic	EPHA2	na	nonsynonymous SNV	EPHA2:NM_004431:exon11:c.A2036G:p.E679G	na	na	na	na	na	na	na	0	D	1	D	0.999	D	0	D	1	D	0.85	L	0.04	T	-0.396	T	0.314	T	0.821	4.936	28.6	5.5	2.119	8.03	14.484	3684	0.0128	0.0047	3615
chr1	16459744	16459744	C	T	exonic	EPHA2	na	nonsynonymous SNV	EPHA2:NM_004431:exon11:c.G1984A:p.G662S	na	na	na	rs144342633	0.0002289	0.000692	na	1	T	0	B	0	B	0	N	0.67	D	-0.06	N	-1.48	T	-0.816	T	0.203	T	0.172	-0.278	2.669	4.42	0.961	6.291	9.802	6241	0.012	0.0022	6329
chr1	16459814	16459814	C	T	exonic	EPHA2	na	synonymous SNV	EPHA2:NM_004431:exon11:c.G1914A:p.K638K	na	na	na	na	na	na	na	na	na	na	na	na	na	na	na	na	na	na	na	na	na	na	na	na	na	na	na	na	na	na	na	na	2540	0.0193	0	2706
chr1	16459819	16459819	C	T	exonic	EPHA2	na	nonsynonymous SNV	EPHA2:NM_004431:exon11:c.G1909A:p.G637R	na	na	na	na	na	na	na	0	D	0.974	D	0.914	D	0.001	N	1	D	2.26	M	-1.6	D	0.495	D	0.698	D	0.66	4.26	22.2	5.55	2.635	4.938	18.079	2455	0.0212	0.0004	2622
chr1	16460391	16460391	G	A	exonic	EPHA2	na	nonsynonymous SNV	EPHA2:NM_004431:exon9:c.C1702T:p.R568C	na	na	na	na	na	na	na	0	D	0.999	D	0.719	P	0.017	N	1	D	1.78	L	2.78	T	-1.206	T	0.056	T	0.666	2.998	16	5.71	2.686	3.799	16.573	3239	0.017	0.0066	3200
chr1	16461562	16461562	G	A	exonic	EPHA2	na	synonymous SNV	EPHA2:NM_004431:exon7:c.C1551T:p.A517A	na	na	na	na	2.368e-05	na	na	na	na	na	na	na	na	na	na	na	na	na	na	na	na	na	na	na	na	na	na	na	na	na	na	na	5383	0.0119	0.0021	5615
chr1	16464674	16464674	G	A	exonic	EPHA2	na	nonsynonymous SNV	EPHA2:NM_004431:exon5:c.C986T:p.P329L	na	na	na	na	na	na	na	0	D	1	D	1	D	0	D	1	D	3.555	H	-2.12	D	0.933	D	0.847	D	0.786	4.447	23.7	4.97	2.488	9.817	16.109	277	0.0108	0	8
chr1	16475108	16475108	G	A	exonic	EPHA2	na	synonymous SNV	EPHA2:NM_004431:exon3:c.C588T:p.V196V	na	na	na	na	na	na	na	na	na	na	na	na	na	na	na	na	na	na	na	na	na	na	na	na	na	na	na	na	na	na	na	na	3782	0.0124	0.0005	4000
chr1	16475296	16475296	A	G	exonic	EPHA2	na	nonsynonymous SNV	EPHA2:NM_004431:exon3:c.T400C:p.F134L	na	na	na	na	na	na	na	0.19	T	1	D	0.999	D	0	D	1	D	1.275	L	4.03	T	-1.055	T	0.027	T	0.544	3.396	17.46	5.14	1.937	5.386	12.9	5811	0.0114	0.005	5818
chr1	16475433	16475433	C	T	exonic	EPHA2	na	nonsynonymous SNV	EPHA2:NM_004431:exon3:c.G263A:p.R88Q	na	na	na	na	na	na	na	0.01	D	1	D	1	D	0	D	1	D	3.18	M	2.76	T	-0.848	T	0.122	T	0.781	5.096	31	5.35	2.503	7.814	16.546	3903	0.0151	0.0013	3952
chr1	16477447	16477447	C	T	exonic	EPHA2	na	nonsynonymous SNV	EPHA2:NM_004431:exon2:c.G97A:p.D33N	na	na	na	na	na	na	na	0	D	1	D	0.998	D	0.027	N	1	D	1.835	L	2.49	T	-1.135	T	0.096	T	0.095	5.22	33	5.87	2.772	7.049	17.691	3584	0.0101	0.0011	3701
ND03794	Right
Chr	Start	End	Ref	Alt	Func.refGene	Gene.refGene	GeneDetail.refGene	ExonicFunc.refGene	AAChange.refGene	clinvar_20140929	cosmic70	snp129	snp138	exac01	esp6500si_all	agilentv5	SIFT_score	SIFT_pred	Polyphen2_HDIV_score	Polyphen2_HDIV_pred	Polyphen2_HVAR_score	Polyphen2_HVAR_pred	LRT_score	LRT_pred	MutationTaster_score	MutationTaster_pred	MutationAssessor_score	MutationAssessor_pred	FATHMM_score	FATHMM_pred	RadialSVM_score	RadialSVM_pred	LR_score	LR_pred	VEST3_score	CADD_raw	CADD_phred	GERP++_RS	phyloP46way_placental	phyloP100way_vertebrate	SiPhy_29way_logOdds	Depth1	Vaf1	Vaf2	Depth2
chr1	16451679	16451679	T	C	UTR3	EPHA2	NM_004431:c.*31A>G	na	na	na	na	na	na	na	na	na	na	na	na	na	na	na	na	na	na	na	na	na	na	na	na	na	na	na	na	na	na	na	na	na	na	3490	0.01	0.0059	2905
chr1	16456779	16456779	G	A	exonic	EPHA2	na	synonymous SNV	EPHA2:NM_004431:exon15:c.C2611T:p.L871L	na	na	na	na	na	na	na	na	na	na	na	na	na	na	na	na	na	na	na	na	na	na	na	na	na	na	na	na	na	na	na	na	3758	0.0114	0.0003	3348
chr1	16458700	16458700	C	T	exonic	EPHA2	na	synonymous SNV	EPHA2:NM_004431:exon13:c.G2184A:p.K728K	na	na	na	na	7.892e-06	na	na	na	na	na	na	na	na	na	na	na	na	na	na	na	na	na	na	na	na	na	na	na	na	na	na	na	3379	0.0148	0.0009	3221
chr1	16458884	16458884	T	C	exonic	EPHA2	na	nonsynonymous SNV	EPHA2:NM_004431:exon12:c.A2104G:p.K702E	na	na	na	na	na	na	na	0.01	D	0.524	P	0.117	B	0	D	0.999	D	0.61	N	0.09	T	-0.936	T	0.107	T	0.54	3.608	18.36	6.07	2.326	4.034	9.002	4156	0.0113	0.0027	3353
chr1	16458936	16458936	T	C	splicing	EPHA2	NM_004431:exon13:c.2054-2A>G	na	na	na	na	na	na	na	na	na	.	.	.	.	.	.	.	.	1	D	.	.	.	.	.	.	.	.	.	2.33	13.75	4.58	0.967	5.735	11.123	4138	0.0114	0.0039	3329
chr1	16460005	16460005	C	T	exonic	EPHA2	na	nonsynonymous SNV	EPHA2:NM_004431:exon10:c.G1835A:p.C612Y	na	na	na	na	na	na	na	0	D	0.007	B	0.004	B	0	D	0.996	D	0.78	N	0.08	T	-0.946	T	0.141	T	0.424	1.565	11.19	5.62	2.651	1.24	14.715	3869	0.0132	0.0015	3258
chr1	16461636	16461636	T	C	exonic	EPHA2	na	nonsynonymous SNV	EPHA2:NM_004431:exon7:c.A1477G:p.T493A	na	na	na	na	na	na	na	0.05	D	0	B	0.001	B	0.01	N	0.983	D	2.16	M	0.13	T	-0.754	T	0.207	T	0.304	2.5	14.32	5.4	2.054	1.85	13.383	4314	0.0128	0.0049	3708
chr1	16462159	16462159	G	A	exonic	EPHA2	na	synonymous SNV	EPHA2:NM_004431:exon6:c.C1419T:p.Y473Y	na	na	na	na	na	na	na	na	na	na	na	na	na	na	na	na	na	na	na	na	na	na	na	na	na	na	na	na	na	na	na	na	3811	0.0102	0.0006	3222
chr1	16464357	16464357	T	C	exonic	EPHA2	na	nonsynonymous SNV	EPHA2:NM_004431:exon5:c.A1303G:p.N435D	na	na	na	na	na	na	na	0.01	D	0.309	B	0.04	B	0.001	D	0.996	D	0.775	N	0.64	T	-1.003	T	0.087	T	0.23	2.274	13.56	4.85	1.958	3.156	12.68	4243	0.012	0.0044	3633
chr1	16464482	16464482	G	A	exonic	EPHA2	na	nonsynonymous SNV	EPHA2:NM_004431:exon5:c.C1178T:p.T393I	na	na	na	na	na	na	na	0.03	D	0.615	P	0.226	B	0.005	N	0.982	D	1.545	L	0.52	T	-0.883	T	0.126	T	0.398	1.223	9.962	3.99	2.488	1.152	7.989	5294	0.0274	0.0011	5579
chr1	16464560	16464560	T	C	exonic	EPHA2	na	nonsynonymous SNV	EPHA2:NM_004431:exon5:c.A1100G:p.E367G	na	na	na	na	na	na	na	0	D	0.84	P	0.449	P	0.001	D	1	D	1.995	M	0.36	T	-0.698	T	0.188	T	0.459	2.835	15.44	4.97	2.013	5.973	12.914	6166	0.0114	0.0037	5414
chr1	16464567	16464567	T	C	exonic	EPHA2	na	nonsynonymous SNV	EPHA2:NM_004431:exon5:c.A1093G:p.T365A	na	na	na	na	na	na	na	0.57	T	0.001	B	0.003	B	0.002	N	0.992	D	0.145	N	0.35	T	-1.085	T	0.072	T	0.268	0.596	7.213	3.83	0.836	2.11	9.544	5841	0.0171	0.0029	5225
chr1	16464572	16464572	C	T	exonic	EPHA2	na	nonsynonymous SNV	EPHA2:NM_004431:exon5:c.G1088A:p.S363N	na	na	na	na	na	na	na	1	T	0.001	B	0.003	B	0.119	N	0.985	N	0.57	N	0.39	T	-1.017	T	0.071	T	0.039	-1.725	0.011	1.6	0.593	-0.484	8.977	5837	0.0108	0.0012	5098
chr1	16464632	16464632	T	C	exonic	EPHA2	na	nonsynonymous SNV	EPHA2:NM_004431:exon5:c.A1028G:p.K343R	na	na	na	na	na	na	na	0	D	0.786	P	0.536	P	0	D	1	D	0.6	N	0.41	T	-0.854	T	0.138	T	0.446	2.695	14.97	4.97	2.013	2.034	12.914	2132	0.0211	0.0035	2311
chr1	16464891	16464891	A	G	exonic	EPHA2	na	synonymous SNV	EPHA2:NM_004431:exon4:c.T858C:p.S286S	na	na	na	na	na	na	na	na	na	na	na	na	na	na	na	na	na	na	na	na	na	na	na	na	na	na	na	na	na	na	na	na	2506	0.012	0.0026	3500
chr1	16475221	16475221	G	A	exonic	EPHA2	na	nonsynonymous SNV	EPHA2:NM_004431:exon3:c.C475T:p.R159C	na	na	na	na	7.892e-06	na	na	0	D	1	D	0.998	D	0	D	1	D	2.75	M	3.74	T	-1.125	T	0.062	T	0.814	3.994	20.5	5.14	2.393	4.396	16.088	1809	0.0111	0.0017	2901
ND03794	Left
Chr	Start	End	Ref	Alt	Func.refGene	Gene.refGene	GeneDetail.refGene	ExonicFunc.refGene	AAChange.refGene	clinvar_20140929	cosmic70	snp129	snp138	exac01	esp6500si_all	agilentv5	SIFT_score	SIFT_pred	Polyphen2_HDIV_score	Polyphen2_HDIV_pred	Polyphen2_HVAR_score	Polyphen2_HVAR_pred	LRT_score	LRT_pred	MutationTaster_score	MutationTaster_pred	MutationAssessor_score	MutationAssessor_pred	FATHMM_score	FATHMM_pred	RadialSVM_score	RadialSVM_pred	LR_score	LR_pred	VEST3_score	CADD_raw	CADD_phred	GERP++_RS	phyloP46way_placental	phyloP100way_vertebrate	SiPhy_29way_logOdds	Depth1	Vaf1	Vaf2	Depth2
chr1	16451813	16451813	T	C	exonic	EPHA2	na	nonsynonymous SNV	EPHA2:NM_004431:exon17:c.A2828G:p.D943G	na	na	na	na	na	na	na	0	D	1	D	0.999	D	0	D	1	D	3.07	M	0.18	T	0.05	D	0.448	T	0.885	4.508	24.2	4.88	1.825	7.946	13.659	2828	0.0106	0.0045	3527
chr1	16455991	16455991	A	G	exonic	EPHA2	na	synonymous SNV	EPHA2:NM_004431:exon16:c.T2763C:p.Y921Y	na	na	na	na	na	na	na	na	na	na	na	na	na	na	na	na	na	na	na	na	na	na	na	na	na	na	na	na	na	na	na	na	3126	0.0163	0.0033	3585
chr1	16456062	16456062	T	C	exonic	EPHA2	na	nonsynonymous SNV	EPHA2:NM_004431:exon16:c.A2692G:p.T898A	na	na	na	na	na	na	na	0.13	T	0.996	D	0.77	P	0	D	1	D	1.04	L	-1.6	D	0.014	D	0.52	D	0.535	2.374	13.9	5.78	2.21	3.786	14.923	2901	0.011	0.0027	3407
chr1	16456068	16456068	G	A	exonic	EPHA2	na	nonsynonymous SNV	EPHA2:NM_004431:exon16:c.C2686T:p.P896S	na	na	na	na	na	na	na	0.1	T	0.518	P	0.172	B	0.001	N	1	D	1.995	M	0.12	T	-0.757	T	0.195	T	0.5	2.803	15.34	4.95	1.482	7.849	15.857	2885	0.0503	0.0003	3380
chr1	16456078	16456078	A	G	exonic	EPHA2	na	synonymous SNV	EPHA2:NM_004431:exon16:c.T2676C:p.S892S	na	na	na	na	na	na	na	na	na	na	na	na	na	na	na	na	na	na	na	na	na	na	na	na	na	na	na	na	na	na	na	na	2901	0.0183	0.0064	3418
chr1	16456083	16456083	C	T	exonic	EPHA2	na	nonsynonymous SNV	EPHA2:NM_004431:exon16:c.G2671A:p.V891M	na	na	na	rs139168333	7.107e-05	0.000231	0.01	0.09	T	0.958	D	0.29	B	0.003	N	1	D	1.87	L	-0.01	T	-0.73	T	0.189	T	0.511	2.345	13.8	5.34	2.785	3.113	11.227	2747	0.0113	0.0006	3270
chr1	16456737	16456737	C	T	exonic	EPHA2	na	nonsynonymous SNV	EPHA2:NM_004431:exon15:c.G2653A:p.A885T	na	na	na	na	na	na	na	0.19	T	1	D	0.991	D	0	D	1	D	2.14	M	0.05	T	-0.298	T	0.426	T	0.818	4.784	26.9	5.5	2.608	4.978	17.974	3344	0.0225	0.0003	3752
chr1	16458287	16458287	T	C	exonic	EPHA2	na	nonsynonymous SNV	EPHA2:NM_004431:exon14:c.A2404G:p.S802G	na	na	na	na	na	na	na	0	D	1	D	0.996	D	0	D	1	D	3.41	M	-1.09	T	0.649	D	0.713	D	0.887	5.058	30	5.7	2.17	8.013	14.79	6533	0.0106	0.0046	5916
chr1	16458300	16458300	G	A	exonic	EPHA2	na	synonymous SNV	EPHA2:NM_004431:exon14:c.C2391T:p.A797A	na	na	na	na	na	na	na	na	na	na	na	na	na	na	na	na	na	na	na	na	na	na	na	na	na	na	na	na	na	na	na	na	5984	0.01	0.0011	5392
chr1	16458355	16458355	A	G	exonic	EPHA2	na	nonsynonymous SNV	EPHA2:NM_004431:exon14:c.T2336C:p.I779T	na	na	na	na	na	na	na	0	D	0.999	D	0.996	D	0	D	1	D	0.76	N	0.04	T	-0.408	T	0.305	T	0.923	3.157	16.56	5.56	2.116	9.285	14.544	3080	0.014	0.003	1690
chr1	16458602	16458602	G	A	exonic	EPHA2	na	nonsynonymous SNV	EPHA2:NM_004431:exon13:c.C2282T:p.S761F	na	na	na	na	na	na	na	0	D	1	D	1	D	0	D	1	D	3.21	M	-0.2	T	0.188	D	0.54	D	0.983	5.257	33	6.07	2.884	9.869	18.138	2651	0.0144	0.0009	3162
chr1	16458647	16458647	A	G	exonic	EPHA2	na	nonsynonymous SNV	EPHA2:NM_004431:exon13:c.T2237C:p.L746P	na	na	na	na	na	na	na	0	D	1	D	1	D	0	D	1	D	4.365	H	-1.48	T	0.906	D	0.808	D	0.996	4.677	25.8	6.07	2.326	9.339	14.581	5391	0.0109	0.0042	5940
chr1	16458655	16458655	G	A	exonic	EPHA2	na	synonymous SNV	EPHA2:NM_004431:exon13:c.C2229T:p.R743R	na	na	na	na	na	na	na	na	na	na	na	na	na	na	na	na	na	na	na	na	na	na	na	na	na	na	na	na	na	na	na	na	5679	0.0106	0.0008	6379
chr1	16458932	16458932	T	C	exonic	EPHA2	na	nonsynonymous SNV	EPHA2:NM_004431:exon12:c.A2056G:p.K686E	na	na	na	na	na	na	na	0	D	0.992	D	0.976	D	0	D	1	D	0.345	N	0.11	T	-0.566	T	0.23	T	0.832	4.63	25.4	5.73	2.198	7.977	13.975	3352	0.0197	0.0034	4157
chr1	16459716	16459716	C	T	exonic	EPHA2	na	nonsynonymous SNV	EPHA2:NM_004431:exon11:c.G2012A:p.S671N	na	na	na	na	na	na	na	0.01	D	0	B	0.001	B	0	D	0.794	D	0.23	N	0.1	T	-0.913	T	0.101	T	0.114	2.537	14.44	4.4	2.52	2.281	9.692	3420	0.0178	0	3972
chr1	16459735	16459735	C	T	exonic	EPHA2	na	nonsynonymous SNV	EPHA2:NM_004431:exon11:c.G1993A:p.G665S	na	na	na	na	na	na	na	1	T	0	B	0.002	B	0.165	N	0.998	N	-1.13	N	-1.51	D	-0.923	T	0.123	T	0.185	-0.445	1.933	1.55	0.006	2.851	5.026	6156	0.0268	0.0003	6011
chr1	16459743	16459743	C	T	exonic	EPHA2	na	nonsynonymous SNV	EPHA2:NM_004431:exon11:c.G1985A:p.G662D	na	na	na	na	na	na	na	0.06	T	0.092	B	0.012	B	0	D	0.992	D	-0.35	N	-1.57	D	-0.587	T	0.295	T	0.415	2.953	15.84	5.53	2.631	7.815	18.064	6037	0.0258	0.0008	5916
chr1	16459837	16459837	T	C	exonic	EPHA2	na	nonsynonymous SNV	EPHA2:NM_004431:exon11:c.A1891G:p.M631V	na	na	na	na	na	na	na	0.01	D	0.001	B	0.002	B	0.056	N	1	N	-0.445	N	0.18	T	-1.056	T	0.075	T	0.092	0.341	5.851	4.39	2.129	0.791	6.614	2737	0.0172	0.0044	2048
chr1	16459840	16459840	C	T	exonic	EPHA2	na	nonsynonymous SNV	EPHA2:NM_004431:exon11:c.G1888A:p.G630S	na	na	na	na	na	na	na	0	D	1	D	1	D	0	D	1	D	3.27	M	-2.12	D	0.899	D	0.845	D	0.968	5.097	31	5.55	2.635	7.818	18.079	2488	0.0277	0.0005	1866
chr1	16459847	16459847	C	T	exonic	EPHA2	na	synonymous SNV	EPHA2:NM_004431:exon11:c.G1881A:p.V627V	na	na	na	na	na	na	na	na	na	na	na	na	na	na	na	na	na	na	na	na	na	na	na	na	na	na	na	na	na	na	na	na	2735	0.0464	0.0005	2024
chr1	16460377	16460377	C	T	exonic	EPHA2	na	synonymous SNV	EPHA2:NM_004431:exon9:c.G1716A:p.E572E	na	na	na	na	na	na	na	na	na	na	na	na	na	na	na	na	na	na	na	na	na	na	na	na	na	na	na	na	na	na	na	na	2768	0.0271	0.0009	3488
chr1	16460396	16460396	C	T	exonic	EPHA2	na	nonsynonymous SNV	EPHA2:NM_004431:exon9:c.G1697A:p.R566H	na	na	na	na	4.854e-05	na	na	0.01	D	0.016	B	0.003	B	0.004	N	1	N	-0.065	N	2.84	T	-1.003	T	0.017	T	0.225	0.467	6.533	5.71	2.686	2.982	13.049	2719	0.0243	0.002	3454
chr1	16460403	16460403	T	C	exonic	EPHA2	na	nonsynonymous SNV	EPHA2:NM_004431:exon9:c.A1690G:p.N564D	na	na	na	na	na	na	na	0.84	T	0.005	B	0.01	B	0.174	N	0.995	D	1.525	L	2.96	T	-1.076	T	0.026	T	0.023	0.534	6.892	5.71	2.169	4.973	13.353	2695	0.0104	0.0015	3434
chr1	16460408	16460408	C	T	exonic	EPHA2	na	nonsynonymous SNV	EPHA2:NM_004431:exon9:c.G1685A:p.R562K	na	na	na	na	2.522e-05	na	na	0.51	T	0	B	0.001	B	0.035	N	0.994	D	1.03	L	2.91	T	-1.032	T	0.022	T	0.197	0.938	8.821	4.8	1.415	2.214	11.662	2735	0.0238	0.0003	3474
chr1	16460410	16460410	C	T	exonic	EPHA2	na	synonymous SNV	EPHA2:NM_004431:exon9:c.G1683A:p.R561R	na	na	na	na	na	na	na	na	na	na	na	na	na	na	na	na	na	na	na	na	na	na	na	na	na	na	na	na	na	na	na	na	2356	0.0255	0.0013	3065
chr1	16461672	16461672	T	C	exonic	EPHA2	na	nonsynonymous SNV	EPHA2:NM_004431:exon7:c.A1441G:p.S481G	na	na	na	na	7.894e-06	na	na	0	D	0.049	B	0.037	B	0.011	N	1	D	1.37	L	0.33	T	-0.855	T	0.169	T	0.41	3.603	18.34	5.4	2.054	3.815	13.383	3730	0.014	0.004	4284
chr1	16462196	16462196	G	A	exonic	EPHA2	na	nonsynonymous SNV	EPHA2:NM_004431:exon6:c.C1382T:p.P461L	na	na	na	na	na	na	na	0.07	T	0.442	B	0.037	B	0.867	N	1	N	0.17	N	0.38	T	-1.039	T	0.075	T	0.174	1.476	10.88	2.25	0.163	3.02	5.796	5529	0.0147	0.002	6654
chr1	16462233	16462233	T	G	exonic	EPHA2	na	nonsynonymous SNV	EPHA2:NM_004431:exon6:c.A1345C:p.T449P	na	na	na	na	na	na	na	0.08	T	0.988	D	0.833	P	0	D	0.977	D	-0.05	N	0.45	T	-0.793	T	0.145	T	0.628	1.906	12.33	5.26	1.999	2.813	13.137	2250	0.0152	0.0093	2600
chr1	16462244	16462244	T	C	exonic	EPHA2	na	nonsynonymous SNV	EPHA2:NM_004431:exon6:c.A1334G:p.E445G	CLINSIG=other;CLNDBN=Malignant_melanoma;CLNREVSTAT=not;CLNACC=RCV000064286.2;CLNDSDB=MedGen:SNOMED_CT;CLNDSDBID=C0025202:2092003	na	na	rs144075562	na	na	na	0.02	D	0.148	B	0.034	B	0.002	N	0.999	D	1.605	L	0.33	T	-0.834	T	0.169	T	0.374	2.485	14.27	5.26	1.999	3.764	13.137	2259	0.0183	0.0054	2618
chr1	16462253	16462253	A	G	exonic	EPHA2	na	nonsynonymous SNV	EPHA2:NM_004431:exon6:c.T1325C:p.V442A	na	na	na	na	na	na	na	0	D	0.998	D	0.995	D	0	D	1	D	1.945	M	0.16	T	-0.467	T	0.321	T	0.467	3.983	20.4	4.12	0.829	5.945	9.886	2269	0.0195	0.0075	2671
chr1	16464386	16464386	C	T	exonic	EPHA2	na	nonsynonymous SNV	EPHA2:NM_004431:exon5:c.G1274A:p.R425H	na	na	na	na	7.894e-06	na	na	0.04	D	0.97	D	0.322	B	0.002	N	1	D	0.955	L	0.61	T	-0.958	T	0.099	T	0.536	2.725	15.07	4.85	2.419	0.155	15.824	6314	0.0141	0.0012	5748
chr1	16464426	16464426	C	T	exonic	EPHA2	na	nonsynonymous SNV	EPHA2:NM_004431:exon5:c.G1234A:p.V412M	na	na	na	na	1.579e-05	na	na	0	D	1	D	0.985	D	0	D	1	D	3.185	M	-0.81	T	0.498	D	0.65	D	0.546	4.001	20.5	4.97	2.488	2.203	16.109	5453	0.0134	0.0026	4931
chr1	16464525	16464525	A	G	exonic	EPHA2	na	nonsynonymous SNV	EPHA2:NM_004431:exon5:c.T1135C:p.C379R	na	na	na	na	na	na	na	0	D	1	D	0.999	D	0	D	1	D	3.41	M	0.05	T	0.242	D	0.522	D	0.967	3.202	16.72	4.97	2.013	9.282	12.914	2947	0.0241	0.0039	3837
chr1	16464577	16464577	G	A	exonic	EPHA2	na	synonymous SNV	EPHA2:NM_004431:exon5:c.C1083T:p.V361V	na	na	na	na	na	na	na	na	na	na	na	na	na	na	na	na	na	na	na	na	na	na	na	na	na	na	na	na	na	na	na	na	5120	0.0129	0.0009	5838
chr1	16464591	16464591	G	A	exonic	EPHA2	na	nonsynonymous SNV	EPHA2:NM_004431:exon5:c.C1069T:p.R357C	na	na	na	na	na	na	na	0	D	1	D	0.999	D	0	D	1	D	3.055	M	0.31	T	0.079	D	0.462	T	0.871	3.718	18.88	4.97	2.488	9.766	16.109	5018	0.013	0.0018	5679
chr1	16464617	16464617	C	T	exonic	EPHA2	na	stopgain	EPHA2:NM_004431:exon5:c.G1043A:p.W348X	na	na	na	na	na	na	na	1	T	.	.	.	.	0	D	1	A	.	.	.	.	.	.	.	.	.	6.529	37	4.97	2.488	7.771	16.109	2426	0.0684	0.0009	2136
chr1	16464671	16464671	G	A	exonic	EPHA2	na	nonsynonymous SNV	EPHA2:NM_004431:exon5:c.C989T:p.S330F	na	na	na	na	na	na	na	0	D	1	D	0.99	D	0.101	N	1	D	3.37	M	0.31	T	0.146	D	0.484	T	0.698	3.9	19.83	4.97	2.488	7.955	16.109	1603	0.025	0	13
chr1	16464917	16464917	G	A	exonic	EPHA2	na	nonsynonymous SNV	EPHA2:NM_004431:exon4:c.C832T:p.P278S	na	ID=COSM1185338;OCCURENCE=1(lung)	na	na	na	na	na	0.41	T	0.168	B	0.018	B	0.013	N	0.951	N	1.645	L	0.04	T	-0.96	T	0.169	T	0.179	0.214	5.156	4.2	1.155	2.339	11.393	602	0.0349	0	14
chr1	16474883	16474883	A	G	exonic	EPHA2	na	synonymous SNV	EPHA2:NM_004431:exon3:c.T813C:p.D271D	na	na	na	na	1.579e-05	na	na	na	na	na	na	na	na	na	na	na	na	na	na	na	na	na	na	na	na	na	na	na	na	na	na	na	2880	0.0181	0.0036	3643
chr1	16474897	16474897	C	T	exonic	EPHA2	na	nonsynonymous SNV	EPHA2:NM_004431:exon3:c.G799A:p.E267K	na	na	na	na	na	na	na	0	D	0.998	D	0.619	P	0	D	1	D	3.2	M	-0.98	T	0.314	D	0.536	D	0.683	2.548	14.48	4.9	2.275	4.086	15.56	2893	0.0622	0.0008	3644
chr1	16475004	16475004	A	G	exonic	EPHA2	na	nonsynonymous SNV	EPHA2:NM_004431:exon3:c.T692C:p.V231A	na	na	na	na	na	na	na	0	D	0.988	D	0.821	P	0	D	1	D	2.675	M	-1.33	T	0.382	D	0.625	D	0.408	3.441	17.64	5.07	1.909	9.313	12.777	2844	0.0211	0.0026	2689
chr1	16475056	16475056	T	C	exonic	EPHA2	na	nonsynonymous SNV	EPHA2:NM_004431:exon3:c.A640G:p.T214A	na	na	na	na	na	na	na	0	D	0.948	P	0.428	B	0	D	1	D	2.48	M	-1.25	T	0.014	D	0.45	T	0.5	1.442	10.76	5.07	1.909	5.168	12.777	5604	0.0154	0.0052	6102
chr1	16475268	16475268	T	C	exonic	EPHA2	na	nonsynonymous SNV	EPHA2:NM_004431:exon3:c.A428G:p.D143G	na	na	na	na	na	na	na	0	D	0.994	D	0.88	P	0	D	1	D	1.935	M	3.59	T	-1.194	T	0.038	T	0.655	3.98	20.4	5.14	1.937	4.199	12.9	3737	0.0147	0.0037	4073
chr1	16475284	16475284	G	A	exonic	EPHA2	na	synonymous SNV	EPHA2:NM_004431:exon3:c.C412T:p.L138L	na	na	na	na	na	na	na	na	na	na	na	na	na	na	na	na	na	na	na	na	na	na	na	na	na	na	na	na	na	na	na	na	6282	0.0129	0.0029	5959
chr1	16475293	16475293	G	A	exonic	EPHA2	na	stopgain	EPHA2:NM_004431:exon3:c.C403T:p.Q135X	na	na	na	na	na	na	na	0.39	T	.	.	.	.	0	D	1	A	.	.	.	.	.	.	.	.	.	6.042	37	5.14	2.393	6.649	16.088	6302	0.0121	0.0008	5984
chr1	16475371	16475371	G	A	exonic	EPHA2	na	nonsynonymous SNV	EPHA2:NM_004431:exon3:c.C325T:p.P109S	na	na	na	na	na	na	na	0	D	0.979	D	0.658	P	0	D	1	D	2.005	M	2.92	T	-1.165	T	0.057	T	0.701	3.123	16.44	5.35	2.503	4.813	16.546	5739	0.0277	0.0013	5451
chr1	16477415	16477415	C	T	exonic	EPHA2	na	stopgain	EPHA2:NM_004431:exon2:c.G129A:p.W43X	na	na	na	na	na	na	na	1	T	.	.	.	.	0.005	N	1	A	.	.	.	.	.	.	.	.	.	6.625	37	5.87	2.772	7.029	17.691	3451	0.0217	0.0018	3932
chr1	16477420	16477420	C	T	exonic	EPHA2	na	nonsynonymous SNV	EPHA2:NM_004431:exon2:c.G124A:p.G42S	na	na	na	na	na	na	na	0.01	D	1	D	1	D	0.016	N	1	D	2.71	M	2.71	T	-0.951	T	0.13	T	0.723	5.631	36	5.87	2.772	7.029	17.691	3440	0.0221	0.001	3933
chr1	16477433	16477433	A	G	exonic	EPHA2	na	synonymous SNV	EPHA2:NM_004431:exon2:c.T111C:p.A37A	na	na	na	na	na	na	na	na	na	na	na	na	na	na	na	na	na	na	na	na	na	na	na	na	na	na	na	na	na	na	na	na	3441	0.0119	0.002	3927
ND03795	Right
Chr	Start	End	Ref	Alt	Func.refGene	Gene.refGene	GeneDetail.refGene	ExonicFunc.refGene	AAChange.refGene	clinvar_20140929	cosmic70	snp129	snp138	exac01	esp6500si_all	agilentv5	SIFT_score	SIFT_pred	Polyphen2_HDIV_score	Polyphen2_HDIV_pred	Polyphen2_HVAR_score	Polyphen2_HVAR_pred	LRT_score	LRT_pred	MutationTaster_score	MutationTaster_pred	MutationAssessor_score	MutationAssessor_pred	FATHMM_score	FATHMM_pred	RadialSVM_score	RadialSVM_pred	LR_score	LR_pred	VEST3_score	CADD_raw	CADD_phred	GERP++_RS	phyloP46way_placental	phyloP100way_vertebrate	SiPhy_29way_logOdds	Depth1	Vaf1	Vaf2	Depth2
chr1	16451702	16451702	G	A	UTR3	EPHA2	NM_004431:c.*8C>T	na	na	na	na	na	na	na	na	na	na	na	na	na	na	na	na	na	na	na	na	na	na	na	na	na	na	na	na	na	na	na	na	na	na	3690	0.013	0.0005	3799
chr1	16451783	16451783	C	T	exonic	EPHA2	na	nonsynonymous SNV	EPHA2:NM_004431:exon17:c.G2858A:p.G953D	na	na	na	na	na	na	na	0	D	1	D	1	D	0	D	1	D	3.175	M	-0.23	T	0.362	D	0.573	D	0.683	5.028	29.7	4.88	2.25	7.731	17.007	3686	0.0109	0.0013	3791
chr1	16456870	16456870	C	T	exonic	EPHA2	na	nonsynonymous SNV	EPHA2:NM_004431:exon15:c.G2520A:p.M840I	na	ID=COSM676523;OCCURENCE=1(lung)	na	na	na	na	na	0	D	0.474	P	0.389	B	0	D	1	D	-0.55	N	-1.61	D	-0.225	T	0.353	T	0.604	5.347	34	5.92	2.822	5.931	18.898	1975	0.0208	0	2022
chr1	16458714	16458714	C	T	exonic	EPHA2	na	nonsynonymous SNV	EPHA2:NM_004431:exon13:c.G2170A:p.A724T	na	na	na	na	1.578e-05	na	na	0	D	0.999	D	0.78	P	0.001	D	1	D	2.44	M	-2.56	D	0.68	D	0.782	D	0.859	5.691	36	6.07	2.884	5.975	18.138	3624	0.0116	0.0009	3437
chr1	16459822	16459822	A	G	exonic	EPHA2	na	nonsynonymous SNV	EPHA2:NM_004431:exon11:c.T1906C:p.S636P	na	na	na	na	na	na	na	0.01	D	0	B	0.001	B	.	.	0.97	D	1.225	L	0	T	-0.843	T	0.153	T	0.355	-0.247	2.81	2.33	1.325	0.656	6.594	2306	0.0113	0.0038	2130
chr1	16462227	16462227	A	G	exonic	EPHA2	na	nonsynonymous SNV	EPHA2:NM_004431:exon6:c.T1351C:p.S451P	na	na	na	na	na	na	na	0	D	0.998	D	0.948	D	0.007	N	0.998	D	3.13	M	-0.04	T	-0.042	T	0.443	T	0.633	4.091	21.1	4.07	1.999	2.447	9.239	2691	0.0108	0.0051	2577
chr1	16464595	16464595	C	T	exonic	EPHA2	na	synonymous SNV	EPHA2:NM_004431:exon5:c.G1065A:p.G355G	na	na	na	na	7.897e-06	na	na	na	na	na	na	na	na	na	na	na	na	na	na	na	na	na	na	na	na	na	na	na	na	na	na	na	5469	0.0121	0.0006	5351
chr1	16464608	16464608	G	A	exonic	EPHA2	na	nonsynonymous SNV	EPHA2:NM_004431:exon5:c.C1052T:p.P351L	na	na	na	na	na	na	na	0	D	1	D	1	D	0	D	1	D	3.415	M	0.02	T	0.303	D	0.541	D	0.886	3.697	18.78	4.97	2.488	9.807	16.109	2885	0.0181	0.0004	2644
chr1	16464610	16464610	G	A	exonic	EPHA2	na	synonymous SNV	EPHA2:NM_004431:exon5:c.C1050T:p.P350P	na	na	na	na	na	na	na	na	na	na	na	na	na	na	na	na	na	na	na	na	na	na	na	na	na	na	na	na	na	na	na	na	2958	0.0189	0.0007	2720
chr1	16464662	16464662	T	C	exonic	EPHA2	na	nonsynonymous SNV	EPHA2:NM_004431:exon5:c.A998G:p.H333R	na	na	na	na	2.37e-05	na	na	0.99	T	0	B	0	B	0.254	N	0.874	N	-1.23	N	0.56	T	-1.003	T	0.039	T	0.093	-0.242	2.832	3.84	0.861	0.724	6.716	2650	0.0102	0.0045	2437
chr1	16464830	16464830	A	G	exonic	EPHA2	na	nonsynonymous SNV	EPHA2:NM_004431:exon4:c.T919C:p.C307R	na	na	na	na	na	na	na	0	D	1	D	1	D	0	D	1	D	3.045	M	-2.2	D	0.829	D	0.815	D	0.884	4.272	22.3	5.3	2.013	5.958	13.194	6457	0.016	0.0028	6526
chr1	16474902	16474902	C	T	exonic	EPHA2	na	nonsynonymous SNV	EPHA2:NM_004431:exon3:c.G794A:p.G265D	na	na	na	na	na	na	na	0	D	1	D	0.999	D	0	D	1	D	3.45	M	-1.44	T	0.736	D	0.749	D	0.801	4.147	21.4	4.9	2.275	7.791	15.56	3235	0.017	0.0031	3242
chr1	16475292	16475292	T	C	exonic	EPHA2	na	nonsynonymous SNV	EPHA2:NM_004431:exon3:c.A404G:p.Q135R	na	na	na	na	na	na	na	1	T	0.121	B	0.067	B	0	D	1	D	-0.585	N	3.92	T	-0.947	T	0.005	T	0.139	0.2	5.076	5.14	1.937	2.095	12.9	6275	0.0128	0.004	6300
ND03795	Left
Chr	Start	End	Ref	Alt	Func.refGene	Gene.refGene	GeneDetail.refGene	ExonicFunc.refGene	AAChange.refGene	clinvar_20140929	cosmic70	snp129	snp138	exac01	esp6500si_all	agilentv5	SIFT_score	SIFT_pred	Polyphen2_HDIV_score	Polyphen2_HDIV_pred	Polyphen2_HVAR_score	Polyphen2_HVAR_pred	LRT_score	LRT_pred	MutationTaster_score	MutationTaster_pred	MutationAssessor_score	MutationAssessor_pred	FATHMM_score	FATHMM_pred	RadialSVM_score	RadialSVM_pred	LR_score	LR_pred	VEST3_score	CADD_raw	CADD_phred	GERP++_RS	phyloP46way_placental	phyloP100way_vertebrate	SiPhy_29way_logOdds	Depth1	Vaf1	Vaf2	Depth2
chr1	16451807	16451807	T	C	exonic	EPHA2	na	nonsynonymous SNV	EPHA2:NM_004431:exon17:c.A2834G:p.K945R	na	na	na	na	na	na	na	0.81	T	0.951	P	0.705	P	0	D	0.993	D	1.075	L	0.77	T	-1	T	0.118	T	0.152	1.204	9.891	4.88	1.825	0.934	9.857	3315	0.0103	0.0043	3251
chr1	16455998	16455998	T	C	exonic	EPHA2	na	nonsynonymous SNV	EPHA2:NM_004431:exon16:c.A2756G:p.Q919R	na	na	na	na	na	na	na	0.19	T	0.116	B	0.062	B	0.002	N	0.809	D	1.585	L	0.63	T	-0.86	T	0.13	T	0.335	2.88	15.59	5.78	2.21	1.166	14.923	3335	0.012	0.0041	3177
chr1	16456725	16456725	G	A	exonic	EPHA2	na	nonsynonymous SNV	EPHA2:NM_004431:exon15:c.C2665T:p.P889S	na	na	na	na	na	na	na	1	T	0.683	P	0.061	B	0	D	1	D	0.855	L	0.05	T	-0.873	T	0.12	T	0.444	1.453	10.8	5.63	2.67	5.606	18.244	3278	0.0125	0.0006	3304
chr1	16456858	16456858	G	A	exonic	EPHA2	na	synonymous SNV	EPHA2:NM_004431:exon15:c.C2532T:p.S844S	na	na	na	rs201687289	1.58e-05	na	na	na	na	na	na	na	na	na	na	na	na	na	na	na	na	na	na	na	na	na	na	na	na	na	na	na	2039	0.0142	0	2005
chr1	16456895	16456895	T	A	exonic	EPHA2	na	nonsynonymous SNV	EPHA2:NM_004431:exon15:c.A2495T:p.D832V	na	na	na	na	na	na	na	0	D	0.182	B	0.126	B	0.12	N	1	D	1.495	L	-1.71	D	-0.178	T	0.47	T	0.531	2.377	13.91	5.75	2.201	8	14.89	2030	0.0108	0.0005	1984
chr1	16458743	16458743	A	G	exonic	EPHA2	na	nonsynonymous SNV	EPHA2:NM_004431:exon13:c.T2141C:p.L714P	na	na	na	na	na	na	na	0	D	0.969	D	0.634	P	0.017	N	1	D	0.53	N	-1.62	D	-0.031	T	0.446	T	0.594	4.212	21.9	6.07	2.326	4.113	14.581	3462	0.0104	0.0033	3661
chr1	16462175	16462175	T	C	exonic	EPHA2	na	nonsynonymous SNV	EPHA2:NM_004431:exon6:c.A1403G:p.K468R	na	na	na	na	na	na	na	0	D	0.981	D	0.971	D	0	D	0.911	D	0.09	N	0.41	T	-0.601	T	0.179	T	0.457	2.782	15.26	5.26	1.996	2.952	13.124	5466	0.0104	0.0054	5896
chr1	16464435	16464435	T	C	exonic	EPHA2	na	nonsynonymous SNV	EPHA2:NM_004431:exon5:c.A1225G:p.T409A	na	na	na	na	7.893e-06	na	na	0	D	0.747	P	0.397	B	0	D	1	D	2.57	M	0.31	T	-0.567	T	0.231	T	0.511	3.31	17.13	4.97	2.013	5.133	8.421	2008	0.0115	0.0023	2154
chr1	16464607	16464607	A	G	exonic	EPHA2	na	synonymous SNV	EPHA2:NM_004431:exon5:c.T1053C:p.P351P	na	na	na	na	na	na	na	na	na	na	na	na	na	na	na	na	na	na	na	na	na	na	na	na	na	na	na	na	na	na	na	na	2633	0.0194	0.0032	2864
chr1	16474909	16474909	G	A	exonic	EPHA2	na	stopgain	EPHA2:NM_004431:exon3:c.C787T:p.Q263X	na	na	na	na	na	na	na	1	T	.	.	.	.	0.003	N	1	A	.	.	.	.	.	.	.	.	.	4.389	23.2	1.54	0.448	-0.47	15.317	3247	0.0114	0.0006	3238
ND03796	Right
Chr	Start	End	Ref	Alt	Func.refGene	Gene.refGene	GeneDetail.refGene	ExonicFunc.refGene	AAChange.refGene	clinvar_20140929	cosmic70	snp129	snp138	exac01	esp6500si_all	agilentv5	SIFT_score	SIFT_pred	Polyphen2_HDIV_score	Polyphen2_HDIV_pred	Polyphen2_HVAR_score	Polyphen2_HVAR_pred	LRT_score	LRT_pred	MutationTaster_score	MutationTaster_pred	MutationAssessor_score	MutationAssessor_pred	FATHMM_score	FATHMM_pred	RadialSVM_score	RadialSVM_pred	LR_score	LR_pred	VEST3_score	CADD_raw	CADD_phred	GERP++_RS	phyloP46way_placental	phyloP100way_vertebrate	SiPhy_29way_logOdds	Depth1	Vaf1	Vaf2	Depth2
chr1	16451706	16451706	A	G	UTR3	EPHA2	NM_004431:c.*4T>C	na	na	na	na	na	na	na	na	na	na	na	na	na	na	na	na	na	na	na	na	na	na	na	na	na	na	na	na	na	na	na	na	na	na	4252	0.0182	0.0044	4518
chr1	16456743	16456743	T	C	exonic	EPHA2	na	nonsynonymous SNV	EPHA2:NM_004431:exon15:c.A2647G:p.T883A	na	na	na	na	na	na	na	0.38	T	0.011	B	0.01	B	0	D	1	D	1.12	L	0.09	T	-0.979	T	0.132	T	0.234	2.067	12.87	5.63	2.157	2.795	9.919	3927	0.0105	0.0032	4050
chr1	16458277	16458277	A	G	exonic	EPHA2	na	nonsynonymous SNV	EPHA2:NM_004431:exon14:c.T2414C:p.I805T	na	na	na	na	na	na	na	0	D	0.998	D	0.968	D	0	D	1	D	2.38	M	-1.94	D	0.627	D	0.742	D	0.931	4.743	26.5	5.7	2.17	9.307	14.79	5866	0.0107	0.0033	5733
chr1	16458716	16458716	A	G	exonic	EPHA2	na	nonsynonymous SNV	EPHA2:NM_004431:exon13:c.T2168C:p.I723T	na	na	na	na	na	na	na	0	D	0.373	B	0.537	P	0.001	D	1	D	2.44	M	-0.33	T	-0.183	T	0.423	T	0.878	4.691	26	6.07	2.326	9.339	14.581	3197	0.01	0.0043	2796
chr1	16460041	16460041	G	A	exonic	EPHA2	na	nonsynonymous SNV	EPHA2:NM_004431:exon10:c.C1799T:p.A600V	na	na	na	na	na	na	na	0	D	0.999	D	0.98	D	0	D	1	D	3.305	M	1.62	T	-0.354	T	0.277	T	0.757	5.502	35	5.62	2.651	9.864	18.215	4623	0.0102	0.0012	5014
chr1	16460402	16460402	T	C	exonic	EPHA2	na	nonsynonymous SNV	EPHA2:NM_004431:exon9:c.A1691G:p.N564S	na	na	na	na	na	na	na	0.52	T	0	B	0	B	0.174	N	0.997	N	1.18	L	2.96	T	-0.958	T	0.017	T	0.013	-1.741	0.011	-4.89	-0.836	-0.461	10.044	3583	0.0126	0.0033	3694
chr1	16461017	16461017	A	G	exonic	EPHA2	na	nonsynonymous SNV	EPHA2:NM_004431:exon8:c.T1628C:p.V543A	na	na	na	na	na	na	na	1	T	0	B	0	B	0.302	N	1	N	0.085	N	2.77	T	-0.934	T	0.012	T	0.3	-1.911	0.008	3.24	0.928	0.619	5.195	3422	0.0158	0.0028	3612
chr1	16461679	16461679	G	A	exonic	EPHA2	na	synonymous SNV	EPHA2:NM_004431:exon7:c.C1434T:p.D478D	na	na	na	na	na	na	na	na	na	na	na	na	na	na	na	na	na	na	na	na	na	na	na	na	na	na	na	na	na	na	na	na	1391	0.0108	0.0008	1293
chr1	16464541	16464541	A	G	exonic	EPHA2	na	synonymous SNV	EPHA2:NM_004431:exon5:c.T1119C:p.S373S	na	na	na	na	na	na	na	na	na	na	na	na	na	na	na	na	na	na	na	na	na	na	na	na	na	na	na	na	na	na	na	na	6042	0.0126	0.004	6087
chr1	16464657	16464657	G	A	exonic	EPHA2	na	nonsynonymous SNV	EPHA2:NM_004431:exon5:c.C1003T:p.L335F	na	na	na	na	na	na	na	0.02	D	0.742	P	0.366	B	0	D	1	D	2.78	M	-0.1	T	-0.424	T	0.281	T	0.188	3.22	16.79	4.97	2.488	1.85	9.712	2030	0.0177	0.0006	1692
chr1	16464777	16464777	A	G	exonic	EPHA2	na	synonymous SNV	EPHA2:NM_004431:exon4:c.T972C:p.P324P	na	na	na	na	na	na	na	na	na	na	na	na	na	na	na	na	na	na	na	na	na	na	na	na	na	na	na	na	na	na	na	na	3933	0.025	0.0042	4323
chr1	16464800	16464800	G	A	exonic	EPHA2	na	nonsynonymous SNV	EPHA2:NM_004431:exon4:c.C949T:p.P317S	na	na	na	na	na	na	na	0.06	T	0.615	P	0.165	B	0.119	N	1	N	1.125	L	-0.68	T	-0.88	T	0.185	T	0.223	1.204	9.89	2.21	1.207	-0.068	7.077	6004	0.0117	0.0002	5645
chr1	16464835	16464835	G	A	exonic	EPHA2	na	nonsynonymous SNV	EPHA2:NM_004431:exon4:c.C914T:p.T305I	na	na	na	na	na	na	na	0.04	D	0.035	B	0.007	B	0.001	D	0.677	N	2.215	M	0	T	-0.562	T	0.251	T	0.313	2.345	13.8	5.3	2.488	1.088	16.446	6024	0.0154	0.0009	5666
chr1	16475036	16475036	T	C	exonic	EPHA2	na	synonymous SNV	EPHA2:NM_004431:exon3:c.A660G:p.A220A	na	na	na	na	na	na	na	na	na	na	na	na	na	na	na	na	na	na	na	na	na	na	na	na	na	na	na	na	na	na	na	na	2343	0.0145	0.0049	2023
chr1	16475095	16475095	A	G	exonic	EPHA2	na	nonsynonymous SNV	EPHA2:NM_004431:exon3:c.T601C:p.C201R	na	na	na	na	na	na	na	0	D	1	D	0.999	D	0	D	1	D	3.315	M	2.22	T	-0.681	T	0.162	T	0.893	3.954	20.2	5.14	1.937	9.267	12.9	4210	0.0119	0.0038	4234
chr1	16475112	16475112	C	T	exonic	EPHA2	na	nonsynonymous SNV	EPHA2:NM_004431:exon3:c.G584A:p.R195H	na	na	na	na	7.893e-06	na	na	0	D	1	D	0.999	D	0	D	1	D	2.425	M	3.5	T	-1.145	T	0.066	T	0.707	4.886	28.1	5.14	2.393	7.759	16.088	4210	0.0159	0.0014	4242
chr1	16475115	16475115	A	G	exonic	EPHA2	na	nonsynonymous SNV	EPHA2:NM_004431:exon3:c.T581C:p.V194A	na	na	na	na	na	na	na	0	D	0.967	D	0.772	P	0	D	1	D	2.705	M	3.15	T	-1.098	T	0.063	T	0.736	3.046	16.16	5.14	1.937	5.244	12.9	4173	0.0101	0.0024	4185
chr1	16475413	16475413	A	G	exonic	EPHA2	na	nonsynonymous SNV	EPHA2:NM_004431:exon3:c.T283C:p.F95L	na	na	na	na	na	na	na	0.01	D	1	D	0.969	D	0	D	1	D	2.52	M	2.98	T	-1.056	T	0.088	T	0.724	5.201	33	5.35	2.024	7.379	13.274	4247	0.0116	0.0068	4743
chr1	16475521	16475521	T	C	exonic	EPHA2	na	nonsynonymous SNV	EPHA2:NM_004431:exon3:c.A175G:p.M59V	na	na	na	na	na	na	na	0.01	D	0.206	B	0.029	B	0	D	0.999	D	0.11	N	3.94	T	-0.823	T	0.008	T	0.392	0.994	9.06	5.35	2.024	1.418	13.274	4497	0.0129	0.0038	5024
ND03796	Left
Chr	Start	End	Ref	Alt	Func.refGene	Gene.refGene	GeneDetail.refGene	ExonicFunc.refGene	AAChange.refGene	clinvar_20140929	cosmic70	snp129	snp138	exac01	esp6500si_all	agilentv5	SIFT_score	SIFT_pred	Polyphen2_HDIV_score	Polyphen2_HDIV_pred	Polyphen2_HVAR_score	Polyphen2_HVAR_pred	LRT_score	LRT_pred	MutationTaster_score	MutationTaster_pred	MutationAssessor_score	MutationAssessor_pred	FATHMM_score	FATHMM_pred	RadialSVM_score	RadialSVM_pred	LR_score	LR_pred	VEST3_score	CADD_raw	CADD_phred	GERP++_RS	phyloP46way_placental	phyloP100way_vertebrate	SiPhy_29way_logOdds	Depth1	Vaf1	Vaf2	Depth2
chr1	16451709	16451709	C	T	UTR3	EPHA2	NM_004431:c.*1G>A	na	na	na	na	na	na	na	na	na	na	na	na	na	na	na	na	na	na	na	na	na	na	na	na	na	na	na	na	na	na	na	na	na	na	4534	0.0128	0.0016	4262
chr1	16458276	16458276	A	G	exonic	EPHA2	na	synonymous SNV	EPHA2:NM_004431:exon14:c.T2415C:p.I805I	na	na	na	na	na	na	na	na	na	na	na	na	na	na	na	na	na	na	na	na	na	na	na	na	na	na	na	na	na	na	na	na	5734	0.0126	0.0046	5918
chr1	16458571	16458571	G	A	exonic	EPHA2	na	synonymous SNV	EPHA2:NM_004431:exon13:c.C2313T:p.T771T	na	na	na	na	na	na	na	na	na	na	na	na	na	na	na	na	na	na	na	na	na	na	na	na	na	na	na	na	na	na	na	na	3418	0.0138	0.0009	3165
chr1	16458879	16458879	G	A	exonic	EPHA2	na	synonymous SNV	EPHA2:NM_004431:exon12:c.C2109T:p.F703F	na	na	na	na	na	na	na	na	na	na	na	na	na	na	na	na	na	na	na	na	na	na	na	na	na	na	na	na	na	na	na	na	4461	0.0119	0.0014	4173
chr1	16460021	16460021	C	T	exonic	EPHA2	na	nonsynonymous SNV	EPHA2:NM_004431:exon10:c.G1819A:p.E607K	na	na	na	na	na	na	na	0	D	0.999	D	0.966	D	0	D	1	D	3.32	M	0.58	T	0.052	D	0.445	T	0.952	4.906	28.3	5.62	2.651	7.814	18.215	3879	0.0106	0.0014	3660
chr1	16460032	16460032	T	C	exonic	EPHA2	na	nonsynonymous SNV	EPHA2:NM_004431:exon10:c.A1808G:p.K603R	na	na	na	na	na	na	na	0	D	0.517	P	0.064	B	0	D	1	D	2.33	M	2.85	T	-1.132	T	0.035	T	0.382	5.066	31	5.62	2.142	8.036	14.64	4955	0.0117	0.0042	4571
chr1	16464608	16464608	G	A	exonic	EPHA2	na	nonsynonymous SNV	EPHA2:NM_004431:exon5:c.C1052T:p.P351L	na	na	na	na	na	na	na	0	D	1	D	1	D	0	D	1	D	3.415	M	0.02	T	0.303	D	0.541	D	0.886	3.697	18.78	4.97	2.488	9.807	16.109	1669	0.0438	0.001	1993
chr1	16464614	16464614	G	A	exonic	EPHA2	na	nonsynonymous SNV	EPHA2:NM_004431:exon5:c.C1046T:p.T349M	na	na	na	rs200490325	0.000237	na	na	0.03	D	0.974	D	0.508	P	0.014	N	0.94	N	0.895	L	0.27	T	-0.961	T	0.128	T	0.303	1.46	10.83	1.38	0.583	-0.259	6.269	1740	0.0282	0	2086
chr1	16464619	16464619	G	A	exonic	EPHA2	na	synonymous SNV	EPHA2:NM_004431:exon5:c.C1041T:p.R347R	na	na	na	na	na	na	na	na	na	na	na	na	na	na	na	na	na	na	na	na	na	na	na	na	na	na	na	na	na	na	na	na	1745	0.0166	0.001	2085
chr1	16464624	16464624	G	A	exonic	EPHA2	na	synonymous SNV	EPHA2:NM_004431:exon5:c.C1036T:p.L346L	na	na	na	na	na	na	na	na	na	na	na	na	na	na	na	na	na	na	na	na	na	na	na	na	na	na	na	na	na	na	na	na	1668	0.0462	0.0015	1992
chr1	16464665	16464665	G	A	exonic	EPHA2	na	nonsynonymous SNV	EPHA2:NM_004431:exon5:c.C995T:p.P332L	na	na	na	na	na	na	na	0	D	1	D	1	D	0	D	1	D	3.42	M	-1.3	T	0.73	D	0.751	D	0.641	4.769	26.8	4.97	2.488	7.862	16.109	1708	0.0464	0	2065
chr1	16464666	16464666	G	A	exonic	EPHA2	na	nonsynonymous SNV	EPHA2:NM_004431:exon5:c.C994T:p.P332S	na	na	na	na	na	na	na	0	D	1	D	1	D	0	D	1	D	3.42	M	-1.3	T	0.73	D	0.751	D	0.598	4.144	21.4	4.97	2.488	6.503	16.109	1698	0.0471	0.0005	1993
chr1	16464855	16464855	C	T	exonic	EPHA2	na	synonymous SNV	EPHA2:NM_004431:exon4:c.G894A:p.L298L	na	na	na	na	na	na	na	na	na	na	na	na	na	na	na	na	na	na	na	na	na	na	na	na	na	na	na	na	na	na	na	na	5162	0.014	0.0016	5625
chr1	16474902	16474902	C	T	exonic	EPHA2	na	nonsynonymous SNV	EPHA2:NM_004431:exon3:c.G794A:p.G265D	na	na	na	na	na	na	na	0	D	1	D	0.999	D	0	D	1	D	3.45	M	-1.44	T	0.736	D	0.749	D	0.801	4.147	21.4	4.9	2.275	7.791	15.56	3904	0.0128	0.0008	3676
chr1	16475021	16475021	A	G	exonic	EPHA2	na	synonymous SNV	EPHA2:NM_004431:exon3:c.T675C:p.T225T	na	na	na	na	na	na	na	na	na	na	na	na	na	na	na	na	na	na	na	na	na	na	na	na	na	na	na	na	na	na	na	na	1885	0.0106	0.0035	2268
chr1	16475364	16475364	C	T	exonic	EPHA2	na	nonsynonymous SNV	EPHA2:NM_004431:exon3:c.G332A:p.G111D	na	ID=COSM35698;OCCURENCE=1(central_nervous_system)	na	na	na	na	na	0.2	T	0.998	D	0.935	D	0.001	N	0.7	N	2.015	M	3.87	T	-1.151	T	0.036	T	0.474	3.285	17.03	5.35	2.503	1.075	16.546	5525	0.0107	0.0016	5620
ND03845	Right
Chr	Start	End	Ref	Alt	Func.refGene	Gene.refGene	GeneDetail.refGene	ExonicFunc.refGene	AAChange.refGene	clinvar_20140929	cosmic70	snp129	snp138	exac01	esp6500si_all	agilentv5	SIFT_score	SIFT_pred	Polyphen2_HDIV_score	Polyphen2_HDIV_pred	Polyphen2_HVAR_score	Polyphen2_HVAR_pred	LRT_score	LRT_pred	MutationTaster_score	MutationTaster_pred	MutationAssessor_score	MutationAssessor_pred	FATHMM_score	FATHMM_pred	RadialSVM_score	RadialSVM_pred	LR_score	LR_pred	VEST3_score	CADD_raw	CADD_phred	GERP++_RS	phyloP46way_placental	phyloP100way_vertebrate	SiPhy_29way_logOdds	Depth1	Vaf1	Vaf2	Depth2
chr1	16458257	16458257	T	C	exonic	EPHA2	na	nonsynonymous SNV	EPHA2:NM_004431:exon14:c.A2434G:p.T812A	na	na	na	na	na	na	na	0	D	0	B	0.002	B	0.046	N	0.933	D	1.285	L	-0.22	T	-0.733	T	0.19	T	0.253	2.638	14.78	4.38	2.116	1.903	8.367	5135	0.0113	0.0049	5670
chr1	16458695	16458695	A	G	exonic	EPHA2	na	nonsynonymous SNV	EPHA2:NM_004431:exon13:c.T2189C:p.L730P	na	na	na	na	na	na	na	0	D	1	D	1	D	0	D	1	D	4.68	H	-3.1	D	1.092	D	0.937	D	0.989	4.631	25.4	6.07	2.326	9.339	14.581	2033	0.0128	0.0035	3481
chr1	16464872	16464872	A	G	exonic	EPHA2	na	nonsynonymous SNV	EPHA2:NM_004431:exon4:c.T877C:p.C293R	na	na	na	na	na	na	na	0	D	1	D	1	D	0	D	1	D	3.395	M	0.04	T	0.254	D	0.526	D	0.916	4.063	20.9	5.3	2.013	5.052	13.194	4291	0.01	0.0022	5026
chr1	16475413	16475413	A	G	exonic	EPHA2	na	nonsynonymous SNV	EPHA2:NM_004431:exon3:c.T283C:p.F95L	na	na	na	na	na	na	na	0.01	D	1	D	0.969	D	0	D	1	D	2.52	M	2.98	T	-1.056	T	0.088	T	0.724	5.201	33	5.35	2.024	7.379	13.274	5469	0.0104	0.0058	4519
ND03845	Left
Chr	Start	End	Ref	Alt	Func.refGene	Gene.refGene	GeneDetail.refGene	ExonicFunc.refGene	AAChange.refGene	clinvar_20140929	cosmic70	snp129	snp138	exac01	esp6500si_all	agilentv5	SIFT_score	SIFT_pred	Polyphen2_HDIV_score	Polyphen2_HDIV_pred	Polyphen2_HVAR_score	Polyphen2_HVAR_pred	LRT_score	LRT_pred	MutationTaster_score	MutationTaster_pred	MutationAssessor_score	MutationAssessor_pred	FATHMM_score	FATHMM_pred	RadialSVM_score	RadialSVM_pred	LR_score	LR_pred	VEST3_score	CADD_raw	CADD_phred	GERP++_RS	phyloP46way_placental	phyloP100way_vertebrate	SiPhy_29way_logOdds	Depth1	Vaf1	Vaf2	Depth2
chr1	16451705	16451705	G	A	UTR3	EPHA2	NM_004431:c.*5C>T	na	na	na	na	na	na	3.949e-05	na	na	na	na	na	na	na	na	na	na	na	na	na	na	na	na	na	na	na	na	na	na	na	na	na	na	na	4146	0.0145	0.0011	5372
chr1	16455950	16455950	T	C	exonic	EPHA2	na	nonsynonymous SNV	EPHA2:NM_004431:exon16:c.A2804G:p.K935R	na	na	na	na	na	na	na	0.01	D	0.92	P	0.294	B	0	D	0.995	D	0.485	N	0.75	T	-0.991	T	0.086	T	0.292	4.019	20.6	5.77	2.206	2.167	14.907	3894	0.01	0.0046	4541
chr1	16458272	16458272	T	C	exonic	EPHA2	na	nonsynonymous SNV	EPHA2:NM_004431:exon14:c.A2419G:p.M807V	na	na	na	na	na	na	na	0	D	0.995	D	0.978	D	0	D	1	D	1.48	L	0.09	T	-0.419	T	0.317	T	0.881	4.63	25.4	5.7	2.17	8.013	14.79	5641	0.0158	0.0039	5164
chr1	16458367	16458367	T	C	splicing	EPHA2	NM_004431:exon15:c.2326-2A>G	na	na	na	na	na	na	na	na	na	.	.	.	.	.	.	.	.	1	D	.	.	.	.	.	.	.	.	.	2.533	14.43	5.56	2.116	7.995	14.544	1258	0.0103	0	12
chr1	16459780	16459780	C	T	exonic	EPHA2	na	nonsynonymous SNV	EPHA2:NM_004431:exon11:c.G1948A:p.A650T	na	na	na	na	na	na	na	0.02	D	0.433	B	0.156	B	0	D	0.991	D	1.035	L	-1.66	D	-0.19	T	0.419	T	0.297	3.395	17.46	5.55	2.635	3.176	18.079	5080	0.0104	0.0002	4291
chr1	16460390	16460390	C	T	exonic	EPHA2	na	nonsynonymous SNV	EPHA2:NM_004431:exon9:c.G1703A:p.R568H	na	ID=COSM898861;OCCURENCE=1(endometrium)	rs56198600	rs56198600	2.376e-05	na	0.01	0.02	D	0.027	B	0.007	B	0.017	N	1	D	1.78	L	2.8	T	-1.122	T	0.032	T	0.444	3.802	19.31	4.8	1.413	4.789	11.732	3861	0.0122	0.0011	4481
chr1	16462230	16462230	T	G	exonic	EPHA2	na	nonsynonymous SNV	EPHA2:NM_004431:exon6:c.A1348C:p.T450P	na	na	na	na	na	na	na	0.11	T	0.986	D	0.9	P	0	D	0.999	D	2.42	M	0.06	T	-0.362	T	0.375	T	0.708	3.955	20.2	4.12	0.83	3.677	10.699	2480	0.0202	0.0014	2888
chr1	16462233	16462233	T	G	exonic	EPHA2	na	nonsynonymous SNV	EPHA2:NM_004431:exon6:c.A1345C:p.T449P	na	na	na	na	na	na	na	0.08	T	0.988	D	0.833	P	0	D	0.977	D	-0.05	N	0.45	T	-0.793	T	0.145	T	0.628	1.906	12.33	5.26	1.999	2.813	13.137	2476	0.0102	0.0018	2754
chr1	16464432	16464432	A	G	exonic	EPHA2	na	nonsynonymous SNV	EPHA2:NM_004431:exon5:c.T1228C:p.F410L	na	na	na	na	na	na	na	0	D	1	D	0.998	D	0	D	1	D	2.275	M	0.23	T	-0.236	T	0.372	T	0.769	5.066	31	4.97	2.013	9.291	12.914	254	0.0118	0	25
chr1	16464629	16464629	A	G	exonic	EPHA2	na	nonsynonymous SNV	EPHA2:NM_004431:exon5:c.T1031C:p.V344A	na	na	na	na	na	na	na	0	D	0.871	P	0.762	P	0	D	1	D	1.87	L	0.31	T	-0.486	T	0.282	T	0.456	3.704	18.82	4.97	2.013	5.455	12.914	1233	0.0171	0	33
chr1	16475281	16475281	A	G	exonic	EPHA2	na	nonsynonymous SNV	EPHA2:NM_004431:exon3:c.T415C:p.F139L	na	na	na	na	na	na	na	0.01	D	1	D	1	D	0	D	1	D	2.73	M	3.57	T	-1.139	T	0.058	T	0.633	5.041	29.8	5.14	1.937	9.335	12.9	5635	0.0144	0.0069	5235
chr1	16475520	16475520	A	G	exonic	EPHA2	na	nonsynonymous SNV	EPHA2:NM_004431:exon3:c.T176C:p.M59T	na	na	na	na	na	na	na	0.01	D	0.986	D	0.738	P	0	D	1	D	1.61	L	3.96	T	-1.133	T	0.024	T	0.474	3.015	16.06	5.35	2.024	6.087	13.274	4739	0.011	0.0014	5699
ND03855	Right
Chr	Start	End	Ref	Alt	Func.refGene	Gene.refGene	GeneDetail.refGene	ExonicFunc.refGene	AAChange.refGene	clinvar_20140929	cosmic70	snp129	snp138	exac01	esp6500si_all	agilentv5	SIFT_score	SIFT_pred	Polyphen2_HDIV_score	Polyphen2_HDIV_pred	Polyphen2_HVAR_score	Polyphen2_HVAR_pred	LRT_score	LRT_pred	MutationTaster_score	MutationTaster_pred	MutationAssessor_score	MutationAssessor_pred	FATHMM_score	FATHMM_pred	RadialSVM_score	RadialSVM_pred	LR_score	LR_pred	VEST3_score	CADD_raw	CADD_phred	GERP++_RS	phyloP46way_placental	phyloP100way_vertebrate	SiPhy_29way_logOdds	Depth1	Vaf1	Vaf2	Depth2
chr1	16451814	16451814	C	T	exonic	EPHA2	na	nonsynonymous SNV	EPHA2:NM_004431:exon17:c.G2827A:p.D943N	na	ID=COSM1687064;OCCURENCE=1(skin)	na	na	na	na	na	0	D	1	D	0.999	D	0	D	1	D	3.62	H	0.2	T	0.335	D	0.521	D	0.228	5.162	32	4.88	2.25	7.726	17.007	3930	0.017	0.0009	3485
chr1	16458296	16458296	C	T	exonic	EPHA2	na	nonsynonymous SNV	EPHA2:NM_004431:exon14:c.G2395A:p.D799N	na	na	na	na	1.579e-05	na	na	0	D	1	D	1	D	0	D	1	D	3.935	H	-2.39	D	1.019	D	0.891	D	0.386	5.755	36	5.7	2.687	7.792	18.399	5369	0.0117	0.0007	6121
chr1	16458704	16458704	A	G	exonic	EPHA2	na	nonsynonymous SNV	EPHA2:NM_004431:exon13:c.T2180C:p.M727T	na	na	na	na	na	na	na	0	D	0.999	D	1	D	0	D	1	D	3.925	H	-0.12	T	0.436	D	0.582	D	0.892	4.421	23.5	6.07	2.326	9.339	14.581	3776	0.0109	0.0045	3531
chr1	16459833	16459833	A	G	exonic	EPHA2	na	nonsynonymous SNV	EPHA2:NM_004431:exon11:c.T1895C:p.L632P	na	na	na	na	na	na	na	0	D	1	D	1	D	0.001	D	1	D	3.29	M	-1.83	D	0.831	D	0.806	D	0.981	3.342	17.25	5.55	2.129	9.339	14.53	1599	0.0131	0.0055	2350
chr1	16460395	16460395	A	G	exonic	EPHA2	na	synonymous SNV	EPHA2:NM_004431:exon9:c.T1698C:p.R566R	na	na	na	na	na	na	na	na	na	na	na	na	na	na	na	na	na	na	na	na	na	na	na	na	na	na	na	na	na	na	na	na	3698	0.0111	0.0037	3250
chr1	16462152	16462152	T	C	exonic	EPHA2	na	nonsynonymous SNV	EPHA2:NM_004431:exon6:c.A1426G:p.K476E	na	na	na	na	na	na	na	0	D	1	D	0.996	D	0	D	1	D	1.89	L	0.42	T	-0.432	T	0.305	T	0.774	4.767	26.7	5.26	1.996	6.813	13.124	3645	0.0104	0.0031	3226
chr1	16464510	16464510	G	A	exonic	EPHA2	na	nonsynonymous SNV	EPHA2:NM_004431:exon5:c.C1150T:p.R384C	na	na	na	na	2.368e-05	na	na	0	D	1	D	0.947	D	0.39	N	1	D	2.66	M	0.35	T	-0.273	T	0.375	T	0.533	3.413	17.53	4.97	2.488	6.628	16.109	4150	0.0104	0.0031	3552
chr1	16464660	16464660	A	G	exonic	EPHA2	na	nonsynonymous SNV	EPHA2:NM_004431:exon5:c.T1000C:p.Y334H	na	na	na	na	na	na	na	0.1	T	0	B	0.003	B	0.282	N	0.549	N	-0.255	N	-0.02	T	-0.991	T	0.089	T	0.041	2.548	14.48	3.67	2.013	-0.012	3.431	1635	0.0232	0.003	2644
chr1	16474898	16474898	G	A	exonic	EPHA2	na	synonymous SNV	EPHA2:NM_004431:exon3:c.C798T:p.Y266Y	na	na	na	rs144222862	2.368e-05	0.000154	na	na	na	na	na	na	na	na	na	na	na	na	na	na	na	na	na	na	na	na	na	na	na	na	na	na	3571	0.0137	0.0003	3244
chr1	16475266	16475266	T	C	exonic	EPHA2	na	nonsynonymous SNV	EPHA2:NM_004431:exon3:c.A430G:p.T144A	na	na	na	na	na	na	na	0	D	0.999	D	0.996	D	0	D	1	D	3.31	M	3.44	T	-0.974	T	0.084	T	0.68	4.595	25	5.14	1.937	8.036	12.9	4055	0.0146	0.006	3987
ND03855	Left
Chr	Start	End	Ref	Alt	Func.refGene	Gene.refGene	GeneDetail.refGene	ExonicFunc.refGene	AAChange.refGene	clinvar_20140929	cosmic70	snp129	snp138	exac01	esp6500si_all	agilentv5	SIFT_score	SIFT_pred	Polyphen2_HDIV_score	Polyphen2_HDIV_pred	Polyphen2_HVAR_score	Polyphen2_HVAR_pred	LRT_score	LRT_pred	MutationTaster_score	MutationTaster_pred	MutationAssessor_score	MutationAssessor_pred	FATHMM_score	FATHMM_pred	RadialSVM_score	RadialSVM_pred	LR_score	LR_pred	VEST3_score	CADD_raw	CADD_phred	GERP++_RS	phyloP46way_placental	phyloP100way_vertebrate	SiPhy_29way_logOdds	Depth1	Vaf1	Vaf2	Depth2
chr1	16456006	16456006	G	A	exonic	EPHA2	na	synonymous SNV	EPHA2:NM_004431:exon16:c.C2748T:p.I916I	na	na	na	na	na	na	na	na	na	na	na	na	na	na	na	na	na	na	na	na	na	na	na	na	na	na	na	na	na	na	na	na	3602	0.0172	0.0006	3597
chr1	16456020	16456020	A	G	exonic	EPHA2	na	nonsynonymous SNV	EPHA2:NM_004431:exon16:c.T2734C:p.W912R	na	na	na	na	na	na	na	0	D	1	D	0.999	D	0	D	1	D	3.705	H	-0.63	T	0.552	D	0.651	D	0.852	4.722	26.3	5.78	2.21	7.425	14.923	3552	0.0102	0.0008	3561
chr1	16458903	16458903	C	T	exonic	EPHA2	na	nonsynonymous SNV	EPHA2:NM_004431:exon12:c.G2085A:p.M695I	na	na	na	na	na	na	na	0	D	0.925	P	0.706	P	0	D	1	D	2.21	M	-0.04	T	-0.319	T	0.365	T	0.768	5.208	33	6.07	2.884	7.757	18.138	3598	0.0114	0.0012	4255
chr1	16460962	16460962	C	T	splicing	EPHA2	NM_004431:exon9:c.1682+1G>A	na	na	na	na	na	na	na	na	na	.	.	.	.	.	.	.	.	1	D	.	.	.	.	.	.	.	.	.	2.554	14.5	5.52	2.604	3.136	15.005	3101	0.0106	0.0009	3338
chr1	16464602	16464602	T	C	exonic	EPHA2	na	nonsynonymous SNV	EPHA2:NM_004431:exon5:c.A1058G:p.D353G	na	na	na	na	na	na	na	0	D	0.926	P	0.472	P	0	D	1	D	3.035	M	0.44	T	-0.404	T	0.249	T	0.757	2.111	13.01	4.97	2.013	7.992	12.914	2884	0.0107	0.004	1753
chr1	16464609	16464609	G	A	exonic	EPHA2	na	nonsynonymous SNV	EPHA2:NM_004431:exon5:c.C1051T:p.P351S	na	na	na	na	na	na	na	0	D	1	D	1	D	0	D	1	D	3.415	M	0	T	0.303	D	0.541	D	0.84	3.662	18.62	4.97	2.488	9.807	16.109	2748	0.0291	0	1644
chr1	16464633	16464633	T	C	exonic	EPHA2	na	nonsynonymous SNV	EPHA2:NM_004431:exon5:c.A1027G:p.K343E	na	na	na	na	na	na	na	0	D	0.747	P	0.369	B	0	D	1	D	1.7	L	0.46	T	-0.767	T	0.167	T	0.65	3.123	16.44	4.97	2.013	0.719	12.914	2716	0.0357	0.0031	1638
chr1	16464872	16464872	A	G	exonic	EPHA2	na	nonsynonymous SNV	EPHA2:NM_004431:exon4:c.T877C:p.C293R	na	na	na	na	na	na	na	0	D	1	D	1	D	0	D	1	D	3.395	M	0.04	T	0.254	D	0.526	D	0.916	4.063	20.9	5.3	2.013	5.052	13.194	5590	0.0104	0.0028	5401
chr1	16474912	16474912	A	G	exonic	EPHA2	na	nonsynonymous SNV	EPHA2:NM_004431:exon3:c.T784C:p.C262R	na	na	na	na	na	na	na	0	D	1	D	0.986	D	0	D	1	D	3.44	M	-1.77	D	0.738	D	0.767	D	0.873	3.874	19.68	4.9	1.844	7.454	12.469	3270	0.0101	0.0039	3605
chr1	16475255	16475255	G	A	exonic	EPHA2	na	synonymous SNV	EPHA2:NM_004431:exon3:c.C441T:p.P147P	na	na	na	na	7.892e-06	na	na	na	na	na	na	na	na	na	na	na	na	na	na	na	na	na	na	na	na	na	na	na	na	na	na	na	4008	0.014	0.0034	4084
chr1	16475479	16475479	T	C	exonic	EPHA2	na	nonsynonymous SNV	EPHA2:NM_004431:exon3:c.A217G:p.M73V	na	na	na	na	1.578e-05	na	na	0.23	T	0	B	0.001	B	0.024	N	0.995	N	0.51	N	3.89	T	-0.949	T	0.008	T	0.053	1.691	11.61	4.43	1.232	1.135	7.029	4216	0.0123	0.0036	4696
chr1	16475517	16475517	T	C	exonic	EPHA2	na	nonsynonymous SNV	EPHA2:NM_004431:exon3:c.A179G:p.N60S	na	na	na	na	na	na	na	0	D	0.706	P	0.285	B	0.021	N	0.99	D	1.545	L	2.93	T	-1.129	T	0.032	T	0.138	2.874	15.57	5.35	2.024	8.036	13.274	4230	0.0109	0.0059	4708
ND03856	Right
Chr	Start	End	Ref	Alt	Func.refGene	Gene.refGene	GeneDetail.refGene	ExonicFunc.refGene	AAChange.refGene	clinvar_20140929	cosmic70	snp129	snp138	exac01	esp6500si_all	agilentv5	SIFT_score	SIFT_pred	Polyphen2_HDIV_score	Polyphen2_HDIV_pred	Polyphen2_HVAR_score	Polyphen2_HVAR_pred	LRT_score	LRT_pred	MutationTaster_score	MutationTaster_pred	MutationAssessor_score	MutationAssessor_pred	FATHMM_score	FATHMM_pred	RadialSVM_score	RadialSVM_pred	LR_score	LR_pred	VEST3_score	CADD_raw	CADD_phred	GERP++_RS	phyloP46way_placental	phyloP100way_vertebrate	SiPhy_29way_logOdds	Depth1	Vaf1	Vaf2	Depth2
chr1	16451784	16451784	C	T	exonic	EPHA2	na	nonsynonymous SNV	EPHA2:NM_004431:exon17:c.G2857A:p.G953S	na	na	na	na	2.369e-05	na	na	0.04	D	1	D	0.999	D	0	D	1	D	2.625	M	-0.23	T	0.127	D	0.518	D	0.641	5.393	34	4.88	2.25	7.731	17.007	4178	0.0139	0.001	3887
chr1	16456876	16456876	T	C	exonic	EPHA2	na	synonymous SNV	EPHA2:NM_004431:exon15:c.A2514G:p.T838T	na	na	rs35586310	rs35586310	0.005333	0.020529	na	na	na	na	na	na	na	na	na	na	na	na	na	na	na	na	na	na	na	na	na	na	na	na	na	na	1598	0.0151	0.0057	1760
chr1	16458363	16458363	G	A	exonic	EPHA2	na	synonymous SNV	EPHA2:NM_004431:exon14:c.C2328T:p.G776G	na	na	na	na	1.579e-05	na	na	na	na	na	na	na	na	na	na	na	na	na	na	na	na	na	na	na	na	na	na	na	na	na	na	na	1786	0.0106	0.0008	2628
chr1	16459828	16459828	T	C	exonic	EPHA2	na	nonsynonymous SNV	EPHA2:NM_004431:exon11:c.A1900G:p.T634A	na	na	na	na	1.578e-05	na	na	0.09	T	0	B	0	B	0.347	N	1	N	0.995	L	-1.58	D	-0.782	T	0.314	T	0.04	0.66	7.535	1.3	0.02	0.267	3.01	1799	0.0122	0.0064	2219
chr1	16460981	16460981	C	T	exonic	EPHA2	na	nonsynonymous SNV	EPHA2:NM_004431:exon8:c.G1664A:p.G555D	na	na	na	na	na	na	na	0.2	T	0.998	D	0.928	D	0.001	N	0.996	D	0.805	L	2.85	T	-1.139	T	0.046	T	0.87	1.774	11.89	5.52	2.604	2.129	15.005	3434	0.0123	0.0006	3215
chr1	16464629	16464629	A	G	exonic	EPHA2	na	nonsynonymous SNV	EPHA2:NM_004431:exon5:c.T1031C:p.V344A	na	na	na	na	na	na	na	0	D	0.871	P	0.762	P	0	D	1	D	1.87	L	0.31	T	-0.486	T	0.282	T	0.456	3.704	18.82	4.97	2.013	5.455	12.914	1677	0.0114	0.0042	2164
chr1	16464647	16464647	A	G	exonic	EPHA2	na	nonsynonymous SNV	EPHA2:NM_004431:exon5:c.T1013C:p.V338A	na	na	na	na	na	na	na	0.18	T	0.037	B	0.123	B	0.921	N	0.736	D	0.49	N	0.43	T	-0.941	T	0.126	T	0.265	2.588	14.61	4.97	2.013	1.385	12.914	1828	0.0153	0.0035	2265
chr1	16464666	16464666	G	A	exonic	EPHA2	na	nonsynonymous SNV	EPHA2:NM_004431:exon5:c.C994T:p.P332S	na	na	na	na	na	na	na	0	D	1	D	1	D	0	D	1	D	3.42	M	-1.3	T	0.73	D	0.751	D	0.598	4.144	21.4	4.97	2.488	6.503	16.109	1827	0.0181	0.0004	2322
chr1	16475073	16475073	A	G	exonic	EPHA2	na	nonsynonymous SNV	EPHA2:NM_004431:exon3:c.T623C:p.L208P	na	na	na	na	na	na	na	0.01	D	1	D	0.993	D	0.001	D	1	D	3.105	M	-1.11	T	0.499	D	0.668	D	0.735	2.867	15.55	5.07	1.909	9.319	12.777	4415	0.0145	0.0036	3933
chr1	16475119	16475119	A	G	exonic	EPHA2	na	nonsynonymous SNV	EPHA2:NM_004431:exon3:c.T577C:p.S193P	na	na	na	na	na	na	na	0	D	1	D	0.998	D	0	D	1	D	3.045	M	3.59	T	-1.079	T	0.065	T	0.868	4.13	21.3	5.14	1.937	9.319	12.9	4370	0.011	0.0047	3821
chr1	16475194	16475194	G	A	exonic	EPHA2	na	nonsynonymous SNV	EPHA2:NM_004431:exon3:c.C502T:p.R168C	na	na	na	rs201078677	7.893e-06	na	na	0	D	1	D	0.999	D	0	D	1	D	2.23	M	2.85	T	-1.095	T	0.086	T	0.82	3.61	18.37	5.14	2.393	3.045	16.088	1223	0.0164	0.0009	2274
chr1	16475461	16475461	T	C	exonic	EPHA2	na	nonsynonymous SNV	EPHA2:NM_004431:exon3:c.A235G:p.N79D	na	na	na	na	na	na	na	0	D	1	D	1	D	0	D	1	D	3.245	M	3.56	T	-1.052	T	0.069	T	0.374	4.789	27	5.35	2.024	6.287	13.274	4458	0.0105	0.0028	4308
ND03856	Left
Chr	Start	End	Ref	Alt	Func.refGene	Gene.refGene	GeneDetail.refGene	ExonicFunc.refGene	AAChange.refGene	clinvar_20140929	cosmic70	snp129	snp138	exac01	esp6500si_all	agilentv5	SIFT_score	SIFT_pred	Polyphen2_HDIV_score	Polyphen2_HDIV_pred	Polyphen2_HVAR_score	Polyphen2_HVAR_pred	LRT_score	LRT_pred	MutationTaster_score	MutationTaster_pred	MutationAssessor_score	MutationAssessor_pred	FATHMM_score	FATHMM_pred	RadialSVM_score	RadialSVM_pred	LR_score	LR_pred	VEST3_score	CADD_raw	CADD_phred	GERP++_RS	phyloP46way_placental	phyloP100way_vertebrate	SiPhy_29way_logOdds	Depth1	Vaf1	Vaf2	Depth2
chr1	16451812	16451812	G	A	exonic	EPHA2	na	synonymous SNV	EPHA2:NM_004431:exon17:c.C2829T:p.D943D	na	na	na	na	na	na	na	na	na	na	na	na	na	na	na	na	na	na	na	na	na	na	na	na	na	na	na	na	na	na	na	na	3752	0.0101	0.0008	3998
chr1	16456863	16456863	G	A	exonic	EPHA2	na	nonsynonymous SNV	EPHA2:NM_004431:exon15:c.C2527T:p.P843S	na	na	na	na	7.898e-06	na	na	0.01	D	1	D	1	D	0	D	1	D	1.51	L	0.14	T	-0.427	T	0.344	T	0.743	5.351	34	5.92	2.822	9.818	18.898	2114	0.0194	0.0015	2036
chr1	16458218	16458218	C	T	exonic	EPHA2	na	nonsynonymous SNV	EPHA2:NM_004431:exon14:c.G2473A:p.E825K	na	na	rs2291806	rs2291806	2.368e-05	na	na	0	D	0.999	D	0.895	P	0	D	1	D	1.365	L	-1.69	D	0.301	D	0.617	D	0.767	4.589	25	5.57	2.618	7.792	18.114	3664	0.0109	0.0007	4108
chr1	16458308	16458308	T	C	exonic	EPHA2	na	nonsynonymous SNV	EPHA2:NM_004431:exon14:c.A2383G:p.T795A	na	na	na	na	7.893e-06	na	na	0	D	0.229	B	0.041	B	0	D	1	D	2.53	M	-0.18	T	-0.563	T	0.263	T	0.87	3.532	18.03	5.7	2.17	5.109	14.79	2489	0.0117	0.0048	1683
chr1	16459789	16459789	T	C	exonic	EPHA2	na	nonsynonymous SNV	EPHA2:NM_004431:exon11:c.A1939G:p.T647A	na	na	na	na	na	na	na	0	D	0.997	D	0.99	D	0	D	1	D	0.95	L	0.04	T	-0.402	T	0.311	T	0.84	4.354	22.9	5.55	2.129	6.304	14.53	2238	0.0228	0.005	1804
chr1	16459794	16459794	A	G	exonic	EPHA2	na	nonsynonymous SNV	EPHA2:NM_004431:exon11:c.T1934C:p.I645T	na	na	na	na	na	na	na	0	D	0.916	P	0.819	P	0.001	D	1	D	2.865	M	-1.98	D	0.658	D	0.743	D	0.882	4.757	26.6	5.55	2.129	9.339	14.53	1847	0.0103	0.0021	1462
chr1	16460366	16460366	A	G	exonic	EPHA2	na	nonsynonymous SNV	EPHA2:NM_004431:exon9:c.T1727C:p.F576S	na	na	na	na	na	na	na	0	D	0.995	D	0.979	D	0.006	N	1	D	2.345	M	2.86	T	-1.099	T	0.084	T	0.871	3.877	19.7	5.71	2.169	5.91	13.353	3230	0.0108	0.0035	3723
chr1	16460368	16460368	G	A	exonic	EPHA2	na	synonymous SNV	EPHA2:NM_004431:exon9:c.C1725T:p.Y575Y	na	na	na	na	na	na	na	na	na	na	na	na	na	na	na	na	na	na	na	na	na	na	na	na	na	na	na	na	na	na	na	na	3257	0.0117	0.0003	3757
chr1	16462217	16462217	A	G	exonic	EPHA2	na	nonsynonymous SNV	EPHA2:NM_004431:exon6:c.T1361C:p.V454A	na	na	na	na	na	na	na	0	D	0.351	B	0.352	B	0.034	N	1	N	2.66	M	0.24	T	-0.598	T	0.29	T	0.302	3.003	16.02	5.26	1.999	1.375	13.137	2732	0.011	0.0032	2795
chr1	16462224	16462224	G	A	exonic	EPHA2	na	nonsynonymous SNV	EPHA2:NM_004431:exon6:c.C1354T:p.L452F	na	na	na	na	na	na	na	0	D	1	D	1	D	0.001	D	0.825	N	3.045	M	0.1	T	-0.174	T	0.443	T	0.397	3.72	18.89	4.35	1.217	1.889	13.2	2813	0.0167	0.0003	2895
chr1	16464455	16464455	A	G	exonic	EPHA2	na	nonsynonymous SNV	EPHA2:NM_004431:exon5:c.T1205C:p.L402P	na	na	na	na	na	na	na	0	D	1	D	0.999	D	0.001	D	1	D	3.39	M	-1.95	D	0.82	D	0.803	D	0.926	4.053	20.8	4.97	2.013	9.291	12.914	5491	0.0115	0.0035	4922
chr1	16464781	16464781	A	G	exonic	EPHA2	na	nonsynonymous SNV	EPHA2:NM_004431:exon4:c.T968C:p.M323T	na	na	na	na	na	na	na	0	D	0	B	0.001	B	0.064	N	1	N	1.59	L	0.05	T	-0.936	T	0.151	T	0.106	-0.232	2.881	0.167	-0.222	-0.836	4.207	3702	0.0103	0.0042	4050
chr1	16475245	16475245	T	C	exonic	EPHA2	na	nonsynonymous SNV	EPHA2:NM_004431:exon3:c.A451G:p.T151A	na	na	na	na	na	na	na	0	D	0.99	D	0.971	D	0	D	1	D	2.015	M	3.89	T	-1.2	T	0.037	T	0.375	3.92	19.94	5.14	1.937	1.563	12.9	4314	0.0112	0.0034	4765
ND03995	Right
Chr	Start	End	Ref	Alt	Func.refGene	Gene.refGene	GeneDetail.refGene	ExonicFunc.refGene	AAChange.refGene	clinvar_20140929	cosmic70	snp129	snp138	exac01	esp6500si_all	agilentv5	SIFT_score	SIFT_pred	Polyphen2_HDIV_score	Polyphen2_HDIV_pred	Polyphen2_HVAR_score	Polyphen2_HVAR_pred	LRT_score	LRT_pred	MutationTaster_score	MutationTaster_pred	MutationAssessor_score	MutationAssessor_pred	FATHMM_score	FATHMM_pred	RadialSVM_score	RadialSVM_pred	LR_score	LR_pred	VEST3_score	CADD_raw	CADD_phred	GERP++_RS	phyloP46way_placental	phyloP100way_vertebrate	SiPhy_29way_logOdds	Depth1	Vaf1	Vaf2	Depth2
chr1	16456871	16456871	A	G	exonic	EPHA2	na	nonsynonymous SNV	EPHA2:NM_004431:exon15:c.T2519C:p.M840T	na	na	na	na	na	na	na	0	D	0.956	P	0.858	P	0	D	1	D	-0.82	N	-1.55	D	0.086	D	0.397	T	0.698	4.49	24.1	5.92	2.277	6.279	15.202	1851	0.0308	0.002	1956
chr1	16461635	16461635	G	A	exonic	EPHA2	na	nonsynonymous SNV	EPHA2:NM_004431:exon7:c.C1478T:p.T493I	na	na	na	na	na	na	na	0.01	D	0	B	0	B	0.01	N	0.991	D	1.225	L	0.15	T	-0.977	T	0.135	T	0.207	1.646	11.46	2.46	0.241	0.665	8.723	4261	0.0106	0.0011	3652
chr1	16462209	16462209	T	C	exonic	EPHA2	na	nonsynonymous SNV	EPHA2:NM_004431:exon6:c.A1369G:p.S457G	na	na	na	na	2.369e-05	na	na	0.06	T	0.399	B	0.086	B	0.03	N	1	D	1.425	L	0.26	T	-0.879	T	0.142	T	0.094	2.524	14.4	5.26	1.999	2.013	8.601	5926	0.0113	0.0033	5734
chr1	16464455	16464455	A	G	exonic	EPHA2	na	nonsynonymous SNV	EPHA2:NM_004431:exon5:c.T1205C:p.L402P	na	na	na	na	na	na	na	0	D	1	D	0.999	D	0.001	D	1	D	3.39	M	-1.95	D	0.82	D	0.803	D	0.926	4.053	20.8	4.97	2.013	9.291	12.914	4465	0.011	0.0031	6370
chr1	16464458	16464458	T	C	exonic	EPHA2	na	nonsynonymous SNV	EPHA2:NM_004431:exon5:c.A1202G:p.D401G	na	na	na	na	na	na	na	0	D	0.006	B	0.027	B	0.005	N	1	D	0.91	L	0.77	T	-1.036	T	0.092	T	0.351	1.568	11.2	3.84	0.862	3.469	9.069	4392	0.0116	0.004	6326
chr1	16464500	16464500	T	C	exonic	EPHA2	na	nonsynonymous SNV	EPHA2:NM_004431:exon5:c.A1160G:p.E387G	na	na	na	na	na	na	na	0.01	D	0.893	P	0.426	B	0.022	N	0.999	D	1.39	L	0.39	T	-0.827	T	0.151	T	0.511	1.772	11.89	4.97	2.013	1.651	12.914	4000	0.0195	0.0022	3611
chr1	16464516	16464516	T	C	exonic	EPHA2	na	nonsynonymous SNV	EPHA2:NM_004431:exon5:c.A1144G:p.S382G	na	na	na	na	na	na	na	0.38	T	0.025	B	0.011	B	0	D	0.986	D	0.29	N	0.38	T	-1.044	T	0.09	T	0.143	0.11	4.592	4.97	2.013	3.472	12.914	3983	0.0128	0.0042	3613
chr1	16464656	16464656	A	G	exonic	EPHA2	na	nonsynonymous SNV	EPHA2:NM_004431:exon5:c.T1004C:p.L335P	na	na	na	na	na	na	na	0.01	D	1	D	0.995	D	0	D	1	D	2.23	M	-0.09	T	-0.176	T	0.403	T	0.865	4.128	21.3	4.97	2.013	3.644	12.914	1705	0.0141	0.004	2534
chr1	16464893	16464893	A	G	exonic	EPHA2	na	nonsynonymous SNV	EPHA2:NM_004431:exon4:c.T856C:p.S286P	na	na	na	na	na	na	na	0.15	T	1	D	0.957	D	0.018	N	1	D	2.33	M	-0.06	T	-0.273	T	0.401	T	0.702	3.587	18.27	5.3	2.013	2.407	13.194	2136	0.0108	0.0028	2125
ND03995	Left
Chr	Start	End	Ref	Alt	Func.refGene	Gene.refGene	GeneDetail.refGene	ExonicFunc.refGene	AAChange.refGene	clinvar_20140929	cosmic70	snp129	snp138	exac01	esp6500si_all	agilentv5	SIFT_score	SIFT_pred	Polyphen2_HDIV_score	Polyphen2_HDIV_pred	Polyphen2_HVAR_score	Polyphen2_HVAR_pred	LRT_score	LRT_pred	MutationTaster_score	MutationTaster_pred	MutationAssessor_score	MutationAssessor_pred	FATHMM_score	FATHMM_pred	RadialSVM_score	RadialSVM_pred	LR_score	LR_pred	VEST3_score	CADD_raw	CADD_phred	GERP++_RS	phyloP46way_placental	phyloP100way_vertebrate	SiPhy_29way_logOdds	Depth1	Vaf1	Vaf2	Depth2
chr1	16456854	16456854	T	C	exonic	EPHA2	na	nonsynonymous SNV	EPHA2:NM_004431:exon15:c.A2536G:p.I846V	na	na	na	na	na	na	na	0	D	0.019	B	0.008	B	0	D	0.988	D	-0.5	N	-1.61	D	-0.725	T	0.249	T	0.152	2.509	14.35	4.79	1.071	0.269	8.855	2025	0.0148	0.0024	2102
chr1	16458343	16458343	C	T	exonic	EPHA2	na	stopgain	EPHA2:NM_004431:exon14:c.G2348A:p.W783X	na	na	na	na	na	na	na	1	T	.	.	.	.	0	D	1	A	.	.	.	.	.	.	.	.	.	6.685	38	5.7	2.687	7.774	18.399	2824	0.0142	0.0006	1603
chr1	16458701	16458701	T	C	exonic	EPHA2	na	nonsynonymous SNV	EPHA2:NM_004431:exon13:c.A2183G:p.K728R	na	na	na	na	na	na	na	0.24	T	0.998	D	0.868	P	0	D	1	D	0.09	N	-1.66	D	-0.11	T	0.46	T	0.597	4.828	27.4	6.07	2.326	5.17	14.581	2924	0.0103	0.003	3345
chr1	16460083	16460083	T	C	exonic	EPHA2	na	nonsynonymous SNV	EPHA2:NM_004431:exon10:c.A1757G:p.K586R	na	na	na	na	na	na	na	0.64	T	0.779	P	0.141	B	0	D	1	D	1.41	L	2.55	T	-1.031	T	0.026	T	0.284	3.376	17.38	5.86	2.232	8.036	15.068	3938	0.0127	0.0061	4279
chr1	16460409	16460409	T	C	exonic	EPHA2	na	nonsynonymous SNV	EPHA2:NM_004431:exon9:c.A1684G:p.R562G	na	na	na	na	na	na	na	0.99	T	0.421	B	0.073	B	0.035	N	1	D	2.525	M	2.85	T	-1.08	T	0.031	T	0.682	1.722	11.72	5.71	2.169	4.74	13.353	3155	0.0108	0.0064	3579
chr1	16461545	16461545	T	C	exonic	EPHA2	na	nonsynonymous SNV	EPHA2:NM_004431:exon7:c.A1568G:p.E523G	na	na	na	na	na	na	na	0.03	D	0.681	P	0.202	B	0	D	1	D	2.61	M	0.54	T	-0.645	T	0.193	T	0.477	4.385	23.2	5.4	2.054	7.419	13.383	5394	0.0106	0.0031	6366
chr1	16462233	16462233	T	G	exonic	EPHA2	na	nonsynonymous SNV	EPHA2:NM_004431:exon6:c.A1345C:p.T449P	na	na	na	na	na	na	na	0.08	T	0.988	D	0.833	P	0	D	0.977	D	-0.05	N	0.45	T	-0.793	T	0.145	T	0.628	1.906	12.33	5.26	1.999	2.813	13.137	2463	0.0143	0.0053	2470
chr1	16464609	16464609	G	A	exonic	EPHA2	na	nonsynonymous SNV	EPHA2:NM_004431:exon5:c.C1051T:p.P351S	na	na	na	na	na	na	na	0	D	1	D	1	D	0	D	1	D	3.415	M	0	T	0.303	D	0.541	D	0.84	3.662	18.62	4.97	2.488	9.807	16.109	2969	0.0465	0.001	1907
chr1	16464846	16464846	A	G	exonic	EPHA2	na	synonymous SNV	EPHA2:NM_004431:exon4:c.T903C:p.P301P	na	na	na	na	na	na	na	na	na	na	na	na	na	na	na	na	na	na	na	na	na	na	na	na	na	na	na	na	na	na	na	na	5863	0.0104	0.0034	5960
chr1	16464902	16464902	A	G	exonic	EPHA2	na	nonsynonymous SNV	EPHA2:NM_004431:exon4:c.T847C:p.F283L	na	na	na	na	na	na	na	0	D	0.012	B	0.004	B	0.049	N	1	N	-0.345	N	0.01	T	-0.998	T	0.094	T	0.114	1.907	12.33	2.99	0.345	-1.105	7.967	2116	0.0109	0.0033	2129
726 SNVs
44 cataract lenses (22 Pairs)

## Sheet: S5b. Cat >3% all
ND02603	Right
Chr	Start	End	Ref	Alt	Func.refGene	Gene.refGene	GeneDetail.refGene	ExonicFunc.refGene	AAChange.refGene	clinvar_20140929	cosmic70	snp129	snp138	exac01	esp6500si_all	agilentv5	SIFT_score	SIFT_pred	Polyphen2_HDIV_score	Polyphen2_HDIV_pred	Polyphen2_HVAR_score	Polyphen2_HVAR_pred	LRT_score	LRT_pred	MutationTaster_score	MutationTaster_pred	MutationAssessor_score	MutationAssessor_pred	FATHMM_score	FATHMM_pred	RadialSVM_score	RadialSVM_pred	LR_score	LR_pred	VEST3_score	CADD_raw	CADD_phred	GERP++_RS	phyloP46way_placental	phyloP100way_vertebrate	SiPhy_29way_logOdds	Depth1	Vaf1	Vaf2	Depth2
ND02603	Left
Chr	Start	End	Ref	Alt	Func.refGene	Gene.refGene	GeneDetail.refGene	ExonicFunc.refGene	AAChange.refGene	clinvar_20140929	cosmic70	snp129	snp138	exac01	esp6500si_all	agilentv5	SIFT_score	SIFT_pred	Polyphen2_HDIV_score	Polyphen2_HDIV_pred	Polyphen2_HVAR_score	Polyphen2_HVAR_pred	LRT_score	LRT_pred	MutationTaster_score	MutationTaster_pred	MutationAssessor_score	MutationAssessor_pred	FATHMM_score	FATHMM_pred	RadialSVM_score	RadialSVM_pred	LR_score	LR_pred	VEST3_score	CADD_raw	CADD_phred	GERP++_RS	phyloP46way_placental	phyloP100way_vertebrate	SiPhy_29way_logOdds	Depth1	Vaf1	Vaf2	Depth2
ND02768	Right
Chr	Start	End	Ref	Alt	Func.refGene	Gene.refGene	GeneDetail.refGene	ExonicFunc.refGene	AAChange.refGene	clinvar_20140929	cosmic70	snp129	snp138	exac01	esp6500si_all	agilentv5	SIFT_score	SIFT_pred	Polyphen2_HDIV_score	Polyphen2_HDIV_pred	Polyphen2_HVAR_score	Polyphen2_HVAR_pred	LRT_score	LRT_pred	MutationTaster_score	MutationTaster_pred	MutationAssessor_score	MutationAssessor_pred	FATHMM_score	FATHMM_pred	RadialSVM_score	RadialSVM_pred	LR_score	LR_pred	VEST3_score	CADD_raw	CADD_phred	GERP++_RS	phyloP46way_placental	phyloP100way_vertebrate	SiPhy_29way_logOdds	Depth1	Vaf1	Vaf2	Depth2
ND02768	Left
Chr	Start	End	Ref	Alt	Func.refGene	Gene.refGene	GeneDetail.refGene	ExonicFunc.refGene	AAChange.refGene	clinvar_20140929	cosmic70	snp129	snp138	exac01	esp6500si_all	agilentv5	SIFT_score	SIFT_pred	Polyphen2_HDIV_score	Polyphen2_HDIV_pred	Polyphen2_HVAR_score	Polyphen2_HVAR_pred	LRT_score	LRT_pred	MutationTaster_score	MutationTaster_pred	MutationAssessor_score	MutationAssessor_pred	FATHMM_score	FATHMM_pred	RadialSVM_score	RadialSVM_pred	LR_score	LR_pred	VEST3_score	CADD_raw	CADD_phred	GERP++_RS	phyloP46way_placental	phyloP100way_vertebrate	SiPhy_29way_logOdds	Depth1	Vaf1	Vaf2	Depth2
chr1	16456045	16456045	C	T	exonic	EPHA2	na	synonymous SNV	EPHA2:NM_004431:exon16:c.G2709A:p.G903G	na	na	na	na	1.58e-05	na	na	na	na	na	na	na	na	na	na	na	na	na	na	na	na	na	na	na	na	na	na	na	na	na	na	na	3596	0.0381	0.0011	3504
chr1	16456083	16456083	C	T	exonic	EPHA2	na	nonsynonymous SNV	EPHA2:NM_004431:exon16:c.G2671A:p.V891M	na	na	na	rs139168333	7.107e-05	0.000231	0.01	0.09	T	0.958	D	0.29	B	0.003	N	1	D	1.87	L	-0.01	T	-0.73	T	0.189	T	0.511	2.345	13.8	5.34	2.785	3.113	11.227	3220	0.0363	0.0003	3191
chr1	16460407	16460407	C	T	exonic	EPHA2	na	synonymous SNV	EPHA2:NM_004431:exon9:c.G1686A:p.R562R	na	na	na	na	na	na	na	na	na	na	na	na	na	na	na	na	na	na	na	na	na	na	na	na	na	na	na	na	na	na	na	na	3157	0.0425	0.0003	2938
ND02779	Right
Chr	Start	End	Ref	Alt	Func.refGene	Gene.refGene	GeneDetail.refGene	ExonicFunc.refGene	AAChange.refGene	clinvar_20140929	cosmic70	snp129	snp138	exac01	esp6500si_all	agilentv5	SIFT_score	SIFT_pred	Polyphen2_HDIV_score	Polyphen2_HDIV_pred	Polyphen2_HVAR_score	Polyphen2_HVAR_pred	LRT_score	LRT_pred	MutationTaster_score	MutationTaster_pred	MutationAssessor_score	MutationAssessor_pred	FATHMM_score	FATHMM_pred	RadialSVM_score	RadialSVM_pred	LR_score	LR_pred	VEST3_score	CADD_raw	CADD_phred	GERP++_RS	phyloP46way_placental	phyloP100way_vertebrate	SiPhy_29way_logOdds	Depth1	Vaf1	Vaf2	Depth2
ND02779	Left
Chr	Start	End	Ref	Alt	Func.refGene	Gene.refGene	GeneDetail.refGene	ExonicFunc.refGene	AAChange.refGene	clinvar_20140929	cosmic70	snp129	snp138	exac01	esp6500si_all	agilentv5	SIFT_score	SIFT_pred	Polyphen2_HDIV_score	Polyphen2_HDIV_pred	Polyphen2_HVAR_score	Polyphen2_HVAR_pred	LRT_score	LRT_pred	MutationTaster_score	MutationTaster_pred	MutationAssessor_score	MutationAssessor_pred	FATHMM_score	FATHMM_pred	RadialSVM_score	RadialSVM_pred	LR_score	LR_pred	VEST3_score	CADD_raw	CADD_phred	GERP++_RS	phyloP46way_placental	phyloP100way_vertebrate	SiPhy_29way_logOdds	Depth1	Vaf1	Vaf2	Depth2
ND03155	Right
Chr	Start	End	Ref	Alt	Func.refGene	Gene.refGene	GeneDetail.refGene	ExonicFunc.refGene	AAChange.refGene	clinvar_20140929	cosmic70	snp129	snp138	exac01	esp6500si_all	agilentv5	SIFT_score	SIFT_pred	Polyphen2_HDIV_score	Polyphen2_HDIV_pred	Polyphen2_HVAR_score	Polyphen2_HVAR_pred	LRT_score	LRT_pred	MutationTaster_score	MutationTaster_pred	MutationAssessor_score	MutationAssessor_pred	FATHMM_score	FATHMM_pred	RadialSVM_score	RadialSVM_pred	LR_score	LR_pred	VEST3_score	CADD_raw	CADD_phred	GERP++_RS	phyloP46way_placental	phyloP100way_vertebrate	SiPhy_29way_logOdds	Depth1	Vaf1	Vaf2	Depth2
ND03155	Left
Chr	Start	End	Ref	Alt	Func.refGene	Gene.refGene	GeneDetail.refGene	ExonicFunc.refGene	AAChange.refGene	clinvar_20140929	cosmic70	snp129	snp138	exac01	esp6500si_all	agilentv5	SIFT_score	SIFT_pred	Polyphen2_HDIV_score	Polyphen2_HDIV_pred	Polyphen2_HVAR_score	Polyphen2_HVAR_pred	LRT_score	LRT_pred	MutationTaster_score	MutationTaster_pred	MutationAssessor_score	MutationAssessor_pred	FATHMM_score	FATHMM_pred	RadialSVM_score	RadialSVM_pred	LR_score	LR_pred	VEST3_score	CADD_raw	CADD_phred	GERP++_RS	phyloP46way_placental	phyloP100way_vertebrate	SiPhy_29way_logOdds	Depth1	Vaf1	Vaf2	Depth2
ND03338	Right
Chr	Start	End	Ref	Alt	Func.refGene	Gene.refGene	GeneDetail.refGene	ExonicFunc.refGene	AAChange.refGene	clinvar_20140929	cosmic70	snp129	snp138	exac01	esp6500si_all	agilentv5	SIFT_score	SIFT_pred	Polyphen2_HDIV_score	Polyphen2_HDIV_pred	Polyphen2_HVAR_score	Polyphen2_HVAR_pred	LRT_score	LRT_pred	MutationTaster_score	MutationTaster_pred	MutationAssessor_score	MutationAssessor_pred	FATHMM_score	FATHMM_pred	RadialSVM_score	RadialSVM_pred	LR_score	LR_pred	VEST3_score	CADD_raw	CADD_phred	GERP++_RS	phyloP46way_placental	phyloP100way_vertebrate	SiPhy_29way_logOdds	Depth1	Vaf1	Vaf2	Depth2
chr1	16458763	16458763	C	T	exonic	EPHA2	na	synonymous SNV	EPHA2:NM_004431:exon13:c.G2121A:p.K707K	na	na	na	na	na	na	na	na	na	na	na	na	na	na	na	na	na	na	na	na	na	na	na	na	na	na	na	na	na	na	na	na	635	0.0346	0	1546
ND03338	Left
Chr	Start	End	Ref	Alt	Func.refGene	Gene.refGene	GeneDetail.refGene	ExonicFunc.refGene	AAChange.refGene	clinvar_20140929	cosmic70	snp129	snp138	exac01	esp6500si_all	agilentv5	SIFT_score	SIFT_pred	Polyphen2_HDIV_score	Polyphen2_HDIV_pred	Polyphen2_HVAR_score	Polyphen2_HVAR_pred	LRT_score	LRT_pred	MutationTaster_score	MutationTaster_pred	MutationAssessor_score	MutationAssessor_pred	FATHMM_score	FATHMM_pred	RadialSVM_score	RadialSVM_pred	LR_score	LR_pred	VEST3_score	CADD_raw	CADD_phred	GERP++_RS	phyloP46way_placental	phyloP100way_vertebrate	SiPhy_29way_logOdds	Depth1	Vaf1	Vaf2	Depth2
chr1	16462261	16462261	G	A	exonic	EPHA2	na	synonymous SNV	EPHA2:NM_004431:exon6:c.C1317T:p.P439P	na	na	na	na	na	na	na	na	na	na	na	na	na	na	na	na	na	na	na	na	na	na	na	na	na	na	na	na	na	na	na	na	2620	0.0332	0.0017	2935
ND03339	Right	Clear
Chr	Start	End	Ref	Alt	Func.refGene	Gene.refGene	GeneDetail.refGene	ExonicFunc.refGene	AAChange.refGene	clinvar_20140929	cosmic70	snp129	snp138	exac01	esp6500si_all	agilentv5	SIFT_score	SIFT_pred	Polyphen2_HDIV_score	Polyphen2_HDIV_pred	Polyphen2_HVAR_score	Polyphen2_HVAR_pred	LRT_score	LRT_pred	MutationTaster_score	MutationTaster_pred	MutationAssessor_score	MutationAssessor_pred	FATHMM_score	FATHMM_pred	RadialSVM_score	RadialSVM_pred	LR_score	LR_pred	VEST3_score	CADD_raw	CADD_phred	GERP++_RS	phyloP46way_placental	phyloP100way_vertebrate	SiPhy_29way_logOdds	Depth1	Vaf1	Vaf2	Depth2
ND03339	Left	Cat
Chr	Start	End	Ref	Alt	Func.refGene	Gene.refGene	GeneDetail.refGene	ExonicFunc.refGene	AAChange.refGene	clinvar_20140929	cosmic70	snp129	snp138	exac01	esp6500si_all	agilentv5	SIFT_score	SIFT_pred	Polyphen2_HDIV_score	Polyphen2_HDIV_pred	Polyphen2_HVAR_score	Polyphen2_HVAR_pred	LRT_score	LRT_pred	MutationTaster_score	MutationTaster_pred	MutationAssessor_score	MutationAssessor_pred	FATHMM_score	FATHMM_pred	RadialSVM_score	RadialSVM_pred	LR_score	LR_pred	VEST3_score	CADD_raw	CADD_phred	GERP++_RS	phyloP46way_placental	phyloP100way_vertebrate	SiPhy_29way_logOdds	Depth1	Vaf1	Vaf2	Depth2
ND03375	Right
Chr	Start	End	Ref	Alt	Func.refGene	Gene.refGene	GeneDetail.refGene	ExonicFunc.refGene	AAChange.refGene	clinvar_20140929	cosmic70	snp129	snp138	exac01	esp6500si_all	agilentv5	SIFT_score	SIFT_pred	Polyphen2_HDIV_score	Polyphen2_HDIV_pred	Polyphen2_HVAR_score	Polyphen2_HVAR_pred	LRT_score	LRT_pred	MutationTaster_score	MutationTaster_pred	MutationAssessor_score	MutationAssessor_pred	FATHMM_score	FATHMM_pred	RadialSVM_score	RadialSVM_pred	LR_score	LR_pred	VEST3_score	CADD_raw	CADD_phred	GERP++_RS	phyloP46way_placental	phyloP100way_vertebrate	SiPhy_29way_logOdds	Depth1	Vaf1	Vaf2	Depth2
chr1	16464610	16464610	G	A	exonic	EPHA2	na	synonymous SNV	EPHA2:NM_004431:exon5:c.C1050T:p.P350P	na	na	na	na	na	na	na	na	na	na	na	na	na	na	na	na	na	na	na	na	na	na	na	na	na	na	na	na	na	na	na	na	3004	0.0423	0.0014	2843
chr1	16464614	16464614	G	A	exonic	EPHA2	na	nonsynonymous SNV	EPHA2:NM_004431:exon5:c.C1046T:p.T349M	na	na	na	rs200490325	0.000237	na	na	0.03	D	0.974	D	0.508	P	0.014	N	0.94	N	0.895	L	0.27	T	-0.961	T	0.128	T	0.303	1.46	10.83	1.38	0.583	-0.259	6.269	3066	0.0408	0.0003	2878
ND03375	Left
Chr	Start	End	Ref	Alt	Func.refGene	Gene.refGene	GeneDetail.refGene	ExonicFunc.refGene	AAChange.refGene	clinvar_20140929	cosmic70	snp129	snp138	exac01	esp6500si_all	agilentv5	SIFT_score	SIFT_pred	Polyphen2_HDIV_score	Polyphen2_HDIV_pred	Polyphen2_HVAR_score	Polyphen2_HVAR_pred	LRT_score	LRT_pred	MutationTaster_score	MutationTaster_pred	MutationAssessor_score	MutationAssessor_pred	FATHMM_score	FATHMM_pred	RadialSVM_score	RadialSVM_pred	LR_score	LR_pred	VEST3_score	CADD_raw	CADD_phred	GERP++_RS	phyloP46way_placental	phyloP100way_vertebrate	SiPhy_29way_logOdds	Depth1	Vaf1	Vaf2	Depth2
chr1	16464920	16464920	A	G	exonic	EPHA2	na	nonsynonymous SNV	EPHA2:NM_004431:exon4:c.T829C:p.S277P	na	na	na	na	7.895e-06	na	na	0.22	T	0.001	B	0.001	B	0.15	N	0.999	N	-0.325	N	-0.06	T	-1.046	T	0.085	T	0.211	-1.369	0.026	2.54	0.745	0.237	5.56	126	0.0317	0	15
ND03666	Right
Chr	Start	End	Ref	Alt	Func.refGene	Gene.refGene	GeneDetail.refGene	ExonicFunc.refGene	AAChange.refGene	clinvar_20140929	cosmic70	snp129	snp138	exac01	esp6500si_all	agilentv5	SIFT_score	SIFT_pred	Polyphen2_HDIV_score	Polyphen2_HDIV_pred	Polyphen2_HVAR_score	Polyphen2_HVAR_pred	LRT_score	LRT_pred	MutationTaster_score	MutationTaster_pred	MutationAssessor_score	MutationAssessor_pred	FATHMM_score	FATHMM_pred	RadialSVM_score	RadialSVM_pred	LR_score	LR_pred	VEST3_score	CADD_raw	CADD_phred	GERP++_RS	phyloP46way_placental	phyloP100way_vertebrate	SiPhy_29way_logOdds	Depth1	Vaf1	Vaf2	Depth2
ND03666	Left
Chr	Start	End	Ref	Alt	Func.refGene	Gene.refGene	GeneDetail.refGene	ExonicFunc.refGene	AAChange.refGene	clinvar_20140929	cosmic70	snp129	snp138	exac01	esp6500si_all	agilentv5	SIFT_score	SIFT_pred	Polyphen2_HDIV_score	Polyphen2_HDIV_pred	Polyphen2_HVAR_score	Polyphen2_HVAR_pred	LRT_score	LRT_pred	MutationTaster_score	MutationTaster_pred	MutationAssessor_score	MutationAssessor_pred	FATHMM_score	FATHMM_pred	RadialSVM_score	RadialSVM_pred	LR_score	LR_pred	VEST3_score	CADD_raw	CADD_phred	GERP++_RS	phyloP46way_placental	phyloP100way_vertebrate	SiPhy_29way_logOdds	Depth1	Vaf1	Vaf2	Depth2
ND03683	Right
Chr	Start	End	Ref	Alt	Func.refGene	Gene.refGene	GeneDetail.refGene	ExonicFunc.refGene	AAChange.refGene	clinvar_20140929	cosmic70	snp129	snp138	exac01	esp6500si_all	agilentv5	SIFT_score	SIFT_pred	Polyphen2_HDIV_score	Polyphen2_HDIV_pred	Polyphen2_HVAR_score	Polyphen2_HVAR_pred	LRT_score	LRT_pred	MutationTaster_score	MutationTaster_pred	MutationAssessor_score	MutationAssessor_pred	FATHMM_score	FATHMM_pred	RadialSVM_score	RadialSVM_pred	LR_score	LR_pred	VEST3_score	CADD_raw	CADD_phred	GERP++_RS	phyloP46way_placental	phyloP100way_vertebrate	SiPhy_29way_logOdds	Depth1	Vaf1	Vaf2	Depth2
ND03683	Left
Chr	Start	End	Ref	Alt	Func.refGene	Gene.refGene	GeneDetail.refGene	ExonicFunc.refGene	AAChange.refGene	clinvar_20140929	cosmic70	snp129	snp138	exac01	esp6500si_all	agilentv5	SIFT_score	SIFT_pred	Polyphen2_HDIV_score	Polyphen2_HDIV_pred	Polyphen2_HVAR_score	Polyphen2_HVAR_pred	LRT_score	LRT_pred	MutationTaster_score	MutationTaster_pred	MutationAssessor_score	MutationAssessor_pred	FATHMM_score	FATHMM_pred	RadialSVM_score	RadialSVM_pred	LR_score	LR_pred	VEST3_score	CADD_raw	CADD_phred	GERP++_RS	phyloP46way_placental	phyloP100way_vertebrate	SiPhy_29way_logOdds	Depth1	Vaf1	Vaf2	Depth2
ND03732	Right
Chr	Start	End	Ref	Alt	Func.refGene	Gene.refGene	GeneDetail.refGene	ExonicFunc.refGene	AAChange.refGene	clinvar_20140929	cosmic70	snp129	snp138	exac01	esp6500si_all	agilentv5	SIFT_score	SIFT_pred	Polyphen2_HDIV_score	Polyphen2_HDIV_pred	Polyphen2_HVAR_score	Polyphen2_HVAR_pred	LRT_score	LRT_pred	MutationTaster_score	MutationTaster_pred	MutationAssessor_score	MutationAssessor_pred	FATHMM_score	FATHMM_pred	RadialSVM_score	RadialSVM_pred	LR_score	LR_pred	VEST3_score	CADD_raw	CADD_phred	GERP++_RS	phyloP46way_placental	phyloP100way_vertebrate	SiPhy_29way_logOdds	Depth1	Vaf1	Vaf2	Depth2
ND03732	Left
Chr	Start	End	Ref	Alt	Func.refGene	Gene.refGene	GeneDetail.refGene	ExonicFunc.refGene	AAChange.refGene	clinvar_20140929	cosmic70	snp129	snp138	exac01	esp6500si_all	agilentv5	SIFT_score	SIFT_pred	Polyphen2_HDIV_score	Polyphen2_HDIV_pred	Polyphen2_HVAR_score	Polyphen2_HVAR_pred	LRT_score	LRT_pred	MutationTaster_score	MutationTaster_pred	MutationAssessor_score	MutationAssessor_pred	FATHMM_score	FATHMM_pred	RadialSVM_score	RadialSVM_pred	LR_score	LR_pred	VEST3_score	CADD_raw	CADD_phred	GERP++_RS	phyloP46way_placental	phyloP100way_vertebrate	SiPhy_29way_logOdds	Depth1	Vaf1	Vaf2	Depth2
chr1	16464623	16464623	A	G	exonic	EPHA2	na	nonsynonymous SNV	EPHA2:NM_004431:exon5:c.T1037C:p.L346P	na	na	na	na	7.898e-06	na	na	0	D	1	D	1	D	0.001	D	1	D	3.395	M	-0.24	T	0.338	D	0.568	D	0.932	4.199	21.8	4.97	2.013	9.216	12.914	2780	0.0342	0.0032	2795
ND03733	Right
Chr	Start	End	Ref	Alt	Func.refGene	Gene.refGene	GeneDetail.refGene	ExonicFunc.refGene	AAChange.refGene	clinvar_20140929	cosmic70	snp129	snp138	exac01	esp6500si_all	agilentv5	SIFT_score	SIFT_pred	Polyphen2_HDIV_score	Polyphen2_HDIV_pred	Polyphen2_HVAR_score	Polyphen2_HVAR_pred	LRT_score	LRT_pred	MutationTaster_score	MutationTaster_pred	MutationAssessor_score	MutationAssessor_pred	FATHMM_score	FATHMM_pred	RadialSVM_score	RadialSVM_pred	LR_score	LR_pred	VEST3_score	CADD_raw	CADD_phred	GERP++_RS	phyloP46way_placental	phyloP100way_vertebrate	SiPhy_29way_logOdds	Depth1	Vaf1	Vaf2	Depth2
ND03733	Left
Chr	Start	End	Ref	Alt	Func.refGene	Gene.refGene	GeneDetail.refGene	ExonicFunc.refGene	AAChange.refGene	clinvar_20140929	cosmic70	snp129	snp138	exac01	esp6500si_all	agilentv5	SIFT_score	SIFT_pred	Polyphen2_HDIV_score	Polyphen2_HDIV_pred	Polyphen2_HVAR_score	Polyphen2_HVAR_pred	LRT_score	LRT_pred	MutationTaster_score	MutationTaster_pred	MutationAssessor_score	MutationAssessor_pred	FATHMM_score	FATHMM_pred	RadialSVM_score	RadialSVM_pred	LR_score	LR_pred	VEST3_score	CADD_raw	CADD_phred	GERP++_RS	phyloP46way_placental	phyloP100way_vertebrate	SiPhy_29way_logOdds	Depth1	Vaf1	Vaf2	Depth2
ND03737	Right
Chr	Start	End	Ref	Alt	Func.refGene	Gene.refGene	GeneDetail.refGene	ExonicFunc.refGene	AAChange.refGene	clinvar_20140929	cosmic70	snp129	snp138	exac01	esp6500si_all	agilentv5	SIFT_score	SIFT_pred	Polyphen2_HDIV_score	Polyphen2_HDIV_pred	Polyphen2_HVAR_score	Polyphen2_HVAR_pred	LRT_score	LRT_pred	MutationTaster_score	MutationTaster_pred	MutationAssessor_score	MutationAssessor_pred	FATHMM_score	FATHMM_pred	RadialSVM_score	RadialSVM_pred	LR_score	LR_pred	VEST3_score	CADD_raw	CADD_phred	GERP++_RS	phyloP46way_placental	phyloP100way_vertebrate	SiPhy_29way_logOdds	Depth1	Vaf1	Vaf2	Depth2
ND03737	Left
Chr	Start	End	Ref	Alt	Func.refGene	Gene.refGene	GeneDetail.refGene	ExonicFunc.refGene	AAChange.refGene	clinvar_20140929	cosmic70	snp129	snp138	exac01	esp6500si_all	agilentv5	SIFT_score	SIFT_pred	Polyphen2_HDIV_score	Polyphen2_HDIV_pred	Polyphen2_HVAR_score	Polyphen2_HVAR_pred	LRT_score	LRT_pred	MutationTaster_score	MutationTaster_pred	MutationAssessor_score	MutationAssessor_pred	FATHMM_score	FATHMM_pred	RadialSVM_score	RadialSVM_pred	LR_score	LR_pred	VEST3_score	CADD_raw	CADD_phred	GERP++_RS	phyloP46way_placental	phyloP100way_vertebrate	SiPhy_29way_logOdds	Depth1	Vaf1	Vaf2	Depth2
ND03759	Right
Chr	Start	End	Ref	Alt	Func.refGene	Gene.refGene	GeneDetail.refGene	ExonicFunc.refGene	AAChange.refGene	clinvar_20140929	cosmic70	snp129	snp138	exac01	esp6500si_all	agilentv5	SIFT_score	SIFT_pred	Polyphen2_HDIV_score	Polyphen2_HDIV_pred	Polyphen2_HVAR_score	Polyphen2_HVAR_pred	LRT_score	LRT_pred	MutationTaster_score	MutationTaster_pred	MutationAssessor_score	MutationAssessor_pred	FATHMM_score	FATHMM_pred	RadialSVM_score	RadialSVM_pred	LR_score	LR_pred	VEST3_score	CADD_raw	CADD_phred	GERP++_RS	phyloP46way_placental	phyloP100way_vertebrate	SiPhy_29way_logOdds	Depth1	Vaf1	Vaf2	Depth2
ND03759	Left
Chr	Start	End	Ref	Alt	Func.refGene	Gene.refGene	GeneDetail.refGene	ExonicFunc.refGene	AAChange.refGene	clinvar_20140929	cosmic70	snp129	snp138	exac01	esp6500si_all	agilentv5	SIFT_score	SIFT_pred	Polyphen2_HDIV_score	Polyphen2_HDIV_pred	Polyphen2_HVAR_score	Polyphen2_HVAR_pred	LRT_score	LRT_pred	MutationTaster_score	MutationTaster_pred	MutationAssessor_score	MutationAssessor_pred	FATHMM_score	FATHMM_pred	RadialSVM_score	RadialSVM_pred	LR_score	LR_pred	VEST3_score	CADD_raw	CADD_phred	GERP++_RS	phyloP46way_placental	phyloP100way_vertebrate	SiPhy_29way_logOdds	Depth1	Vaf1	Vaf2	Depth2
ND03792	Right
Chr	Start	End	Ref	Alt	Func.refGene	Gene.refGene	GeneDetail.refGene	ExonicFunc.refGene	AAChange.refGene	clinvar_20140929	cosmic70	snp129	snp138	exac01	esp6500si_all	agilentv5	SIFT_score	SIFT_pred	Polyphen2_HDIV_score	Polyphen2_HDIV_pred	Polyphen2_HVAR_score	Polyphen2_HVAR_pred	LRT_score	LRT_pred	MutationTaster_score	MutationTaster_pred	MutationAssessor_score	MutationAssessor_pred	FATHMM_score	FATHMM_pred	RadialSVM_score	RadialSVM_pred	LR_score	LR_pred	VEST3_score	CADD_raw	CADD_phred	GERP++_RS	phyloP46way_placental	phyloP100way_vertebrate	SiPhy_29way_logOdds	Depth1	Vaf1	Vaf2	Depth2
chr1	16456749	16456749	G	A	exonic	EPHA2	na	nonsynonymous SNV	EPHA2:NM_004431:exon15:c.C2641T:p.L881F	na	na	na	na	na	na	na	0	D	0.999	D	0.997	D	0	D	1	D	3.285	M	-0.08	T	0.267	D	0.549	D	0.729	5.148	32	5.63	2.67	5.763	18.244	3694	0.0637	0.001	4104
chr1	16456804	16456804	G	A	exonic	EPHA2	na	synonymous SNV	EPHA2:NM_004431:exon15:c.C2586T:p.P862P	na	na	na	na	na	na	na	na	na	na	na	na	na	na	na	na	na	na	na	na	na	na	na	na	na	na	na	na	na	na	na	na	5679	0.0419	0.001	5869
chr1	16458249	16458249	G	A	exonic	EPHA2	na	synonymous SNV	EPHA2:NM_004431:exon14:c.C2442T:p.G814G	na	na	na	na	na	na	na	na	na	na	na	na	na	na	na	na	na	na	na	na	na	na	na	na	na	na	na	na	na	na	na	na	5698	0.088	0.0033	5744
chr1	16458309	16458309	G	A	exonic	EPHA2	na	synonymous SNV	EPHA2:NM_004431:exon14:c.C2382T:p.F794F	na	na	na	na	na	na	na	na	na	na	na	na	na	na	na	na	na	na	na	na	na	na	na	na	na	na	na	na	na	na	na	na	3319	0.0603	0.0012	1689
chr1	16458692	16458692	G	A	exonic	EPHA2	na	nonsynonymous SNV	EPHA2:NM_004431:exon13:c.C2192T:p.A731V	na	na	na	na	na	na	na	0	D	0.995	D	0.509	P	0	D	1	D	1.33	L	0.03	T	-0.6	T	0.243	T	0.693	5.824	36	6.07	2.884	9.869	18.138	3257	0.0449	0.0007	3075
chr1	16458703	16458703	C	T	exonic	EPHA2	na	nonsynonymous SNV	EPHA2:NM_004431:exon13:c.G2181A:p.M727I	na	na	na	na	na	na	na	0	D	0.994	D	0.988	D	0	D	1	D	2.335	M	0.07	T	-0.24	T	0.408	T	0.895	5.35	34	6.07	2.884	7.818	18.138	3645	0.0461	0.0009	3418
chr1	16464353	16464353	T	C	exonic	EPHA2	na	nonsynonymous SNV	EPHA2:NM_004431:exon5:c.A1307G:p.Q436R	na	na	na	na	na	na	na	0	D	0.117	B	0.029	B	0.007	N	1	D	1.385	L	0.63	T	-0.959	T	0.113	T	0.635	3.253	16.91	4.85	1.958	5.72	12.68	3943	0.0361	0.0015	4111
chr1	16464790	16464790	G	A	exonic	EPHA2	na	nonsynonymous SNV	EPHA2:NM_004431:exon4:c.C959T:p.P320L	na	na	na	na	na	na	na	0.07	T	0.011	B	0.004	B	0.043	N	1	N	1.485	L	0.13	T	-0.963	T	0.138	T	0.088	0.458	6.486	1.22	-0.026	2.042	8.669	6624	0.033	0.0017	5898
chr1	16475162	16475162	G	A	exonic	EPHA2	na	synonymous SNV	EPHA2:NM_004431:exon3:c.C534T:p.F178F	na	na	na	na	na	na	na	na	na	na	na	na	na	na	na	na	na	na	na	na	na	na	na	na	na	na	na	na	na	na	na	na	6441	0.0346	0.0005	5838
chr1	16475177	16475177	G	A	exonic	EPHA2	na	synonymous SNV	EPHA2:NM_004431:exon3:c.C519T:p.L173L	na	na	na	na	2.368e-05	na	na	na	na	na	na	na	na	na	na	na	na	na	na	na	na	na	na	na	na	na	na	na	na	na	na	na	5784	0.0346	0.0008	5244
chr1	16475269	16475269	C	T	exonic	EPHA2	na	nonsynonymous SNV	EPHA2:NM_004431:exon3:c.G427A:p.D143N	na	na	na	na	na	na	na	0	D	1	D	0.97	D	0	D	1	D	2.63	M	3.53	T	-1.113	T	0.069	T	0.128	5.361	34	5.14	2.393	4.075	16.088	3573	0.0828	0.0026	4256
chr1	16475541	16475541	C	T	exonic	EPHA2	na	stopgain	EPHA2:NM_004431:exon3:c.G155A:p.W52X	na	na	na	na	na	na	na	1	T	.	.	.	.	0	D	1	A	.	.	.	.	.	.	.	.	.	5.537	35	5.35	2.503	7.814	16.546	3510	0.0767	0.0015	4128
ND03792	Left
Chr	Start	End	Ref	Alt	Func.refGene	Gene.refGene	GeneDetail.refGene	ExonicFunc.refGene	AAChange.refGene	clinvar_20140929	cosmic70	snp129	snp138	exac01	esp6500si_all	agilentv5	SIFT_score	SIFT_pred	Polyphen2_HDIV_score	Polyphen2_HDIV_pred	Polyphen2_HVAR_score	Polyphen2_HVAR_pred	LRT_score	LRT_pred	MutationTaster_score	MutationTaster_pred	MutationAssessor_score	MutationAssessor_pred	FATHMM_score	FATHMM_pred	RadialSVM_score	RadialSVM_pred	LR_score	LR_pred	VEST3_score	CADD_raw	CADD_phred	GERP++_RS	phyloP46way_placental	phyloP100way_vertebrate	SiPhy_29way_logOdds	Depth1	Vaf1	Vaf2	Depth2
chr1	16464670	16464670	G	A	exonic	EPHA2	na	synonymous SNV	EPHA2:NM_004431:exon5:c.C990T:p.S330S	na	na	na	na	6.321e-05	na	na	na	na	na	na	na	na	na	na	na	na	na	na	na	na	na	na	na	na	na	na	na	na	na	na	na	31	0.0645	0.0007	1376
ND03793	Right
Chr	Start	End	Ref	Alt	Func.refGene	Gene.refGene	GeneDetail.refGene	ExonicFunc.refGene	AAChange.refGene	clinvar_20140929	cosmic70	snp129	snp138	exac01	esp6500si_all	agilentv5	SIFT_score	SIFT_pred	Polyphen2_HDIV_score	Polyphen2_HDIV_pred	Polyphen2_HVAR_score	Polyphen2_HVAR_pred	LRT_score	LRT_pred	MutationTaster_score	MutationTaster_pred	MutationAssessor_score	MutationAssessor_pred	FATHMM_score	FATHMM_pred	RadialSVM_score	RadialSVM_pred	LR_score	LR_pred	VEST3_score	CADD_raw	CADD_phred	GERP++_RS	phyloP46way_placental	phyloP100way_vertebrate	SiPhy_29way_logOdds	Depth1	Vaf1	Vaf2	Depth2
chr1	16464600	16464600	T	C	exonic	EPHA2	na	nonsynonymous SNV	EPHA2:NM_004431:exon5:c.A1060G:p.S354G	na	na	na	na	na	na	na	0	D	0.003	B	0.011	B	0.53	N	0.966	D	1.625	L	0.3	T	-0.89	T	0.167	T	0.193	0.927	8.778	2.61	0.328	0.741	3.795	2232	0.0614	0.0044	2946
ND03793	Left
Chr	Start	End	Ref	Alt	Func.refGene	Gene.refGene	GeneDetail.refGene	ExonicFunc.refGene	AAChange.refGene	clinvar_20140929	cosmic70	snp129	snp138	exac01	esp6500si_all	agilentv5	SIFT_score	SIFT_pred	Polyphen2_HDIV_score	Polyphen2_HDIV_pred	Polyphen2_HVAR_score	Polyphen2_HVAR_pred	LRT_score	LRT_pred	MutationTaster_score	MutationTaster_pred	MutationAssessor_score	MutationAssessor_pred	FATHMM_score	FATHMM_pred	RadialSVM_score	RadialSVM_pred	LR_score	LR_pred	VEST3_score	CADD_raw	CADD_phred	GERP++_RS	phyloP46way_placental	phyloP100way_vertebrate	SiPhy_29way_logOdds	Depth1	Vaf1	Vaf2	Depth2
ND03794	Right
Chr	Start	End	Ref	Alt	Func.refGene	Gene.refGene	GeneDetail.refGene	ExonicFunc.refGene	AAChange.refGene	clinvar_20140929	cosmic70	snp129	snp138	exac01	esp6500si_all	agilentv5	SIFT_score	SIFT_pred	Polyphen2_HDIV_score	Polyphen2_HDIV_pred	Polyphen2_HVAR_score	Polyphen2_HVAR_pred	LRT_score	LRT_pred	MutationTaster_score	MutationTaster_pred	MutationAssessor_score	MutationAssessor_pred	FATHMM_score	FATHMM_pred	RadialSVM_score	RadialSVM_pred	LR_score	LR_pred	VEST3_score	CADD_raw	CADD_phred	GERP++_RS	phyloP46way_placental	phyloP100way_vertebrate	SiPhy_29way_logOdds	Depth1	Vaf1	Vaf2	Depth2
ND03794	Left
Chr	Start	End	Ref	Alt	Func.refGene	Gene.refGene	GeneDetail.refGene	ExonicFunc.refGene	AAChange.refGene	clinvar_20140929	cosmic70	snp129	snp138	exac01	esp6500si_all	agilentv5	SIFT_score	SIFT_pred	Polyphen2_HDIV_score	Polyphen2_HDIV_pred	Polyphen2_HVAR_score	Polyphen2_HVAR_pred	LRT_score	LRT_pred	MutationTaster_score	MutationTaster_pred	MutationAssessor_score	MutationAssessor_pred	FATHMM_score	FATHMM_pred	RadialSVM_score	RadialSVM_pred	LR_score	LR_pred	VEST3_score	CADD_raw	CADD_phred	GERP++_RS	phyloP46way_placental	phyloP100way_vertebrate	SiPhy_29way_logOdds	Depth1	Vaf1	Vaf2	Depth2
chr1	16456068	16456068	G	A	exonic	EPHA2	na	nonsynonymous SNV	EPHA2:NM_004431:exon16:c.C2686T:p.P896S	na	na	na	na	na	na	na	0.1	T	0.518	P	0.172	B	0.001	N	1	D	1.995	M	0.12	T	-0.757	T	0.195	T	0.5	2.803	15.34	4.95	1.482	7.849	15.857	2885	0.0503	0.0003	3380
chr1	16459847	16459847	C	T	exonic	EPHA2	na	synonymous SNV	EPHA2:NM_004431:exon11:c.G1881A:p.V627V	na	na	na	na	na	na	na	na	na	na	na	na	na	na	na	na	na	na	na	na	na	na	na	na	na	na	na	na	na	na	na	na	2735	0.0464	0.0005	2024
chr1	16464617	16464617	C	T	exonic	EPHA2	na	stopgain	EPHA2:NM_004431:exon5:c.G1043A:p.W348X	na	na	na	na	na	na	na	1	T	.	.	.	.	0	D	1	A	.	.	.	.	.	.	.	.	.	6.529	37	4.97	2.488	7.771	16.109	2426	0.0684	0.0009	2136
chr1	16464917	16464917	G	A	exonic	EPHA2	na	nonsynonymous SNV	EPHA2:NM_004431:exon4:c.C832T:p.P278S	na	ID=COSM1185338;OCCURENCE=1(lung)	na	na	na	na	na	0.41	T	0.168	B	0.018	B	0.013	N	0.951	N	1.645	L	0.04	T	-0.96	T	0.169	T	0.179	0.214	5.156	4.2	1.155	2.339	11.393	602	0.0349	0	14
chr1	16474897	16474897	C	T	exonic	EPHA2	na	nonsynonymous SNV	EPHA2:NM_004431:exon3:c.G799A:p.E267K	na	na	na	na	na	na	na	0	D	0.998	D	0.619	P	0	D	1	D	3.2	M	-0.98	T	0.314	D	0.536	D	0.683	2.548	14.48	4.9	2.275	4.086	15.56	2893	0.0622	0.0008	3644
ND03795	Right
Chr	Start	End	Ref	Alt	Func.refGene	Gene.refGene	GeneDetail.refGene	ExonicFunc.refGene	AAChange.refGene	clinvar_20140929	cosmic70	snp129	snp138	exac01	esp6500si_all	agilentv5	SIFT_score	SIFT_pred	Polyphen2_HDIV_score	Polyphen2_HDIV_pred	Polyphen2_HVAR_score	Polyphen2_HVAR_pred	LRT_score	LRT_pred	MutationTaster_score	MutationTaster_pred	MutationAssessor_score	MutationAssessor_pred	FATHMM_score	FATHMM_pred	RadialSVM_score	RadialSVM_pred	LR_score	LR_pred	VEST3_score	CADD_raw	CADD_phred	GERP++_RS	phyloP46way_placental	phyloP100way_vertebrate	SiPhy_29way_logOdds	Depth1	Vaf1	Vaf2	Depth2
ND03795	Left
Chr	Start	End	Ref	Alt	Func.refGene	Gene.refGene	GeneDetail.refGene	ExonicFunc.refGene	AAChange.refGene	clinvar_20140929	cosmic70	snp129	snp138	exac01	esp6500si_all	agilentv5	SIFT_score	SIFT_pred	Polyphen2_HDIV_score	Polyphen2_HDIV_pred	Polyphen2_HVAR_score	Polyphen2_HVAR_pred	LRT_score	LRT_pred	MutationTaster_score	MutationTaster_pred	MutationAssessor_score	MutationAssessor_pred	FATHMM_score	FATHMM_pred	RadialSVM_score	RadialSVM_pred	LR_score	LR_pred	VEST3_score	CADD_raw	CADD_phred	GERP++_RS	phyloP46way_placental	phyloP100way_vertebrate	SiPhy_29way_logOdds	Depth1	Vaf1	Vaf2	Depth2
ND03796	Right
Chr	Start	End	Ref	Alt	Func.refGene	Gene.refGene	GeneDetail.refGene	ExonicFunc.refGene	AAChange.refGene	clinvar_20140929	cosmic70	snp129	snp138	exac01	esp6500si_all	agilentv5	SIFT_score	SIFT_pred	Polyphen2_HDIV_score	Polyphen2_HDIV_pred	Polyphen2_HVAR_score	Polyphen2_HVAR_pred	LRT_score	LRT_pred	MutationTaster_score	MutationTaster_pred	MutationAssessor_score	MutationAssessor_pred	FATHMM_score	FATHMM_pred	RadialSVM_score	RadialSVM_pred	LR_score	LR_pred	VEST3_score	CADD_raw	CADD_phred	GERP++_RS	phyloP46way_placental	phyloP100way_vertebrate	SiPhy_29way_logOdds	Depth1	Vaf1	Vaf2	Depth2
ND03796	Left
Chr	Start	End	Ref	Alt	Func.refGene	Gene.refGene	GeneDetail.refGene	ExonicFunc.refGene	AAChange.refGene	clinvar_20140929	cosmic70	snp129	snp138	exac01	esp6500si_all	agilentv5	SIFT_score	SIFT_pred	Polyphen2_HDIV_score	Polyphen2_HDIV_pred	Polyphen2_HVAR_score	Polyphen2_HVAR_pred	LRT_score	LRT_pred	MutationTaster_score	MutationTaster_pred	MutationAssessor_score	MutationAssessor_pred	FATHMM_score	FATHMM_pred	RadialSVM_score	RadialSVM_pred	LR_score	LR_pred	VEST3_score	CADD_raw	CADD_phred	GERP++_RS	phyloP46way_placental	phyloP100way_vertebrate	SiPhy_29way_logOdds	Depth1	Vaf1	Vaf2	Depth2
chr1	16464608	16464608	G	A	exonic	EPHA2	na	nonsynonymous SNV	EPHA2:NM_004431:exon5:c.C1052T:p.P351L	na	na	na	na	na	na	na	0	D	1	D	1	D	0	D	1	D	3.415	M	0.02	T	0.303	D	0.541	D	0.886	3.697	18.78	4.97	2.488	9.807	16.109	1669	0.0438	0.001	1993
chr1	16464624	16464624	G	A	exonic	EPHA2	na	synonymous SNV	EPHA2:NM_004431:exon5:c.C1036T:p.L346L	na	na	na	na	na	na	na	na	na	na	na	na	na	na	na	na	na	na	na	na	na	na	na	na	na	na	na	na	na	na	na	na	1668	0.0462	0.0015	1992
chr1	16464665	16464665	G	A	exonic	EPHA2	na	nonsynonymous SNV	EPHA2:NM_004431:exon5:c.C995T:p.P332L	na	na	na	na	na	na	na	0	D	1	D	1	D	0	D	1	D	3.42	M	-1.3	T	0.73	D	0.751	D	0.641	4.769	26.8	4.97	2.488	7.862	16.109	1708	0.0464	0	2065
chr1	16464666	16464666	G	A	exonic	EPHA2	na	nonsynonymous SNV	EPHA2:NM_004431:exon5:c.C994T:p.P332S	na	na	na	na	na	na	na	0	D	1	D	1	D	0	D	1	D	3.42	M	-1.3	T	0.73	D	0.751	D	0.598	4.144	21.4	4.97	2.488	6.503	16.109	1698	0.0471	0.0005	1993
ND03845	Right
Chr	Start	End	Ref	Alt	Func.refGene	Gene.refGene	GeneDetail.refGene	ExonicFunc.refGene	AAChange.refGene	clinvar_20140929	cosmic70	snp129	snp138	exac01	esp6500si_all	agilentv5	SIFT_score	SIFT_pred	Polyphen2_HDIV_score	Polyphen2_HDIV_pred	Polyphen2_HVAR_score	Polyphen2_HVAR_pred	LRT_score	LRT_pred	MutationTaster_score	MutationTaster_pred	MutationAssessor_score	MutationAssessor_pred	FATHMM_score	FATHMM_pred	RadialSVM_score	RadialSVM_pred	LR_score	LR_pred	VEST3_score	CADD_raw	CADD_phred	GERP++_RS	phyloP46way_placental	phyloP100way_vertebrate	SiPhy_29way_logOdds	Depth1	Vaf1	Vaf2	Depth2
ND03845	Left
Chr	Start	End	Ref	Alt	Func.refGene	Gene.refGene	GeneDetail.refGene	ExonicFunc.refGene	AAChange.refGene	clinvar_20140929	cosmic70	snp129	snp138	exac01	esp6500si_all	agilentv5	SIFT_score	SIFT_pred	Polyphen2_HDIV_score	Polyphen2_HDIV_pred	Polyphen2_HVAR_score	Polyphen2_HVAR_pred	LRT_score	LRT_pred	MutationTaster_score	MutationTaster_pred	MutationAssessor_score	MutationAssessor_pred	FATHMM_score	FATHMM_pred	RadialSVM_score	RadialSVM_pred	LR_score	LR_pred	VEST3_score	CADD_raw	CADD_phred	GERP++_RS	phyloP46way_placental	phyloP100way_vertebrate	SiPhy_29way_logOdds	Depth1	Vaf1	Vaf2	Depth2
ND03855	Right
Chr	Start	End	Ref	Alt	Func.refGene	Gene.refGene	GeneDetail.refGene	ExonicFunc.refGene	AAChange.refGene	clinvar_20140929	cosmic70	snp129	snp138	exac01	esp6500si_all	agilentv5	SIFT_score	SIFT_pred	Polyphen2_HDIV_score	Polyphen2_HDIV_pred	Polyphen2_HVAR_score	Polyphen2_HVAR_pred	LRT_score	LRT_pred	MutationTaster_score	MutationTaster_pred	MutationAssessor_score	MutationAssessor_pred	FATHMM_score	FATHMM_pred	RadialSVM_score	RadialSVM_pred	LR_score	LR_pred	VEST3_score	CADD_raw	CADD_phred	GERP++_RS	phyloP46way_placental	phyloP100way_vertebrate	SiPhy_29way_logOdds	Depth1	Vaf1	Vaf2	Depth2
ND03855	Left
Chr	Start	End	Ref	Alt	Func.refGene	Gene.refGene	GeneDetail.refGene	ExonicFunc.refGene	AAChange.refGene	clinvar_20140929	cosmic70	snp129	snp138	exac01	esp6500si_all	agilentv5	SIFT_score	SIFT_pred	Polyphen2_HDIV_score	Polyphen2_HDIV_pred	Polyphen2_HVAR_score	Polyphen2_HVAR_pred	LRT_score	LRT_pred	MutationTaster_score	MutationTaster_pred	MutationAssessor_score	MutationAssessor_pred	FATHMM_score	FATHMM_pred	RadialSVM_score	RadialSVM_pred	LR_score	LR_pred	VEST3_score	CADD_raw	CADD_phred	GERP++_RS	phyloP46way_placental	phyloP100way_vertebrate	SiPhy_29way_logOdds	Depth1	Vaf1	Vaf2	Depth2
chr1	16464633	16464633	T	C	exonic	EPHA2	na	nonsynonymous SNV	EPHA2:NM_004431:exon5:c.A1027G:p.K343E	na	na	na	na	na	na	na	0	D	0.747	P	0.369	B	0	D	1	D	1.7	L	0.46	T	-0.767	T	0.167	T	0.65	3.123	16.44	4.97	2.013	0.719	12.914	2716	0.0357	0.0031	1638
ND03856	Right
Chr	Start	End	Ref	Alt	Func.refGene	Gene.refGene	GeneDetail.refGene	ExonicFunc.refGene	AAChange.refGene	clinvar_20140929	cosmic70	snp129	snp138	exac01	esp6500si_all	agilentv5	SIFT_score	SIFT_pred	Polyphen2_HDIV_score	Polyphen2_HDIV_pred	Polyphen2_HVAR_score	Polyphen2_HVAR_pred	LRT_score	LRT_pred	MutationTaster_score	MutationTaster_pred	MutationAssessor_score	MutationAssessor_pred	FATHMM_score	FATHMM_pred	RadialSVM_score	RadialSVM_pred	LR_score	LR_pred	VEST3_score	CADD_raw	CADD_phred	GERP++_RS	phyloP46way_placental	phyloP100way_vertebrate	SiPhy_29way_logOdds	Depth1	Vaf1	Vaf2	Depth2
ND03856	Left
Chr	Start	End	Ref	Alt	Func.refGene	Gene.refGene	GeneDetail.refGene	ExonicFunc.refGene	AAChange.refGene	clinvar_20140929	cosmic70	snp129	snp138	exac01	esp6500si_all	agilentv5	SIFT_score	SIFT_pred	Polyphen2_HDIV_score	Polyphen2_HDIV_pred	Polyphen2_HVAR_score	Polyphen2_HVAR_pred	LRT_score	LRT_pred	MutationTaster_score	MutationTaster_pred	MutationAssessor_score	MutationAssessor_pred	FATHMM_score	FATHMM_pred	RadialSVM_score	RadialSVM_pred	LR_score	LR_pred	VEST3_score	CADD_raw	CADD_phred	GERP++_RS	phyloP46way_placental	phyloP100way_vertebrate	SiPhy_29way_logOdds	Depth1	Vaf1	Vaf2	Depth2
ND03995	Right
Chr	Start	End	Ref	Alt	Func.refGene	Gene.refGene	GeneDetail.refGene	ExonicFunc.refGene	AAChange.refGene	clinvar_20140929	cosmic70	snp129	snp138	exac01	esp6500si_all	agilentv5	SIFT_score	SIFT_pred	Polyphen2_HDIV_score	Polyphen2_HDIV_pred	Polyphen2_HVAR_score	Polyphen2_HVAR_pred	LRT_score	LRT_pred	MutationTaster_score	MutationTaster_pred	MutationAssessor_score	MutationAssessor_pred	FATHMM_score	FATHMM_pred	RadialSVM_score	RadialSVM_pred	LR_score	LR_pred	VEST3_score	CADD_raw	CADD_phred	GERP++_RS	phyloP46way_placental	phyloP100way_vertebrate	SiPhy_29way_logOdds	Depth1	Vaf1	Vaf2	Depth2
chr1	16456871	16456871	A	G	exonic	EPHA2	na	nonsynonymous SNV	EPHA2:NM_004431:exon15:c.T2519C:p.M840T	na	na	na	na	na	na	na	0	D	0.956	P	0.858	P	0	D	1	D	-0.82	N	-1.55	D	0.086	D	0.397	T	0.698	4.49	24.1	5.92	2.277	6.279	15.202	1851	0.0308	0.002	1956
ND03995	Left
Chr	Start	End	Ref	Alt	Func.refGene	Gene.refGene	GeneDetail.refGene	ExonicFunc.refGene	AAChange.refGene	clinvar_20140929	cosmic70	snp129	snp138	exac01	esp6500si_all	agilentv5	SIFT_score	SIFT_pred	Polyphen2_HDIV_score	Polyphen2_HDIV_pred	Polyphen2_HVAR_score	Polyphen2_HVAR_pred	LRT_score	LRT_pred	MutationTaster_score	MutationTaster_pred	MutationAssessor_score	MutationAssessor_pred	FATHMM_score	FATHMM_pred	RadialSVM_score	RadialSVM_pred	LR_score	LR_pred	VEST3_score	CADD_raw	CADD_phred	GERP++_RS	phyloP46way_placental	phyloP100way_vertebrate	SiPhy_29way_logOdds	Depth1	Vaf1	Vaf2	Depth2
chr1	16464609	16464609	G	A	exonic	EPHA2	na	nonsynonymous SNV	EPHA2:NM_004431:exon5:c.C1051T:p.P351S	na	na	na	na	na	na	na	0	D	1	D	1	D	0	D	1	D	3.415	M	0	T	0.303	D	0.541	D	0.84	3.662	18.62	4.97	2.488	9.807	16.109	2969	0.0465	0.001	1907
35 SNVs >3%
44 cataract lenses (22 Pairs)
2 failed read-depth (<600)
13 syn
19 non-syn
2 stopgain

## Sheet: S5c. Cat >3% QC
Chr	Start	End	Ref	Alt	Func.refGene	Gene.refGene	GeneDetail.refGene	ExonicFunc.refGene	AAChange.refGene	clinvar_20140929	cosmic70	snp129	snp138	exac01	esp6500si_all	agilentv5	SIFT_score	SIFT_pred	Polyphen2_HDIV_score	Polyphen2_HDIV_pred	Polyphen2_HVAR_score	Polyphen2_HVAR_pred	LRT_score	LRT_pred	MutationTaster_score	MutationTaster_pred	MutationAssessor_score	MutationAssessor_pred	FATHMM_score	FATHMM_pred	RadialSVM_score	RadialSVM_pred	LR_score	LR_pred	VEST3_score	CADD_raw	CADD_phred	GERP++_RS	phyloP46way_placental	phyloP100way_vertebrate	SiPhy_29way_logOdds	Depth1	Vaf1	Vaf2	Depth2
chr1	16456045	16456045	C	T	exonic	EPHA2	na	synonymous SNV	EPHA2:NM_004431:exon16:c.G2709A:p.G903G	na	na	na	na	1.58e-05	na	na	na	na	na	na	na	na	na	na	na	na	na	na	na	na	na	na	na	na	na	na	na	na	na	na	na	3596	0.0381	0.0011	3504
chr1	16456083	16456083	C	T	exonic	EPHA2	na	nonsynonymous SNV	EPHA2:NM_004431:exon16:c.G2671A:p.V891M	na	na	na	rs139168333	7.107e-05	0.000231	0.01	0.09	T	0.958	D	0.29	B	0.003	N	1	D	1.87	L	-0.01	T	-0.73	T	0.189	T	0.511	2.345	13.8	5.34	2.785	3.113	11.227	3220	0.0363	0.0003	3191
chr1	16460407	16460407	C	T	exonic	EPHA2	na	synonymous SNV	EPHA2:NM_004431:exon9:c.G1686A:p.R562R	na	na	na	na	na	na	na	na	na	na	na	na	na	na	na	na	na	na	na	na	na	na	na	na	na	na	na	na	na	na	na	na	3157	0.0425	0.0003	2938
chr1	16458763	16458763	C	T	exonic	EPHA2	na	synonymous SNV	EPHA2:NM_004431:exon13:c.G2121A:p.K707K	na	na	na	na	na	na	na	na	na	na	na	na	na	na	na	na	na	na	na	na	na	na	na	na	na	na	na	na	na	na	na	na	635	0.0346	0	1546
chr1	16462261	16462261	G	A	exonic	EPHA2	na	synonymous SNV	EPHA2:NM_004431:exon6:c.C1317T:p.P439P	na	na	na	na	na	na	na	na	na	na	na	na	na	na	na	na	na	na	na	na	na	na	na	na	na	na	na	na	na	na	na	na	2620	0.0332	0.0017	2935
chr1	16464610	16464610	G	A	exonic	EPHA2	na	synonymous SNV	EPHA2:NM_004431:exon5:c.C1050T:p.P350P	na	na	na	na	na	na	na	na	na	na	na	na	na	na	na	na	na	na	na	na	na	na	na	na	na	na	na	na	na	na	na	na	3004	0.0423	0.0014	2843
chr1	16464614	16464614	G	A	exonic	EPHA2	na	nonsynonymous SNV	EPHA2:NM_004431:exon5:c.C1046T:p.T349M	na	na	na	rs200490325	0.000237	na	na	0.03	D	0.974	D	0.508	P	0.014	N	0.94	N	0.895	L	0.27	T	-0.961	T	0.128	T	0.303	1.46	10.83	1.38	0.583	-0.259	6.269	3066	0.0408	0.0003	2878
chr1	16464623	16464623	A	G	exonic	EPHA2	na	nonsynonymous SNV	EPHA2:NM_004431:exon5:c.T1037C:p.L346P	na	na	na	na	7.898e-06	na	na	0	D	1	D	1	D	0.001	D	1	D	3.395	M	-0.24	T	0.338	D	0.568	D	0.932	4.199	21.8	4.97	2.013	9.216	12.914	2780	0.0342	0.0032	2795
chr1	16456749	16456749	G	A	exonic	EPHA2	na	nonsynonymous SNV	EPHA2:NM_004431:exon15:c.C2641T:p.L881F	na	na	na	na	na	na	na	0	D	0.999	D	0.997	D	0	D	1	D	3.285	M	-0.08	T	0.267	D	0.549	D	0.729	5.148	32	5.63	2.67	5.763	18.244	3694	0.0637	0.001	4104
chr1	16456804	16456804	G	A	exonic	EPHA2	na	synonymous SNV	EPHA2:NM_004431:exon15:c.C2586T:p.P862P	na	na	na	na	na	na	na	na	na	na	na	na	na	na	na	na	na	na	na	na	na	na	na	na	na	na	na	na	na	na	na	na	5679	0.0419	0.001	5869
chr1	16458249	16458249	G	A	exonic	EPHA2	na	synonymous SNV	EPHA2:NM_004431:exon14:c.C2442T:p.G814G	na	na	na	na	na	na	na	na	na	na	na	na	na	na	na	na	na	na	na	na	na	na	na	na	na	na	na	na	na	na	na	na	5698	0.088	0.0033	5744
chr1	16458309	16458309	G	A	exonic	EPHA2	na	synonymous SNV	EPHA2:NM_004431:exon14:c.C2382T:p.F794F	na	na	na	na	na	na	na	na	na	na	na	na	na	na	na	na	na	na	na	na	na	na	na	na	na	na	na	na	na	na	na	na	3319	0.0603	0.0012	1689
chr1	16458692	16458692	G	A	exonic	EPHA2	na	nonsynonymous SNV	EPHA2:NM_004431:exon13:c.C2192T:p.A731V	na	na	na	na	na	na	na	0	D	0.995	D	0.509	P	0	D	1	D	1.33	L	0.03	T	-0.6	T	0.243	T	0.693	5.824	36	6.07	2.884	9.869	18.138	3257	0.0449	0.0007	3075
chr1	16458703	16458703	C	T	exonic	EPHA2	na	nonsynonymous SNV	EPHA2:NM_004431:exon13:c.G2181A:p.M727I	na	na	na	na	na	na	na	0	D	0.994	D	0.988	D	0	D	1	D	2.335	M	0.07	T	-0.24	T	0.408	T	0.895	5.35	34	6.07	2.884	7.818	18.138	3645	0.0461	0.0009	3418
chr1	16464353	16464353	T	C	exonic	EPHA2	na	nonsynonymous SNV	EPHA2:NM_004431:exon5:c.A1307G:p.Q436R	na	na	na	na	na	na	na	0	D	0.117	B	0.029	B	0.007	N	1	D	1.385	L	0.63	T	-0.959	T	0.113	T	0.635	3.253	16.91	4.85	1.958	5.72	12.68	3943	0.0361	0.0015	4111
chr1	16464790	16464790	G	A	exonic	EPHA2	na	nonsynonymous SNV	EPHA2:NM_004431:exon4:c.C959T:p.P320L	na	na	na	na	na	na	na	0.07	T	0.011	B	0.004	B	0.043	N	1	N	1.485	L	0.13	T	-0.963	T	0.138	T	0.088	0.458	6.486	1.22	-0.026	2.042	8.669	6624	0.033	0.0017	5898
chr1	16475162	16475162	G	A	exonic	EPHA2	na	synonymous SNV	EPHA2:NM_004431:exon3:c.C534T:p.F178F	na	na	na	na	na	na	na	na	na	na	na	na	na	na	na	na	na	na	na	na	na	na	na	na	na	na	na	na	na	na	na	na	6441	0.0346	0.0005	5838
chr1	16475177	16475177	G	A	exonic	EPHA2	na	synonymous SNV	EPHA2:NM_004431:exon3:c.C519T:p.L173L	na	na	na	na	2.368e-05	na	na	na	na	na	na	na	na	na	na	na	na	na	na	na	na	na	na	na	na	na	na	na	na	na	na	na	5784	0.0346	0.0008	5244
chr1	16475269	16475269	C	T	exonic	EPHA2	na	nonsynonymous SNV	EPHA2:NM_004431:exon3:c.G427A:p.D143N	na	na	na	na	na	na	na	0	D	1	D	0.97	D	0	D	1	D	2.63	M	3.53	T	-1.113	T	0.069	T	0.128	5.361	34	5.14	2.393	4.075	16.088	3573	0.0828	0.0026	4256
chr1	16475541	16475541	C	T	exonic	EPHA2	na	stopgain	EPHA2:NM_004431:exon3:c.G155A:p.W52X	na	na	na	na	na	na	na	1	T	.	.	.	.	0	D	1	A	.	.	.	.	.	.	.	.	.	5.537	35	5.35	2.503	7.814	16.546	3510	0.0767	0.0015	4128
chr1	16464600	16464600	T	C	exonic	EPHA2	na	nonsynonymous SNV	EPHA2:NM_004431:exon5:c.A1060G:p.S354G	na	na	na	na	na	na	na	0	D	0.003	B	0.011	B	0.53	N	0.966	D	1.625	L	0.3	T	-0.89	T	0.167	T	0.193	0.927	8.778	2.61	0.328	0.741	3.795	2232	0.0614	0.0044	2946
chr1	16456068	16456068	G	A	exonic	EPHA2	na	nonsynonymous SNV	EPHA2:NM_004431:exon16:c.C2686T:p.P896S	na	na	na	na	na	na	na	0.1	T	0.518	P	0.172	B	0.001	N	1	D	1.995	M	0.12	T	-0.757	T	0.195	T	0.5	2.803	15.34	4.95	1.482	7.849	15.857	2885	0.0503	0.0003	3380
chr1	16459847	16459847	C	T	exonic	EPHA2	na	synonymous SNV	EPHA2:NM_004431:exon11:c.G1881A:p.V627V	na	na	na	na	na	na	na	na	na	na	na	na	na	na	na	na	na	na	na	na	na	na	na	na	na	na	na	na	na	na	na	na	2735	0.0464	0.0005	2024
chr1	16464617	16464617	C	T	exonic	EPHA2	na	stopgain	EPHA2:NM_004431:exon5:c.G1043A:p.W348X	na	na	na	na	na	na	na	1	T	.	.	.	.	0	D	1	A	.	.	.	.	.	.	.	.	.	6.529	37	4.97	2.488	7.771	16.109	2426	0.0684	0.0009	2136
chr1	16464917	16464917	G	A	exonic	EPHA2	na	nonsynonymous SNV	EPHA2:NM_004431:exon4:c.C832T:p.P278S	na	ID=COSM1185338;OCCURENCE=1(lung)	na	na	na	na	na	0.41	T	0.168	B	0.018	B	0.013	N	0.951	N	1.645	L	0.04	T	-0.96	T	0.169	T	0.179	0.214	5.156	4.2	1.155	2.339	11.393	602	0.0349	0	14
chr1	16474897	16474897	C	T	exonic	EPHA2	na	nonsynonymous SNV	EPHA2:NM_004431:exon3:c.G799A:p.E267K	na	na	na	na	na	na	na	0	D	0.998	D	0.619	P	0	D	1	D	3.2	M	-0.98	T	0.314	D	0.536	D	0.683	2.548	14.48	4.9	2.275	4.086	15.56	2893	0.0622	0.0008	3644
chr1	16464608	16464608	G	A	exonic	EPHA2	na	nonsynonymous SNV	EPHA2:NM_004431:exon5:c.C1052T:p.P351L	na	na	na	na	na	na	na	0	D	1	D	1	D	0	D	1	D	3.415	M	0.02	T	0.303	D	0.541	D	0.886	3.697	18.78	4.97	2.488	9.807	16.109	1669	0.0438	0.001	1993
chr1	16464624	16464624	G	A	exonic	EPHA2	na	synonymous SNV	EPHA2:NM_004431:exon5:c.C1036T:p.L346L	na	na	na	na	na	na	na	na	na	na	na	na	na	na	na	na	na	na	na	na	na	na	na	na	na	na	na	na	na	na	na	na	1668	0.0462	0.0015	1992
chr1	16464665	16464665	G	A	exonic	EPHA2	na	nonsynonymous SNV	EPHA2:NM_004431:exon5:c.C995T:p.P332L	na	na	na	na	na	na	na	0	D	1	D	1	D	0	D	1	D	3.42	M	-1.3	T	0.73	D	0.751	D	0.641	4.769	26.8	4.97	2.488	7.862	16.109	1708	0.0464	0	2065
chr1	16464666	16464666	G	A	exonic	EPHA2	na	nonsynonymous SNV	EPHA2:NM_004431:exon5:c.C994T:p.P332S	na	na	na	na	na	na	na	0	D	1	D	1	D	0	D	1	D	3.42	M	-1.3	T	0.73	D	0.751	D	0.598	4.144	21.4	4.97	2.488	6.503	16.109	1698	0.0471	0.0005	1993
chr1	16464633	16464633	T	C	exonic	EPHA2	na	nonsynonymous SNV	EPHA2:NM_004431:exon5:c.A1027G:p.K343E	na	na	na	na	na	na	na	0	D	0.747	P	0.369	B	0	D	1	D	1.7	L	0.46	T	-0.767	T	0.167	T	0.65	3.123	16.44	4.97	2.013	0.719	12.914	2716	0.0357	0.0031	1638
chr1	16456871	16456871	A	G	exonic	EPHA2	na	nonsynonymous SNV	EPHA2:NM_004431:exon15:c.T2519C:p.M840T	na	na	na	na	na	na	na	0	D	0.956	P	0.858	P	0	D	1	D	-0.82	N	-1.55	D	0.086	D	0.397	T	0.698	4.49	24.1	5.92	2.277	6.279	15.202	1851	0.0308	0.002	1956
chr1	16464609	16464609	G	A	exonic	EPHA2	na	nonsynonymous SNV	EPHA2:NM_004431:exon5:c.C1051T:p.P351S	na	na	na	na	na	na	na	0	D	1	D	1	D	0	D	1	D	3.415	M	0	T	0.303	D	0.541	D	0.84	3.662	18.62	4.97	2.488	9.807	16.109	2969	0.0465	0.001	1907
33 SNVs >3%
44 cataract lenses (22 pairs)
12 synonymous
19 non-synonymous
2 stopgain
24 di-Py sites (grey shading)
na - not applicable
