# Supplementary material for: Germ-line and somatic EPHA2 coding variants in lens aging and cataract
Source: PLoS One. 2017 Dec 21;12(12):e0189881. doi: 10.1371/journal.pone.0189881 (PMC5739433; doi:10.1371/journal.pone.0189881)
Supplement: S6 Table — (XLSX) [file pone.0189881.s006.xlsx]

## Sheet: S6 Table
EPHA2 (3992 nucleotides)
Paired clear lens panel
70 clear lenses (35 pairs)
66 validated SNVs
28 synonymous		32 nonsynonymous		3 nonsense	2 UTR	1 splice	14 reference	52 novel
3 reference	25 novel	9 reference	23 novel
		29 damaging	3 benign
Paired cataract lens panel
44 cataract lenses (22 pairs)
33 validated SNVs
12 synonymous		19 nonsynonymous		2 nonsense			6 reference	27 novel
2 reference	10 novel	4 reference	15 novel
		15 damaging	4 benign
Test for EPHA2 total SNVs
------------------------------------------
TABLE = [ 70 , 66 , 44 , 33 ]
Left : p-value = 0.256651232905499
Right : p-value = 0.8264455752777853
2-Tail : p-value = 0.4756797642838534
------------------------------------------
Test for EPHA2 damaging SNVs
------------------------------------------
TABLE = [ 70 , 29 , 44 , 15 ]
Left : p-value = 0.48693682757202766
Right : p-value = 0.6585703103111657
2-Tail : p-value = 0.8534681639625984
------------------------------------------
Test for EPHA2 novel SNVs
------------------------------------------
TABLE = [ 70 , 52 , 44 , 27 ]
Left : p-value = 0.3287438901822205
Right : p-value = 0.7749272531208278
2-Tail : p-value = 0.6415315357668156
------------------------------------------
Fisher's Exact Test
http://www.langsrud.com/fisher.htm
