# Supplementary material for: Germ-line and somatic EPHA2 coding variants in lens aging and cataract
Source: PLoS One. 2017 Dec 21;12(12):e0189881. doi: 10.1371/journal.pone.0189881 (PMC5739433; doi:10.1371/journal.pone.0189881)
Supplement: S7 Table — (XLSX) [file pone.0189881.s007.xlsx]

## Sheet: S7a. Clear >1% all
ND02460 OD
Chr	Start	End	Ref	Alt	Func.refGene	Gene.refGene	GeneDetail.refGene	ExonicFunc.refGene	AAChange.refGene	clinvar_20140929	cosmic70	snp129	snp138	exac01	esp6500si_all	agilentv5	SIFT_score	SIFT_pred	Polyphen2_HDIV_score	Polyphen2_HDIV_pred	Polyphen2_HVAR_score	Polyphen2_HVAR_pred	LRT_score	LRT_pred	MutationTaster_score	MutationTaster_pred	MutationAssessor_score	MutationAssessor_pred	FATHMM_score	FATHMM_pred	RadialSVM_score	RadialSVM_pred	LR_score	LR_pred	VEST3_score	CADD_raw	CADD_phred	GERP++_RS	phyloP46way_placental	phyloP100way_vertebrate	SiPhy_29way_logOdds	Depth1	Vaf1	Vaf2	Depth2
chr17	7572980	7572980	T	G	exonic	TP53	na	nonsynonymous SNV	TP53:NM_001126115:exon7:c.A733C:p.T245P,TP53:NM_001276697:exon7:c.A652C:p.T218P,TP53:NM_001126118:exon10:c.A1012C:p.T338P,TP53:NM_000546:exon11:c.A1129C:p.T377P,TP53:NM_001126112:exon11:c.A1129C:p.T377P,TP53:NM_001276760:exon11:c.A1012C:p.T338P,TP53:NM_001276761:exon11:c.A1012C:p.T338P	na	ID=COSM1658764;OCCURENCE=1(urinary_tract),1(haematopoietic_and_lymphoid_tissue)	na	na	0.0007261	na	0.01	1	T	0.002	B	0.009	B	0.117	N	1	D	1.05	L	-5.6	D	0.418	D	0.863	D	0.21	1.322	10.34	1.9	0.143	0.464	4.246	4695	0.0194	0.0047	3870
chr17	7572996	7572996	G	T	exonic	TP53	na	synonymous SNV	TP53:NM_001126115:exon7:c.C717A:p.S239S,TP53:NM_001276697:exon7:c.C636A:p.S212S,TP53:NM_001126118:exon10:c.C996A:p.S332S,TP53:NM_000546:exon11:c.C1113A:p.S371S,TP53:NM_001126112:exon11:c.C1113A:p.S371S,TP53:NM_001276760:exon11:c.C996A:p.S332S,TP53:NM_001276761:exon11:c.C996A:p.S332S	na	na	na	na	7.892e-06	na	na	na	na	na	na	na	na	na	na	na	na	na	na	na	na	na	na	na	na	na	na	na	na	na	na	na	4720	0.0339	0.0049	3866
chr17	7579329	7579329	T	C	exonic	TP53	na	nonsynonymous SNV	TP53:NM_001126118:exon3:c.A241G:p.K81E,TP53:NM_000546:exon4:c.A358G:p.K120E,TP53:NM_001126112:exon4:c.A358G:p.K120E,TP53:NM_001126113:exon4:c.A358G:p.K120E,TP53:NM_001126114:exon4:c.A358G:p.K120E,TP53:NM_001276695:exon4:c.A241G:p.K81E,TP53:NM_001276696:exon4:c.A241G:p.K81E,TP53:NM_001276760:exon4:c.A241G:p.K81E,TP53:NM_001276761:exon4:c.A241G:p.K81E	na	ID=COSM1709736,COSM44827,COSM1522473,COSM1522474;OCCURENCE=2(breast),1(skin),1(large_intestine),1(ovary),1(lung)	na	na	na	na	na	0	D	1	D	1	D	0	D	1	D	3.145	M	-7.19	D	0.933	D	0.994	D	0.798	4.565	24.7	4.75	2.125	6.383	12.536	5844	0.0151	0.0034	5236
chr17	7579424	7579424	G	A	exonic	TP53	na	nonsynonymous SNV	TP53:NM_001126118:exon3:c.C146T:p.A49V,TP53:NM_000546:exon4:c.C263T:p.A88V,TP53:NM_001126112:exon4:c.C263T:p.A88V,TP53:NM_001126113:exon4:c.C263T:p.A88V,TP53:NM_001126114:exon4:c.C263T:p.A88V,TP53:NM_001276695:exon4:c.C146T:p.A49V,TP53:NM_001276696:exon4:c.C146T:p.A49V,TP53:NM_001276760:exon4:c.C146T:p.A49V,TP53:NM_001276761:exon4:c.C146T:p.A49V	na	na	na	na	na	na	na	0.15	T	0.698	P	0.346	B	.	.	0.882	N	0.805	L	-2.23	D	0.826	D	0.892	D	0.52	2.294	13.63	1.8	0.559	0.598	4.093	20	0.1	0	17
ND02460 OS
Chr	Start	End	Ref	Alt	Func.refGene	Gene.refGene	GeneDetail.refGene	ExonicFunc.refGene	AAChange.refGene	clinvar_20140929	cosmic70	snp129	snp138	exac01	esp6500si_all	agilentv5	SIFT_score	SIFT_pred	Polyphen2_HDIV_score	Polyphen2_HDIV_pred	Polyphen2_HVAR_score	Polyphen2_HVAR_pred	LRT_score	LRT_pred	MutationTaster_score	MutationTaster_pred	MutationAssessor_score	MutationAssessor_pred	FATHMM_score	FATHMM_pred	RadialSVM_score	RadialSVM_pred	LR_score	LR_pred	VEST3_score	CADD_raw	CADD_phred	GERP++_RS	phyloP46way_placental	phyloP100way_vertebrate	SiPhy_29way_logOdds	Depth1	Vaf1	Vaf2	Depth2
chr17	7577100	7577100	T	C	exonic	TP53	na	nonsynonymous SNV	TP53:NM_001126115:exon4:c.A442G:p.R148G,TP53:NM_001126116:exon4:c.A442G:p.R148G,TP53:NM_001126117:exon4:c.A442G:p.R148G,TP53:NM_001276697:exon4:c.A361G:p.R121G,TP53:NM_001276698:exon4:c.A361G:p.R121G,TP53:NM_001276699:exon4:c.A361G:p.R121G,TP53:NM_001126118:exon7:c.A721G:p.R241G,TP53:NM_000546:exon8:c.A838G:p.R280G,TP53:NM_001126112:exon8:c.A838G:p.R280G,TP53:NM_001126113:exon8:c.A838G:p.R280G,TP…	na	ID=COSM1649339,COSM11123,COSM3378442,COSM562339;OCCURENCE=2(ovary),4(liver),1(pancreas),2(urinary_tract),1(stomach),2(central_nervous_system),1(thymus),3(upper_aerodigestive_tract),3(lung),3(haematopoietic_and_lymphoid_tissue)	na	na	na	na	na	0	D	1	D	1	D	0	D	1	D	3.33	M	-7.31	D	0.928	D	0.994	D	0.975	4.1	21.1	5.13	2.154	0.781	12.937	23	0.087	0	24
ND02496 OD
Chr	Start	End	Ref	Alt	Func.refGene	Gene.refGene	GeneDetail.refGene	ExonicFunc.refGene	AAChange.refGene	clinvar_20140929	cosmic70	snp129	snp138	exac01	esp6500si_all	agilentv5	SIFT_score	SIFT_pred	Polyphen2_HDIV_score	Polyphen2_HDIV_pred	Polyphen2_HVAR_score	Polyphen2_HVAR_pred	LRT_score	LRT_pred	MutationTaster_score	MutationTaster_pred	MutationAssessor_score	MutationAssessor_pred	FATHMM_score	FATHMM_pred	RadialSVM_score	RadialSVM_pred	LR_score	LR_pred	VEST3_score	CADD_raw	CADD_phred	GERP++_RS	phyloP46way_placental	phyloP100way_vertebrate	SiPhy_29way_logOdds	Depth1	Vaf1	Vaf2	Depth2
chr17	7572887	7572887	G	A	UTR3	TP53	NM_001276761:c.*40C>T,NM_001276760:c.*40C>T,NM_001126112:c.*40C>T,NM_001126115:c.*40C>T,NM_001126114:c.*329C>T,NM_001276695:c.*241C>T,NM_000546:c.*40C>T,NM_001126117:c.*241C>T,NM_001126116:c.*329C>T,NM_001126118:c.*40C>T,NM_001276699:c.*241C>T,NM_001276698:c.*329C>T,NM_001276697:c.*40C>T,NM_001276696:c.*329C>T,NM_001126113:c.*241C>T	na	na	na	na	na	na	na	na	na	na	na	na	na	na	na	na	na	na	na	na	na	na	na	na	na	na	na	na	na	na	na	na	na	na	2985	0.0781	0.0007	2869
chr17	7573003	7573003	A	G	exonic	TP53	na	nonsynonymous SNV	TP53:NM_001126115:exon7:c.T710C:p.L237P,TP53:NM_001276697:exon7:c.T629C:p.L210P,TP53:NM_001126118:exon10:c.T989C:p.L330P,TP53:NM_000546:exon11:c.T1106C:p.L369P,TP53:NM_001126112:exon11:c.T1106C:p.L369P,TP53:NM_001276760:exon11:c.T989C:p.L330P,TP53:NM_001276761:exon11:c.T989C:p.L330P	na	na	na	na	na	na	na	0.17	T	0.005	B	0.006	B	0.907	N	1	D	1.21	L	-5.65	D	0.467	D	0.909	D	0.268	0.487	6.645	-0.989	-0.34	0.373	8.983	2997	0.017	0.0032	2808
chr17	7573009	7573009	C	T	splicing	TP53	NM_001276761:exon12:c.984-1G>A,NM_001276760:exon12:c.984-1G>A,NM_001126112:exon12:c.1101-1G>A,NM_001126115:exon8:c.705-1G>A,NM_001126114:exon13:c.1234-1G>A,NM_001276695:exon13:c.1044-1G>A,NM_000546:exon12:c.1101-1G>A,NM_001126117:exon9:c.765-1G>A,NM_001126116:exon9:c.838-1G>A,NM_001126118:exon11:c.984-1G>A,NM_001276699:exon9:c.684-1G>A,NM_001276698:exon9:c.757-1G>A,NM_001276697:exon8:c.624-1G>A,N…	na	na	na	na	na	na	na	na	na	.	.	.	.	.	.	.	.	1	D	.	.	.	.	.	.	.	.	.	2.762	15.2	5.31	2.768	3.347	14.341	2986	0.0188	0.0018	2767
chr17	7574029	7574029	C	T	exonic	TP53	na	nonsynonymous SNV	TP53:NM_001126115:exon6:c.G602A:p.R201H,TP53:NM_001276697:exon6:c.G521A:p.R174H,TP53:NM_001126118:exon9:c.G881A:p.R294H,TP53:NM_000546:exon10:c.G998A:p.R333H,TP53:NM_001126112:exon10:c.G998A:p.R333H,TP53:NM_001276760:exon10:c.G881A:p.R294H,TP53:NM_001276761:exon10:c.G881A:p.R294H	na	na	na	na	1.579e-05	na	na	0.06	T	0.062	B	0.066	B	0.002	N	0.994	N	2.33	M	-4.12	D	0.478	D	0.835	D	0.267	1.011	9.131	4.47	1.297	2.321	8.564	1562	0.0179	0.0013	1562
chr17	7576917	7576917	T	C	exonic	TP53	na	nonsynonymous SNV	TP53:NM_001126115:exon5:c.A533G:p.N178S,TP53:NM_001126116:exon5:c.A533G:p.N178S,TP53:NM_001126117:exon5:c.A533G:p.N178S,TP53:NM_001276697:exon5:c.A452G:p.N151S,TP53:NM_001276698:exon5:c.A452G:p.N151S,TP53:NM_001276699:exon5:c.A452G:p.N151S,TP53:NM_001126118:exon8:c.A812G:p.N271S,TP53:NM_000546:exon9:c.A929G:p.N310S,TP53:NM_001126112:exon9:c.A929G:p.N310S,TP53:NM_001126113:exon9:c.A929G:p.N310S,TP…	na	na	na	na	na	na	na	0.59	T	0	B	0.001	B	0.04	N	0.984	N	-0.075	N	-5.42	D	1.191	D	0.922	D	0.074	0.014	4.085	1.98	0.299	0.391	8.157	3927	0.0181	0.0025	4053
chr17	7577522	7577522	G	A	exonic	TP53	na	synonymous SNV	TP53:NM_001126115:exon3:c.C363T:p.T121T,TP53:NM_001126116:exon3:c.C363T:p.T121T,TP53:NM_001126117:exon3:c.C363T:p.T121T,TP53:NM_001276697:exon3:c.C282T:p.T94T,TP53:NM_001276698:exon3:c.C282T:p.T94T,TP53:NM_001276699:exon3:c.C282T:p.T94T,TP53:NM_001126118:exon6:c.C642T:p.T214T,TP53:NM_000546:exon7:c.C759T:p.T253T,TP53:NM_001126112:exon7:c.C759T:p.T253T,TP53:NM_001126113:exon7:c.C759T:p.T253T,TP53:…	na	ID=COSM44843;OCCURENCE=2(haematopoietic_and_lymphoid_tissue)	na	na	na	na	na	na	na	na	na	na	na	na	na	na	na	na	na	na	na	na	na	na	na	na	na	na	na	na	na	na	3852	0.0143	0.0012	4193
chr17	7578458	7578458	G	A	exonic	TP53	na	nonsynonymous SNV	TP53:NM_001126115:exon1:c.C76T:p.R26C,TP53:NM_001126116:exon1:c.C76T:p.R26C,TP53:NM_001126117:exon1:c.C76T:p.R26C,TP53:NM_001126118:exon4:c.C355T:p.R119C,TP53:NM_000546:exon5:c.C472T:p.R158C,TP53:NM_001126112:exon5:c.C472T:p.R158C,TP53:NM_001126113:exon5:c.C472T:p.R158C,TP53:NM_001126114:exon5:c.C472T:p.R158C,TP53:NM_001276695:exon5:c.C355T:p.R119C,TP53:NM_001276696:exon5:c.C355T:p.R119C,TP53:NM_…	na	ID=COSM1750371,COSM984954,COSM984957,COSM3932746,COSM984958,COSM984956,COSM43848;OCCURENCE=2(central_nervous_system),2(upper_aerodigestive_tract),1(lung),2(haematopoietic_and_lymphoid_tissue),1(soft_tissue),2(endometrium),3(large_intestine),4(urinary_tract)	na	na	1.579e-05	na	na	0	D	1	D	1	D	0	D	1	D	2.92	M	-7.34	D	1.01	D	0.992	D	0.983	2.753	15.17	3.57	0.818	2.597	9.778	5887	0.0199	0.0034	6441
chr17	7579397	7579397	A	G	exonic	TP53	na	nonsynonymous SNV	TP53:NM_001126118:exon3:c.T173C:p.V58A,TP53:NM_000546:exon4:c.T290C:p.V97A,TP53:NM_001126112:exon4:c.T290C:p.V97A,TP53:NM_001126113:exon4:c.T290C:p.V97A,TP53:NM_001126114:exon4:c.T290C:p.V97A,TP53:NM_001276695:exon4:c.T173C:p.V58A,TP53:NM_001276696:exon4:c.T173C:p.V58A,TP53:NM_001276760:exon4:c.T173C:p.V58A,TP53:NM_001276761:exon4:c.T173C:p.V58A	na	ID=COSM45000;OCCURENCE=1(haematopoietic_and_lymphoid_tissue)	na	na	na	na	na	0.01	D	1	D	1	D	0	D	0.999	D	2.31	M	-6.99	D	0.977	D	0.989	D	0.629	4.328	22.7	4.62	2.07	7.216	12.29	2389	0.0109	0.0013	2313
chr17	7579424	7579424	G	A	exonic	TP53	na	nonsynonymous SNV	TP53:NM_001126118:exon3:c.C146T:p.A49V,TP53:NM_000546:exon4:c.C263T:p.A88V,TP53:NM_001126112:exon4:c.C263T:p.A88V,TP53:NM_001126113:exon4:c.C263T:p.A88V,TP53:NM_001126114:exon4:c.C263T:p.A88V,TP53:NM_001276695:exon4:c.C146T:p.A49V,TP53:NM_001276696:exon4:c.C146T:p.A49V,TP53:NM_001276760:exon4:c.C146T:p.A49V,TP53:NM_001276761:exon4:c.C146T:p.A49V	na	na	na	na	na	na	na	0.15	T	0.698	P	0.346	B	.	.	0.882	N	0.805	L	-2.23	D	0.826	D	0.892	D	0.52	2.294	13.63	1.8	0.559	0.598	4.093	2624	0.0271	0.0004	2588
chr17	7579427	7579427	G	A	exonic	TP53	na	nonsynonymous SNV	TP53:NM_001126118:exon3:c.C143T:p.P48L,TP53:NM_000546:exon4:c.C260T:p.P87L,TP53:NM_001126112:exon4:c.C260T:p.P87L,TP53:NM_001126113:exon4:c.C260T:p.P87L,TP53:NM_001126114:exon4:c.C260T:p.P87L,TP53:NM_001276695:exon4:c.C143T:p.P48L,TP53:NM_001276696:exon4:c.C143T:p.P48L,TP53:NM_001276760:exon4:c.C143T:p.P48L,TP53:NM_001276761:exon4:c.C143T:p.P48L	na	na	na	na	na	na	na	0.48	T	1	D	0.999	D	0.252	U	1	D	0.805	L	-2.46	D	0.882	D	0.961	D	0.544	1.933	12.42	3.81	2.393	3.468	13.979	2637	0.0372	0.0011	2613
chr17	7579439	7579439	G	A	exonic	TP53	na	nonsynonymous SNV	TP53:NM_001126118:exon3:c.C131T:p.A44V,TP53:NM_000546:exon4:c.C248T:p.A83V,TP53:NM_001126112:exon4:c.C248T:p.A83V,TP53:NM_001126113:exon4:c.C248T:p.A83V,TP53:NM_001126114:exon4:c.C248T:p.A83V,TP53:NM_001276695:exon4:c.C131T:p.A44V,TP53:NM_001276696:exon4:c.C131T:p.A44V,TP53:NM_001276760:exon4:c.C131T:p.A44V,TP53:NM_001276761:exon4:c.C131T:p.A44V	na	na	na	rs201717599	0.0001342	na	na	0.42	T	0.015	B	0.006	B	0.733	N	1	N	0	N	-2.11	D	0.547	D	0.833	D	0.388	0.856	8.463	-3.42	-0.61	-0.157	6.784	2635	0.0395	0.0027	2601
chr17	7579515	7579515	G	A	exonic	TP53	na	nonsynonymous SNV	TP53:NM_001126118:exon3:c.C55T:p.P19S,TP53:NM_000546:exon4:c.C172T:p.P58S,TP53:NM_001126112:exon4:c.C172T:p.P58S,TP53:NM_001126113:exon4:c.C172T:p.P58S,TP53:NM_001126114:exon4:c.C172T:p.P58S,TP53:NM_001276695:exon4:c.C55T:p.P19S,TP53:NM_001276696:exon4:c.C55T:p.P19S,TP53:NM_001276760:exon4:c.C55T:p.P19S,TP53:NM_001276761:exon4:c.C55T:p.P19S	na	na	na	na	na	na	na	0.86	T	0.898	P	0.094	B	0	N	1	N	0.345	N	-2	D	0.795	D	0.83	D	0.295	-1.008	0.248	0.235	0.308	0.364	.	3245	0.0284	0.0009	3479
chr17	7579567	7579567	C	T	exonic	TP53	na	nonsynonymous SNV	TP53:NM_001126118:exon3:c.G3A:p.M1I,TP53:NM_000546:exon4:c.G120A:p.M40I,TP53:NM_001126112:exon4:c.G120A:p.M40I,TP53:NM_001126113:exon4:c.G120A:p.M40I,TP53:NM_001126114:exon4:c.G120A:p.M40I,TP53:NM_001276695:exon4:c.G3A:p.M1I,TP53:NM_001276696:exon4:c.G3A:p.M1I,TP53:NM_001276760:exon4:c.G3A:p.M1I,TP53:NM_001276761:exon4:c.G3A:p.M1I	na	na	na	na	na	na	na	0.22	T	0.003	B	0.007	B	0.003	U	1	N	0	N	-2.01	D	0.742	D	0.877	D	0.423	0.77	8.07	1.68	0.527	-0.011	4.809	3244	0.0148	0.0023	3483
chr17	7579573	7579573	T	C	exonic	TP53	na	synonymous SNV	TP53:NM_000546:exon4:c.A114G:p.Q38Q,TP53:NM_001126112:exon4:c.A114G:p.Q38Q,TP53:NM_001126113:exon4:c.A114G:p.Q38Q,TP53:NM_001126114:exon4:c.A114G:p.Q38Q	na	na	na	na	na	na	na	na	na	na	na	na	na	na	na	na	na	na	na	na	na	na	na	na	na	na	na	na	na	na	na	na	3243	0.0102	0.0052	3480
chr17	7579575	7579575	G	A	exonic	TP53	na	stopgain	TP53:NM_000546:exon4:c.C112T:p.Q38X,TP53:NM_001126112:exon4:c.C112T:p.Q38X,TP53:NM_001126113:exon4:c.C112T:p.Q38X,TP53:NM_001126114:exon4:c.C112T:p.Q38X	na	ID=COSM46286,COSM236889,COSM236890;OCCURENCE=1(oesophagus),2(lung),1(prostate)	na	na	na	na	na	0.73	T	.	.	.	.	0.147	U	1	A	.	.	.	.	.	.	.	.	.	2.571	14.56	-1.11	-0.145	-0.754	0.827	3247	0.0271	0.0023	3487
chr17	7579585	7579585	G	A	exonic	TP53	na	synonymous SNV	TP53:NM_000546:exon4:c.C102T:p.P34P,TP53:NM_001126112:exon4:c.C102T:p.P34P,TP53:NM_001126113:exon4:c.C102T:p.P34P,TP53:NM_001126114:exon4:c.C102T:p.P34P	na	na	na	na	na	na	na	na	na	na	na	na	na	na	na	na	na	na	na	na	na	na	na	na	na	na	na	na	na	na	na	na	3252	0.028	0.0006	3495
chr17	7579588	7579588	G	A	exonic	TP53	na	synonymous SNV	TP53:NM_000546:exon4:c.C99T:p.S33S,TP53:NM_001126112:exon4:c.C99T:p.S33S,TP53:NM_001126113:exon4:c.C99T:p.S33S,TP53:NM_001126114:exon4:c.C99T:p.S33S	na	na	na	na	na	na	na	na	na	na	na	na	na	na	na	na	na	na	na	na	na	na	na	na	na	na	na	na	na	na	na	na	3010	0.0303	0.0009	3196
ND02496 OS
Chr	Start	End	Ref	Alt	Func.refGene	Gene.refGene	GeneDetail.refGene	ExonicFunc.refGene	AAChange.refGene	clinvar_20140929	cosmic70	snp129	snp138	exac01	esp6500si_all	agilentv5	SIFT_score	SIFT_pred	Polyphen2_HDIV_score	Polyphen2_HDIV_pred	Polyphen2_HVAR_score	Polyphen2_HVAR_pred	LRT_score	LRT_pred	MutationTaster_score	MutationTaster_pred	MutationAssessor_score	MutationAssessor_pred	FATHMM_score	FATHMM_pred	RadialSVM_score	RadialSVM_pred	LR_score	LR_pred	VEST3_score	CADD_raw	CADD_phred	GERP++_RS	phyloP46way_placental	phyloP100way_vertebrate	SiPhy_29way_logOdds	Depth1	Vaf1	Vaf2	Depth2
chr17	7572893	7572893	G	A	UTR3	TP53	NM_001276761:c.*34C>T,NM_001276760:c.*34C>T,NM_001126112:c.*34C>T,NM_001126115:c.*34C>T,NM_001126114:c.*323C>T,NM_001276695:c.*235C>T,NM_000546:c.*34C>T,NM_001126117:c.*235C>T,NM_001126116:c.*323C>T,NM_001126118:c.*34C>T,NM_001276699:c.*235C>T,NM_001276698:c.*323C>T,NM_001276697:c.*34C>T,NM_001276696:c.*323C>T,NM_001126113:c.*235C>T	na	na	na	na	na	na	7.892e-06	na	na	na	na	na	na	na	na	na	na	na	na	na	na	na	na	na	na	na	na	na	na	na	na	na	na	na	2919	0.0979	0.0013	3086
chr17	7572906	7572906	G	A	UTR3	TP53	NM_001276761:c.*21C>T,NM_001276760:c.*21C>T,NM_001126112:c.*21C>T,NM_001126115:c.*21C>T,NM_001126114:c.*310C>T,NM_001276695:c.*222C>T,NM_000546:c.*21C>T,NM_001126117:c.*222C>T,NM_001126116:c.*310C>T,NM_001126118:c.*21C>T,NM_001276699:c.*222C>T,NM_001276698:c.*310C>T,NM_001276697:c.*21C>T,NM_001276696:c.*310C>T,NM_001126113:c.*222C>T	na	na	na	na	na	na	na	na	na	na	na	na	na	na	na	na	na	na	na	na	na	na	na	na	na	na	na	na	na	na	na	na	na	na	2930	0.0669	0.001	3084
chr17	7573010	7573010	T	C	splicing	TP53	NM_001276761:exon12:c.984-2A>G,NM_001276760:exon12:c.984-2A>G,NM_001126112:exon12:c.1101-2A>G,NM_001126115:exon8:c.705-2A>G,NM_001126114:exon13:c.1234-2A>G,NM_001276695:exon13:c.1044-2A>G,NM_000546:exon12:c.1101-2A>G,NM_001126117:exon9:c.765-2A>G,NM_001126116:exon9:c.838-2A>G,NM_001126118:exon11:c.984-2A>G,NM_001276699:exon9:c.684-2A>G,NM_001276698:exon9:c.757-2A>G,NM_001276697:exon8:c.624-2A>G,N…	na	na	na	ID=COSM1191161;OCCURENCE=1(large_intestine),1(adrenal_gland)	na	na	na	na	na	.	.	.	.	.	.	.	.	1	D	.	.	.	.	.	.	.	.	.	2.527	14.41	5.31	2.234	3.432	11.571	2788	0.0104	0.003	2985
chr17	7573931	7573931	A	G	exonic	TP53	na	nonsynonymous SNV	TP53:NM_001126115:exon6:c.T700C:p.S234P,TP53:NM_001276697:exon6:c.T619C:p.S207P,TP53:NM_001126118:exon9:c.T979C:p.S327P,TP53:NM_000546:exon10:c.T1096C:p.S366P,TP53:NM_001126112:exon10:c.T1096C:p.S366P,TP53:NM_001276760:exon10:c.T979C:p.S327P,TP53:NM_001276761:exon10:c.T979C:p.S327P	na	na	na	na	na	na	na	0.04	D	0.001	B	0.002	B	0.139	N	1	N	1.5	L	-5.57	D	0.719	D	0.899	D	0.175	1.216	9.935	1.77	0.353	0.902	2.277	4229	0.0137	0.0038	4220
chr17	7573977	7573977	G	A	exonic	TP53	na	synonymous SNV	TP53:NM_001126115:exon6:c.C654T:p.L218L,TP53:NM_001276697:exon6:c.C573T:p.L191L,TP53:NM_001126118:exon9:c.C933T:p.L311L,TP53:NM_000546:exon10:c.C1050T:p.L350L,TP53:NM_001126112:exon10:c.C1050T:p.L350L,TP53:NM_001276760:exon10:c.C933T:p.L311L,TP53:NM_001276761:exon10:c.C933T:p.L311L	na	na	na	na	na	na	na	na	na	na	na	na	na	na	na	na	na	na	na	na	na	na	na	na	na	na	na	na	na	na	na	na	5790	0.0322	0.0005	5771
chr17	7573980	7573980	T	C	exonic	TP53	na	synonymous SNV	TP53:NM_001126115:exon6:c.A651G:p.E217E,TP53:NM_001276697:exon6:c.A570G:p.E190E,TP53:NM_001126118:exon9:c.A930G:p.E310E,TP53:NM_000546:exon10:c.A1047G:p.E349E,TP53:NM_001126112:exon10:c.A1047G:p.E349E,TP53:NM_001276760:exon10:c.A930G:p.E310E,TP53:NM_001276761:exon10:c.A930G:p.E310E	na	na	na	na	na	na	na	na	na	na	na	na	na	na	na	na	na	na	na	na	na	na	na	na	na	na	na	na	na	na	na	na	5779	0.0113	0.0074	5782
chr17	7576590	7576590	T	C	UTR3	TP53	NM_001126114:c.*35A>G,NM_001126116:c.*35A>G,NM_001276698:c.*35A>G,NM_001276696:c.*35A>G	na	na	na	na	na	na	na	na	na	na	na	na	na	na	na	na	na	na	na	na	na	na	na	na	na	na	na	na	na	na	na	na	na	na	4133	0.0184	0.004	3977
chr17	7576607	7576607	A	G	UTR3	TP53	NM_001126114:c.*18T>C,NM_001126116:c.*18T>C,NM_001276698:c.*18T>C,NM_001276696:c.*18T>C	na	na	na	na	na	na	na	na	na	na	na	na	na	na	na	na	na	na	na	na	na	na	na	na	na	na	na	na	na	na	na	na	na	na	5912	0.0124	0.0091	6055
chr17	7576865	7576865	A	G	exonic	TP53	na	synonymous SNV	TP53:NM_001126115:exon5:c.T585C:p.Y195Y,TP53:NM_001126116:exon5:c.T585C:p.Y195Y,TP53:NM_001126117:exon5:c.T585C:p.Y195Y,TP53:NM_001276697:exon5:c.T504C:p.Y168Y,TP53:NM_001276698:exon5:c.T504C:p.Y168Y,TP53:NM_001276699:exon5:c.T504C:p.Y168Y,TP53:NM_001126118:exon8:c.T864C:p.Y288Y,TP53:NM_000546:exon9:c.T981C:p.Y327Y,TP53:NM_001126112:exon9:c.T981C:p.Y327Y,TP53:NM_001126113:exon9:c.T981C:p.Y327Y,TP…	na	ID=COSM1386572,COSM1386573;OCCURENCE=1(large_intestine)	na	na	na	na	na	0.17	T	.	.	.	.	.	.	1	D	.	.	.	.	-0.896	T	0.197	T	.	0.972	8.966	0.227	-0.155	0.908	7.387	4323	0.0248	0.0041	4107
chr17	7576887	7576887	T	C	exonic	TP53	na	nonsynonymous SNV	TP53:NM_001126115:exon5:c.A563G:p.K188R,TP53:NM_001126116:exon5:c.A563G:p.K188R,TP53:NM_001126117:exon5:c.A563G:p.K188R,TP53:NM_001276697:exon5:c.A482G:p.K161R,TP53:NM_001276698:exon5:c.A482G:p.K161R,TP53:NM_001276699:exon5:c.A482G:p.K161R,TP53:NM_001126118:exon8:c.A842G:p.K281R,TP53:NM_000546:exon9:c.A959G:p.K320R,TP53:NM_001126112:exon9:c.A959G:p.K320R,TP53:NM_001126113:exon9:c.A959G:p.K320R,TP…	na	na	na	na	na	na	na	0.72	T	0.997	D	0.894	P	0.001	D	1	D	1.36	L	-2.8	D	-0.698	T	0.202	T	0.543	3.075	16.27	4.07	0.959	1.066	8.195	4327	0.0338	0.0044	4107
chr17	7577080	7577080	T	C	exonic	TP53	na	synonymous SNV	TP53:NM_001126115:exon4:c.A462G:p.E154E,TP53:NM_001126116:exon4:c.A462G:p.E154E,TP53:NM_001126117:exon4:c.A462G:p.E154E,TP53:NM_001276697:exon4:c.A381G:p.E127E,TP53:NM_001276698:exon4:c.A381G:p.E127E,TP53:NM_001276699:exon4:c.A381G:p.E127E,TP53:NM_001126118:exon7:c.A741G:p.E247E,TP53:NM_000546:exon8:c.A858G:p.E286E,TP53:NM_001126112:exon8:c.A858G:p.E286E,TP53:NM_001126113:exon8:c.A858G:p.E286E,TP…	na	ID=COSM1563602,COSM44292;OCCURENCE=1(large_intestine),1(pancreas),1(liver)	na	na	na	na	na	na	na	na	na	na	na	na	na	na	na	na	na	na	na	na	na	na	na	na	na	na	na	na	na	na	5110	0.0213	0.0057	5302
chr17	7577122	7577122	C	T	exonic	TP53	na	synonymous SNV	TP53:NM_001126115:exon4:c.G420A:p.V140V,TP53:NM_001126116:exon4:c.G420A:p.V140V,TP53:NM_001126117:exon4:c.G420A:p.V140V,TP53:NM_001276697:exon4:c.G339A:p.V113V,TP53:NM_001276698:exon4:c.G339A:p.V113V,TP53:NM_001276699:exon4:c.G339A:p.V113V,TP53:NM_001126118:exon7:c.G699A:p.V233V,TP53:NM_000546:exon8:c.G816A:p.V272V,TP53:NM_001126112:exon8:c.G816A:p.V272V,TP53:NM_001126113:exon8:c.G816A:p.V272V,TP…	na	ID=COSM417968,COSM44857;OCCURENCE=1(pancreas),1(urinary_tract)	na	na	7.892e-06	na	na	na	na	na	na	na	na	na	na	na	na	na	na	na	na	na	na	na	na	na	na	na	na	na	na	na	108	0.0741	0.0019	513
chr17	7577130	7577130	A	G	exonic	TP53	na	nonsynonymous SNV	TP53:NM_001126115:exon4:c.T412C:p.F138L,TP53:NM_001126116:exon4:c.T412C:p.F138L,TP53:NM_001126117:exon4:c.T412C:p.F138L,TP53:NM_001276697:exon4:c.T331C:p.F111L,TP53:NM_001276698:exon4:c.T331C:p.F111L,TP53:NM_001276699:exon4:c.T331C:p.F111L,TP53:NM_001126118:exon7:c.T691C:p.F231L,TP53:NM_000546:exon8:c.T808C:p.F270L,TP53:NM_001126112:exon8:c.T808C:p.F270L,TP53:NM_001126113:exon8:c.T808C:p.F270L,TP…	na	ID=COSM165083,COSM44262;OCCURENCE=2(breast),1(biliary_tract),2(large_intestine),1(haematopoietic_and_lymphoid_tissue),1(central_nervous_system),5(stomach),1(oesophagus),1(upper_aerodigestive_tract)	na	na	na	na	na	0	D	1	D	0.99	D	0	D	1	D	1.55	L	-6.71	D	1.021	D	0.984	D	0.864	5.12	32	5.13	2.154	9.06	12.937	105	0.0286	0.004	496
chr17	7577516	7577516	G	A	exonic	TP53	na	synonymous SNV	TP53:NM_001126115:exon3:c.C369T:p.I123I,TP53:NM_001126116:exon3:c.C369T:p.I123I,TP53:NM_001126117:exon3:c.C369T:p.I123I,TP53:NM_001276697:exon3:c.C288T:p.I96I,TP53:NM_001276698:exon3:c.C288T:p.I96I,TP53:NM_001276699:exon3:c.C288T:p.I96I,TP53:NM_001126118:exon6:c.C648T:p.I216I,TP53:NM_000546:exon7:c.C765T:p.I255I,TP53:NM_001126112:exon7:c.C765T:p.I255I,TP53:NM_001126113:exon7:c.C765T:p.I255I,TP53:…	na	ID=COSM45580;OCCURENCE=1(upper_aerodigestive_tract)	na	na	na	na	na	na	na	na	na	na	na	na	na	na	na	na	na	na	na	na	na	na	na	na	na	na	na	na	na	na	4190	0.0122	0.0005	3854
chr17	7578192	7578192	G	A	exonic	TP53	na	synonymous SNV	TP53:NM_001126115:exon2:c.C261T:p.P87P,TP53:NM_001126116:exon2:c.C261T:p.P87P,TP53:NM_001126117:exon2:c.C261T:p.P87P,TP53:NM_001276697:exon2:c.C180T:p.P60P,TP53:NM_001276698:exon2:c.C180T:p.P60P,TP53:NM_001276699:exon2:c.C180T:p.P60P,TP53:NM_001126118:exon5:c.C540T:p.P180P,TP53:NM_000546:exon6:c.C657T:p.P219P,TP53:NM_001126112:exon6:c.C657T:p.P219P,TP53:NM_001126113:exon6:c.C657T:p.P219P,TP53:NM_…	na	ID=COSM44689;OCCURENCE=1(upper_aerodigestive_tract),2(soft_tissue)	na	na	na	na	na	na	na	na	na	na	na	na	na	na	na	na	na	na	na	na	na	na	na	na	na	na	na	na	na	na	3881	0.0224	0.0006	3570
chr17	7578241	7578241	A	G	exonic	TP53	na	nonsynonymous SNV	TP53:NM_001126115:exon2:c.T212C:p.V71A,TP53:NM_001126116:exon2:c.T212C:p.V71A,TP53:NM_001126117:exon2:c.T212C:p.V71A,TP53:NM_001276697:exon2:c.T131C:p.V44A,TP53:NM_001276698:exon2:c.T131C:p.V44A,TP53:NM_001276699:exon2:c.T131C:p.V44A,TP53:NM_001126118:exon5:c.T491C:p.V164A,TP53:NM_000546:exon6:c.T608C:p.V203A,TP53:NM_001126112:exon6:c.T608C:p.V203A,TP53:NM_001126113:exon6:c.T608C:p.V203A,TP53:NM_…	na	ID=COSM1386723,COSM1386720,COSM1386721,COSM44420,COSM1386722;OCCURENCE=1(large_intestine),1(haematopoietic_and_lymphoid_tissue)	na	na	na	na	na	1	T	0.005	B	0.009	B	0	N	0.802	N	-1.905	N	-6.35	D	0.404	D	0.799	D	0.589	-0.09	3.557	3.36	0.693	3.9	11.936	3876	0.0134	0.0028	3573
chr17	7578245	7578245	G	A	exonic	TP53	na	nonsynonymous SNV	TP53:NM_001126115:exon2:c.C208T:p.R70C,TP53:NM_001126116:exon2:c.C208T:p.R70C,TP53:NM_001126117:exon2:c.C208T:p.R70C,TP53:NM_001276697:exon2:c.C127T:p.R43C,TP53:NM_001276698:exon2:c.C127T:p.R43C,TP53:NM_001276699:exon2:c.C127T:p.R43C,TP53:NM_001126118:exon5:c.C487T:p.R163C,TP53:NM_000546:exon6:c.C604T:p.R202C,TP53:NM_001126112:exon6:c.C604T:p.R202C,TP53:NM_001126113:exon6:c.C604T:p.R202C,TP53:NM_…	na	ID=COSM46074;OCCURENCE=2(upper_aerodigestive_tract),1(endometrium),1(urinary_tract)	na	na	1.578e-05	na	na	0.02	D	0.171	B	0.06	B	0.29	N	1	N	1.385	L	-6.78	D	1.202	D	0.954	D	0.675	1.978	12.57	3.41	0.754	5.458	4.751	3878	0.0418	0.0008	3571
chr17	7578260	7578260	C	T	exonic	TP53	na	nonsynonymous SNV	TP53:NM_001126115:exon2:c.G193A:p.V65M,TP53:NM_001126116:exon2:c.G193A:p.V65M,TP53:NM_001126117:exon2:c.G193A:p.V65M,TP53:NM_001276697:exon2:c.G112A:p.V38M,TP53:NM_001276698:exon2:c.G112A:p.V38M,TP53:NM_001276699:exon2:c.G112A:p.V38M,TP53:NM_001126118:exon5:c.G472A:p.V158M,TP53:NM_000546:exon6:c.G589A:p.V197M,TP53:NM_001126112:exon6:c.G589A:p.V197M,TP53:NM_001126113:exon6:c.G589A:p.V197M,TP53:NM_…	na	ID=COSM3712580,COSM3712581,COSM3712582,COSM43779,COSM3712583,COSM3712579,COSM3712578;OCCURENCE=5(large_intestine),1(urinary_tract),1(haematopoietic_and_lymphoid_tissue),2(lung),1(oesophagus),1(upper_aerodigestive_tract)	na	na	na	na	na	0.02	D	1	D	1	D	0	D	1	D	2.39	M	-7.06	D	0.991	D	0.99	D	0.747	2.639	14.78	4.44	1.42	3.252	12.371	3883	0.0232	0.0003	3569
chr17	7578477	7578477	G	A	exonic	TP53	na	synonymous SNV	TP53:NM_001126115:exon1:c.C57T:p.P19P,TP53:NM_001126116:exon1:c.C57T:p.P19P,TP53:NM_001126117:exon1:c.C57T:p.P19P,TP53:NM_001126118:exon4:c.C336T:p.P112P,TP53:NM_000546:exon5:c.C453T:p.P151P,TP53:NM_001126112:exon5:c.C453T:p.P151P,TP53:NM_001126113:exon5:c.C453T:p.P151P,TP53:NM_001126114:exon5:c.C453T:p.P151P,TP53:NM_001276695:exon5:c.C336T:p.P112P,TP53:NM_001276696:exon5:c.C336T:p.P112P,TP53:NM_…	na	ID=COSM44749;OCCURENCE=2(upper_aerodigestive_tract),1(thyroid),1(lung),2(large_intestine),1(biliary_tract),1(adrenal_gland)	na	na	na	na	na	na	na	na	na	na	na	na	na	na	na	na	na	na	na	na	na	na	na	na	na	na	na	na	na	na	6188	0.0272	0.0021	5800
chr17	7578492	7578492	C	T	exonic	TP53	na	stopgain	TP53:NM_001126115:exon1:c.G42A:p.W14X,TP53:NM_001126116:exon1:c.G42A:p.W14X,TP53:NM_001126117:exon1:c.G42A:p.W14X,TP53:NM_001126118:exon4:c.G321A:p.W107X,TP53:NM_000546:exon5:c.G438A:p.W146X,TP53:NM_001126112:exon5:c.G438A:p.W146X,TP53:NM_001126113:exon5:c.G438A:p.W146X,TP53:NM_001126114:exon5:c.G438A:p.W146X,TP53:NM_001276695:exon5:c.G321A:p.W107X,TP53:NM_001276696:exon5:c.G321A:p.W107X,TP53:NM_…	na	ID=COSM10727,COSM1649371,COSM131520,COSM131517,COSM131519,COSM131518;OCCURENCE=5(upper_aerodigestive_tract),4(oesophagus),1(central_nervous_system),1(stomach),4(lung),1(endometrium),3(ovary),1(soft_tissue),1(pancreas),1(liver),2(urinary_tract),1(biliary_tract),5(large_intestine),2(breast)	na	na	na	na	na	0.1	T	.	.	.	.	0.372	N	1	A	.	.	.	.	.	.	.	.	.	2.653	14.83	4.52	1.452	1.174	7.287	2857	0.0172	0.0014	2937
chr17	7578502	7578502	A	G	exonic	TP53	na	nonsynonymous SNV	TP53:NM_001126115:exon1:c.T32C:p.V11A,TP53:NM_001126116:exon1:c.T32C:p.V11A,TP53:NM_001126117:exon1:c.T32C:p.V11A,TP53:NM_001126118:exon4:c.T311C:p.V104A,TP53:NM_000546:exon5:c.T428C:p.V143A,TP53:NM_001126112:exon5:c.T428C:p.V143A,TP53:NM_001126113:exon5:c.T428C:p.V143A,TP53:NM_001126114:exon5:c.T428C:p.V143A,TP53:NM_001276695:exon5:c.T311C:p.V104A,TP53:NM_001276696:exon5:c.T311C:p.V104A,TP53:NM_…	na	ID=COSM98968,COSM98969,COSM98967,COSM11306,COSM1666839,COSM3388219,COSM179830;OCCURENCE=1(ovary),1(breast),5(large_intestine),1(pancreas),2(stomach),2(oesophagus),1(vulva),1(upper_aerodigestive_tract),2(lung)	na	na	na	na	na	0	D	1	D	0.998	D	0.016	N	0.995	D	2.88	M	-7.01	D	1.082	D	0.989	D	0.595	2.357	13.84	1.94	0.097	9.264	3.252	2864	0.014	0.0051	2938
chr17	7579404	7579404	A	G	exonic	TP53	na	nonsynonymous SNV	TP53:NM_001126118:exon3:c.T166C:p.S56P,TP53:NM_000546:exon4:c.T283C:p.S95P,TP53:NM_001126112:exon4:c.T283C:p.S95P,TP53:NM_001126113:exon4:c.T283C:p.S95P,TP53:NM_001126114:exon4:c.T283C:p.S95P,TP53:NM_001276695:exon4:c.T166C:p.S56P,TP53:NM_001276696:exon4:c.T166C:p.S56P,TP53:NM_001276760:exon4:c.T166C:p.S56P,TP53:NM_001276761:exon4:c.T166C:p.S56P	na	ID=COSM1386888,COSM1386890,COSM1386889;OCCURENCE=3(large_intestine)	na	na	na	na	na	0.31	T	1	D	1	D	0	D	0.992	D	1.36	L	-6.7	D	1.058	D	0.981	D	0.47	3.555	18.13	4.62	2.07	2.946	12.29	2585	0.0193	0.0046	2595
chr17	7579438	7579438	C	T	exonic	TP53	na	synonymous SNV	TP53:NM_001126118:exon3:c.G132A:p.A44A,TP53:NM_000546:exon4:c.G249A:p.A83A,TP53:NM_001126112:exon4:c.G249A:p.A83A,TP53:NM_001126113:exon4:c.G249A:p.A83A,TP53:NM_001126114:exon4:c.G249A:p.A83A,TP53:NM_001276695:exon4:c.G132A:p.A44A,TP53:NM_001276696:exon4:c.G132A:p.A44A,TP53:NM_001276760:exon4:c.G132A:p.A44A,TP53:NM_001276761:exon4:c.G132A:p.A44A	na	na	rs55754907	rs55754907	1.579e-05	na	na	na	na	na	na	na	na	na	na	na	na	na	na	na	na	na	na	na	na	na	na	na	na	na	na	na	2577	0.014	0.0008	2611
chr17	7579454	7579454	G	A	exonic	TP53	na	nonsynonymous SNV	TP53:NM_001126118:exon3:c.C116T:p.A39V,TP53:NM_000546:exon4:c.C233T:p.A78V,TP53:NM_001126112:exon4:c.C233T:p.A78V,TP53:NM_001126113:exon4:c.C233T:p.A78V,TP53:NM_001126114:exon4:c.C233T:p.A78V,TP53:NM_001276695:exon4:c.C116T:p.A39V,TP53:NM_001276696:exon4:c.C116T:p.A39V,TP53:NM_001276760:exon4:c.C116T:p.A39V,TP53:NM_001276761:exon4:c.C116T:p.A39V	na	ID=COSM45200;OCCURENCE=2(breast)	na	na	na	na	na	0.08	T	0.011	B	0.006	B	0.266	N	1	N	0.345	N	-2.17	D	0.588	D	0.859	D	0.336	1.761	11.85	0.633	0.18	0.022	4.524	2620	0.0347	0.0004	2653
chr17	7579473	7579473	G	A	exonic	TP53	na	nonsynonymous SNV	TP53:NM_001126118:exon3:c.C97T:p.P33S,TP53:NM_000546:exon4:c.C214T:p.P72S,TP53:NM_001126112:exon4:c.C214T:p.P72S,TP53:NM_001126113:exon4:c.C214T:p.P72S,TP53:NM_001126114:exon4:c.C214T:p.P72S,TP53:NM_001276695:exon4:c.C97T:p.P33S,TP53:NM_001276696:exon4:c.C97T:p.P33S,TP53:NM_001276760:exon4:c.C97T:p.P33S,TP53:NM_001276761:exon4:c.C97T:p.P33S	na	ID=COSM44018;OCCURENCE=1(haematopoietic_and_lymphoid_tissue),1(urinary_tract)	na	na	7.893e-06	na	na	0.37	T	0.011	B	0.005	B	0.371	U	1	N	0	N	-2.02	D	0.735	D	0.869	D	0.223	-0.106	3.479	0.238	0.102	-0.284	7.417	6092	0.0148	0.0008	5893
chr17	7579500	7579500	C	T	exonic	TP53	na	nonsynonymous SNV	TP53:NM_001126118:exon3:c.G70A:p.A24T,TP53:NM_000546:exon4:c.G187A:p.A63T,TP53:NM_001126112:exon4:c.G187A:p.A63T,TP53:NM_001126113:exon4:c.G187A:p.A63T,TP53:NM_001126114:exon4:c.G187A:p.A63T,TP53:NM_001276695:exon4:c.G70A:p.A24T,TP53:NM_001276696:exon4:c.G70A:p.A24T,TP53:NM_001276760:exon4:c.G70A:p.A24T,TP53:NM_001276761:exon4:c.G70A:p.A24T	na	ID=COSM46281;OCCURENCE=1(salivary_gland)	na	na	na	na	na	0.38	T	0.441	B	0.141	B	0	N	1	N	0.805	L	-2.25	D	0.985	D	0.925	D	0.207	1.66	11.51	2.85	1.18	-0.142	9.418	3486	0.0152	0.0009	3249
chr17	7579544	7579544	T	C	exonic	TP53	na	nonsynonymous SNV	TP53:NM_001126118:exon3:c.A26G:p.D9G,TP53:NM_000546:exon4:c.A143G:p.D48G,TP53:NM_001126112:exon4:c.A143G:p.D48G,TP53:NM_001126113:exon4:c.A143G:p.D48G,TP53:NM_001126114:exon4:c.A143G:p.D48G,TP53:NM_001276695:exon4:c.A26G:p.D9G,TP53:NM_001276696:exon4:c.A26G:p.D9G,TP53:NM_001276760:exon4:c.A26G:p.D9G,TP53:NM_001276761:exon4:c.A26G:p.D9G	na	na	na	na	na	na	na	0.2	T	0.319	B	0.158	B	0	N	1	N	0.55	N	-2.08	D	0.896	D	0.907	D	0.35	1.493	10.94	2.68	0.798	0.506	5.995	3483	0.01	0.0028	3249
chr17	7579565	7579565	T	C	exonic	TP53	na	nonsynonymous SNV	TP53:NM_001126118:exon3:c.A5G:p.D2G,TP53:NM_000546:exon4:c.A122G:p.D41G,TP53:NM_001126112:exon4:c.A122G:p.D41G,TP53:NM_001126113:exon4:c.A122G:p.D41G,TP53:NM_001126114:exon4:c.A122G:p.D41G,TP53:NM_001276695:exon4:c.A5G:p.D2G,TP53:NM_001276696:exon4:c.A5G:p.D2G,TP53:NM_001276760:exon4:c.A5G:p.D2G,TP53:NM_001276761:exon4:c.A5G:p.D2G	na	na	na	na	na	na	na	0.17	T	0.944	P	0.359	B	0	N	1	N	0.55	N	-2.26	D	1.008	D	0.918	D	0.583	1.482	10.9	2.66	0.806	1.869	5.736	3488	0.0126	0.0037	3248
ND02538 OD
Chr	Start	End	Ref	Alt	Func.refGene	Gene.refGene	GeneDetail.refGene	ExonicFunc.refGene	AAChange.refGene	clinvar_20140929	cosmic70	snp129	snp138	exac01	esp6500si_all	agilentv5	SIFT_score	SIFT_pred	Polyphen2_HDIV_score	Polyphen2_HDIV_pred	Polyphen2_HVAR_score	Polyphen2_HVAR_pred	LRT_score	LRT_pred	MutationTaster_score	MutationTaster_pred	MutationAssessor_score	MutationAssessor_pred	FATHMM_score	FATHMM_pred	RadialSVM_score	RadialSVM_pred	LR_score	LR_pred	VEST3_score	CADD_raw	CADD_phred	GERP++_RS	phyloP46way_placental	phyloP100way_vertebrate	SiPhy_29way_logOdds	Depth1	Vaf1	Vaf2	Depth2
chr17	7577051	7577051	T	C	exonic	TP53	na	nonsynonymous SNV	TP53:NM_001126115:exon4:c.A491G:p.H164R,TP53:NM_001126116:exon4:c.A491G:p.H164R,TP53:NM_001126117:exon4:c.A491G:p.H164R,TP53:NM_001276697:exon4:c.A410G:p.H137R,TP53:NM_001276698:exon4:c.A410G:p.H137R,TP53:NM_001276699:exon4:c.A410G:p.H137R,TP53:NM_001126118:exon7:c.A770G:p.H257R,TP53:NM_000546:exon8:c.A887G:p.H296R,TP53:NM_001126112:exon8:c.A887G:p.H296R,TP53:NM_001126113:exon8:c.A887G:p.H296R,TP…	CLINSIG=other;CLNDBN=not_provided;CLNREVSTAT=mult;CLNACC=RCV000087174.2;CLNDSDB=.;CLNDSDBID=.	ID=COSM44975;OCCURENCE=1(breast)	na	na	na	na	na	0.52	T	0.004	B	0.021	B	0.001	U	1	N	0.55	N	-5.38	D	1.198	D	0.937	D	0.19	0.361	5.961	2.11	0.795	0.131	5.07	6253	0.0114	0.0047	6192
ND02538 OS
Chr	Start	End	Ref	Alt	Func.refGene	Gene.refGene	GeneDetail.refGene	ExonicFunc.refGene	AAChange.refGene	clinvar_20140929	cosmic70	snp129	snp138	exac01	esp6500si_all	agilentv5	SIFT_score	SIFT_pred	Polyphen2_HDIV_score	Polyphen2_HDIV_pred	Polyphen2_HVAR_score	Polyphen2_HVAR_pred	LRT_score	LRT_pred	MutationTaster_score	MutationTaster_pred	MutationAssessor_score	MutationAssessor_pred	FATHMM_score	FATHMM_pred	RadialSVM_score	RadialSVM_pred	LR_score	LR_pred	VEST3_score	CADD_raw	CADD_phred	GERP++_RS	phyloP46way_placental	phyloP100way_vertebrate	SiPhy_29way_logOdds	Depth1	Vaf1	Vaf2	Depth2
chr17	7572892	7572892	G	A	UTR3	TP53	NM_001276761:c.*35C>T,NM_001276760:c.*35C>T,NM_001126112:c.*35C>T,NM_001126115:c.*35C>T,NM_001126114:c.*324C>T,NM_001276695:c.*236C>T,NM_000546:c.*35C>T,NM_001126117:c.*236C>T,NM_001126116:c.*324C>T,NM_001126118:c.*35C>T,NM_001276699:c.*236C>T,NM_001276698:c.*324C>T,NM_001276697:c.*35C>T,NM_001276696:c.*324C>T,NM_001126113:c.*236C>T	na	na	na	na	na	na	na	na	na	na	na	na	na	na	na	na	na	na	na	na	na	na	na	na	na	na	na	na	na	na	na	na	na	na	4181	0.012	0.0004	4733
chr17	7572920	7572920	G	A	UTR3	TP53	NM_001276761:c.*7C>T,NM_001276760:c.*7C>T,NM_001126112:c.*7C>T,NM_001126115:c.*7C>T,NM_001126114:c.*296C>T,NM_001276695:c.*208C>T,NM_000546:c.*7C>T,NM_001126117:c.*208C>T,NM_001126116:c.*296C>T,NM_001126118:c.*7C>T,NM_001276699:c.*208C>T,NM_001276698:c.*296C>T,NM_001276697:c.*7C>T,NM_001276696:c.*296C>T,NM_001126113:c.*208C>T	na	na	na	na	na	na	na	na	na	na	na	na	na	na	na	na	na	na	na	na	na	na	na	na	na	na	na	na	na	na	na	na	na	na	4177	0.011	0.0011	4733
ND02588 OD
Chr	Start	End	Ref	Alt	Func.refGene	Gene.refGene	GeneDetail.refGene	ExonicFunc.refGene	AAChange.refGene	clinvar_20140929	cosmic70	snp129	snp138	exac01	esp6500si_all	agilentv5	SIFT_score	SIFT_pred	Polyphen2_HDIV_score	Polyphen2_HDIV_pred	Polyphen2_HVAR_score	Polyphen2_HVAR_pred	LRT_score	LRT_pred	MutationTaster_score	MutationTaster_pred	MutationAssessor_score	MutationAssessor_pred	FATHMM_score	FATHMM_pred	RadialSVM_score	RadialSVM_pred	LR_score	LR_pred	VEST3_score	CADD_raw	CADD_phred	GERP++_RS	phyloP46way_placental	phyloP100way_vertebrate	SiPhy_29way_logOdds	Depth1	Vaf1	Vaf2	Depth2
chr17	7578448	7578448	G	A	exonic	TP53	na	nonsynonymous SNV	TP53:NM_001126115:exon1:c.C86T:p.A29V,TP53:NM_001126116:exon1:c.C86T:p.A29V,TP53:NM_001126117:exon1:c.C86T:p.A29V,TP53:NM_001276697:exon1:c.C5T:p.A2V,TP53:NM_001276698:exon1:c.C5T:p.A2V,TP53:NM_001276699:exon1:c.C5T:p.A2V,TP53:NM_001126118:exon4:c.C365T:p.A122V,TP53:NM_000546:exon5:c.C482T:p.A161V,TP53:NM_001126112:exon5:c.C482T:p.A161V,TP53:NM_001126113:exon5:c.C482T:p.A161V,TP53:NM_001126114:ex…	na	ID=COSM1522496,COSM43689,COSM1522495,COSM1522493,COSM1522494;OCCURENCE=2(lung),2(haematopoietic_and_lymphoid_tissue),3(oesophagus),1(vulva),1(skin)	na	na	na	na	na	0.01	D	1	D	1	D	0	D	1	D	1.845	L	-6.93	D	1.002	D	0.988	D	0.755	3.669	18.65	4.63	1.514	9.813	12.649	5337	0.0103	0.0028	6454
ND02588 OS
Chr	Start	End	Ref	Alt	Func.refGene	Gene.refGene	GeneDetail.refGene	ExonicFunc.refGene	AAChange.refGene	clinvar_20140929	cosmic70	snp129	snp138	exac01	esp6500si_all	agilentv5	SIFT_score	SIFT_pred	Polyphen2_HDIV_score	Polyphen2_HDIV_pred	Polyphen2_HVAR_score	Polyphen2_HVAR_pred	LRT_score	LRT_pred	MutationTaster_score	MutationTaster_pred	MutationAssessor_score	MutationAssessor_pred	FATHMM_score	FATHMM_pred	RadialSVM_score	RadialSVM_pred	LR_score	LR_pred	VEST3_score	CADD_raw	CADD_phred	GERP++_RS	phyloP46way_placental	phyloP100way_vertebrate	SiPhy_29way_logOdds	Depth1	Vaf1	Vaf2	Depth2
ND02594 OD
Chr	Start	End	Ref	Alt	Func.refGene	Gene.refGene	GeneDetail.refGene	ExonicFunc.refGene	AAChange.refGene	clinvar_20140929	cosmic70	snp129	snp138	exac01	esp6500si_all	agilentv5	SIFT_score	SIFT_pred	Polyphen2_HDIV_score	Polyphen2_HDIV_pred	Polyphen2_HVAR_score	Polyphen2_HVAR_pred	LRT_score	LRT_pred	MutationTaster_score	MutationTaster_pred	MutationAssessor_score	MutationAssessor_pred	FATHMM_score	FATHMM_pred	RadialSVM_score	RadialSVM_pred	LR_score	LR_pred	VEST3_score	CADD_raw	CADD_phred	GERP++_RS	phyloP46way_placental	phyloP100way_vertebrate	SiPhy_29way_logOdds	Depth1	Vaf1	Vaf2	Depth2
chr17	7578418	7578418	T	C	exonic	TP53	na	nonsynonymous SNV	TP53:NM_001126115:exon1:c.A116G:p.E39G,TP53:NM_001126116:exon1:c.A116G:p.E39G,TP53:NM_001126117:exon1:c.A116G:p.E39G,TP53:NM_001276697:exon1:c.A35G:p.E12G,TP53:NM_001276698:exon1:c.A35G:p.E12G,TP53:NM_001276699:exon1:c.A35G:p.E12G,TP53:NM_001126118:exon4:c.A395G:p.E132G,TP53:NM_000546:exon5:c.A512G:p.E171G,TP53:NM_001126112:exon5:c.A512G:p.E171G,TP53:NM_001126113:exon5:c.A512G:p.E171G,TP53:NM_001…	na	ID=COSM44732;OCCURENCE=1(liver),1(large_intestine),1(central_nervous_system)	na	na	na	na	na	0.01	D	1	D	0.995	D	0	D	1	D	2.62	M	-6.92	D	1.012	D	0.99	D	0.746	3.929	19.99	4.37	0.989	7.996	10.994	4403	0.0116	0.0026	6472
chr17	7579449	7579449	G	A	exonic	TP53	na	nonsynonymous SNV	TP53:NM_001126118:exon3:c.C121T:p.P41S,TP53:NM_000546:exon4:c.C238T:p.P80S,TP53:NM_001126112:exon4:c.C238T:p.P80S,TP53:NM_001126113:exon4:c.C238T:p.P80S,TP53:NM_001126114:exon4:c.C238T:p.P80S,TP53:NM_001276695:exon4:c.C121T:p.P41S,TP53:NM_001276696:exon4:c.C121T:p.P41S,TP53:NM_001276760:exon4:c.C121T:p.P41S,TP53:NM_001276761:exon4:c.C121T:p.P41S	na	na	na	na	na	na	na	0.27	T	0.339	B	0.065	B	0.199	N	1	N	0.345	N	-2.46	D	0.65	D	0.919	D	0.586	0.925	8.769	3.84	2.445	1.59	14.063	2541	0.0138	0	17
ND02594 OS
Chr	Start	End	Ref	Alt	Func.refGene	Gene.refGene	GeneDetail.refGene	ExonicFunc.refGene	AAChange.refGene	clinvar_20140929	cosmic70	snp129	snp138	exac01	esp6500si_all	agilentv5	SIFT_score	SIFT_pred	Polyphen2_HDIV_score	Polyphen2_HDIV_pred	Polyphen2_HVAR_score	Polyphen2_HVAR_pred	LRT_score	LRT_pred	MutationTaster_score	MutationTaster_pred	MutationAssessor_score	MutationAssessor_pred	FATHMM_score	FATHMM_pred	RadialSVM_score	RadialSVM_pred	LR_score	LR_pred	VEST3_score	CADD_raw	CADD_phred	GERP++_RS	phyloP46way_placental	phyloP100way_vertebrate	SiPhy_29way_logOdds	Depth1	Vaf1	Vaf2	Depth2
chr17	7572980	7572980	T	G	exonic	TP53	na	nonsynonymous SNV	TP53:NM_001126115:exon7:c.A733C:p.T245P,TP53:NM_001276697:exon7:c.A652C:p.T218P,TP53:NM_001126118:exon10:c.A1012C:p.T338P,TP53:NM_000546:exon11:c.A1129C:p.T377P,TP53:NM_001126112:exon11:c.A1129C:p.T377P,TP53:NM_001276760:exon11:c.A1012C:p.T338P,TP53:NM_001276761:exon11:c.A1012C:p.T338P	na	ID=COSM1658764;OCCURENCE=1(urinary_tract),1(haematopoietic_and_lymphoid_tissue)	na	na	0.0007261	na	0.01	1	T	0.002	B	0.009	B	0.117	N	1	D	1.05	L	-5.6	D	0.418	D	0.863	D	0.21	1.322	10.34	1.9	0.143	0.464	4.246	4738	0.0167	0.0038	4246
chr17	7572985	7572985	T	C	exonic	TP53	na	nonsynonymous SNV	TP53:NM_001126115:exon7:c.A728G:p.Q243R,TP53:NM_001276697:exon7:c.A647G:p.Q216R,TP53:NM_001126118:exon10:c.A1007G:p.Q336R,TP53:NM_000546:exon11:c.A1124G:p.Q375R,TP53:NM_001126112:exon11:c.A1124G:p.Q375R,TP53:NM_001276760:exon11:c.A1007G:p.Q336R,TP53:NM_001276761:exon11:c.A1007G:p.Q336R	na	na	na	na	na	na	na	0.56	T	0.161	B	0.067	B	0.891	N	0.976	N	2.14	M	-5.53	D	0.575	D	0.923	D	0.212	1.398	10.61	3.04	0.45	1.301	9.454	4903	0.0112	0.0045	4284
chr17	7572996	7572996	G	T	exonic	TP53	na	synonymous SNV	TP53:NM_001126115:exon7:c.C717A:p.S239S,TP53:NM_001276697:exon7:c.C636A:p.S212S,TP53:NM_001126118:exon10:c.C996A:p.S332S,TP53:NM_000546:exon11:c.C1113A:p.S371S,TP53:NM_001126112:exon11:c.C1113A:p.S371S,TP53:NM_001276760:exon11:c.C996A:p.S332S,TP53:NM_001276761:exon11:c.C996A:p.S332S	na	na	na	na	7.892e-06	na	na	na	na	na	na	na	na	na	na	na	na	na	na	na	na	na	na	na	na	na	na	na	na	na	na	na	4757	0.0215	0.0035	4243
chr17	7573943	7573943	T	C	exonic	TP53	na	nonsynonymous SNV	TP53:NM_001126115:exon6:c.A688G:p.S230G,TP53:NM_001276697:exon6:c.A607G:p.S203G,TP53:NM_001126118:exon9:c.A967G:p.S323G,TP53:NM_000546:exon10:c.A1084G:p.S362G,TP53:NM_001126112:exon10:c.A1084G:p.S362G,TP53:NM_001276760:exon10:c.A967G:p.S323G,TP53:NM_001276761:exon10:c.A967G:p.S323G	na	na	na	na	na	na	na	0.63	T	0.003	B	0.005	B	0.024	N	1	D	1.245	L	-5.59	D	1.004	D	0.908	D	0.397	1.236	10.02	5.43	2.061	4.564	11.87	7897	0.0102	0.0062	5374
chr17	7573944	7573944	C	T	exonic	TP53	na	synonymous SNV	TP53:NM_001126115:exon6:c.G687A:p.G229G,TP53:NM_001276697:exon6:c.G606A:p.G202G,TP53:NM_001126118:exon9:c.G966A:p.G322G,TP53:NM_000546:exon10:c.G1083A:p.G361G,TP53:NM_001126112:exon10:c.G1083A:p.G361G,TP53:NM_001276760:exon10:c.G966A:p.G322G,TP53:NM_001276761:exon10:c.G966A:p.G322G	na	na	na	na	na	na	na	na	na	na	na	na	na	na	na	na	na	na	na	na	na	na	na	na	na	na	na	na	na	na	na	na	7991	0.0131	0.0009	5388
chr17	7573949	7573949	C	T	exonic	TP53	na	nonsynonymous SNV	TP53:NM_001126115:exon6:c.G682A:p.G228R,TP53:NM_001276697:exon6:c.G601A:p.G201R,TP53:NM_001126118:exon9:c.G961A:p.G321R,TP53:NM_000546:exon10:c.G1078A:p.G360R,TP53:NM_001126112:exon10:c.G1078A:p.G360R,TP53:NM_001276760:exon10:c.G961A:p.G321R,TP53:NM_001276761:exon10:c.G961A:p.G321R	na	na	na	na	na	na	na	0.07	T	0.023	B	0.056	B	0.664	N	1	N	2.25	M	-5.45	D	0.934	D	0.938	D	0.127	0.477	6.59	4.46	1.29	2.951	10.25	7991	0.0129	0.0011	5389
chr17	7573954	7573954	T	C	exonic	TP53	na	nonsynonymous SNV	TP53:NM_001126115:exon6:c.A677G:p.E226G,TP53:NM_001276697:exon6:c.A596G:p.E199G,TP53:NM_001126118:exon9:c.A956G:p.E319G,TP53:NM_000546:exon10:c.A1073G:p.E358G,TP53:NM_001126112:exon10:c.A1073G:p.E358G,TP53:NM_001276760:exon10:c.A956G:p.E319G,TP53:NM_001276761:exon10:c.A956G:p.E319G	na	na	na	na	na	na	na	0.1	T	0.001	B	0.033	B	0.01	N	1	D	1.545	L	-3.25	D	0.298	D	0.716	D	0.333	2.632	14.76	5.43	2.061	1.129	13.43	7825	0.012	0.0041	5366
chr17	7577045	7577045	T	C	exonic	TP53	na	nonsynonymous SNV	TP53:NM_001126115:exon4:c.A497G:p.E166G,TP53:NM_001126116:exon4:c.A497G:p.E166G,TP53:NM_001126117:exon4:c.A497G:p.E166G,TP53:NM_001276697:exon4:c.A416G:p.E139G,TP53:NM_001276698:exon4:c.A416G:p.E139G,TP53:NM_001276699:exon4:c.A416G:p.E139G,TP53:NM_001126118:exon7:c.A776G:p.E259G,TP53:NM_000546:exon8:c.A893G:p.E298G,TP53:NM_001126112:exon8:c.A893G:p.E298G,TP53:NM_001126113:exon8:c.A893G:p.E298G,TP…	na	na	na	na	na	na	na	0.17	T	0.288	B	0.24	B	0.149	N	1	N	2.105	M	-5.57	D	1.183	D	0.973	D	0.397	2.696	14.97	5.17	2.171	2.782	11.315	7541	0.0115	0.0055	5608
chr17	7577589	7577589	G	A	exonic	TP53	na	nonsynonymous SNV	TP53:NM_001126115:exon3:c.C296T:p.T99I,TP53:NM_001126116:exon3:c.C296T:p.T99I,TP53:NM_001126117:exon3:c.C296T:p.T99I,TP53:NM_001276697:exon3:c.C215T:p.T72I,TP53:NM_001276698:exon3:c.C215T:p.T72I,TP53:NM_001276699:exon3:c.C215T:p.T72I,TP53:NM_001126118:exon6:c.C575T:p.T192I,TP53:NM_000546:exon7:c.C692T:p.T231I,TP53:NM_001126112:exon7:c.C692T:p.T231I,TP53:NM_001126113:exon7:c.C692T:p.T231I,TP53:NM_…	na	ID=COSM1386646,COSM1386648,COSM1386647,COSM44820;OCCURENCE=1(biliary_tract),2(large_intestine)	na	na	na	na	na	0	D	1	D	0.996	D	0	D	1	D	3.115	M	-6.82	D	0.964	D	0.991	D	0.856	4.527	24.4	4.48	2.477	9.552	15.049	6806	0.0115	0.0015	4825
chr17	7578194	7578194	G	A	exonic	TP53	na	nonsynonymous SNV	TP53:NM_001126115:exon2:c.C259T:p.P87S,TP53:NM_001126116:exon2:c.C259T:p.P87S,TP53:NM_001126117:exon2:c.C259T:p.P87S,TP53:NM_001276697:exon2:c.C178T:p.P60S,TP53:NM_001276698:exon2:c.C178T:p.P60S,TP53:NM_001276699:exon2:c.C178T:p.P60S,TP53:NM_001126118:exon5:c.C538T:p.P180S,TP53:NM_000546:exon6:c.C655T:p.P219S,TP53:NM_001126112:exon6:c.C655T:p.P219S,TP53:NM_001126113:exon6:c.C655T:p.P219S,TP53:NM_…	na	ID=COSM44076;OCCURENCE=1(soft_tissue),1(oesophagus),1(upper_aerodigestive_tract),1(haematopoietic_and_lymphoid_tissue)	na	na	na	na	na	0	D	1	D	0.999	D	0	D	1	D	2.905	M	-7.6	D	0.917	D	0.995	D	0.974	4.889	28.1	5.28	2.634	9.813	16.792	7552	0.0125	0.0023	4826
chr17	7579365	7579365	C	T	exonic	TP53	na	nonsynonymous SNV	TP53:NM_001126118:exon3:c.G205A:p.G69S,TP53:NM_000546:exon4:c.G322A:p.G108S,TP53:NM_001126112:exon4:c.G322A:p.G108S,TP53:NM_001126113:exon4:c.G322A:p.G108S,TP53:NM_001126114:exon4:c.G322A:p.G108S,TP53:NM_001276695:exon4:c.G205A:p.G69S,TP53:NM_001276696:exon4:c.G205A:p.G69S,TP53:NM_001276760:exon4:c.G205A:p.G69S,TP53:NM_001276761:exon4:c.G205A:p.G69S	na	ID=COSM44037;OCCURENCE=1(haematopoietic_and_lymphoid_tissue)	na	na	1.578e-05	na	na	0.26	T	0.97	D	0.725	P	0.005	N	0.997	D	1.775	L	-6.66	D	1.056	D	0.974	D	0.513	3.634	18.48	2.77	0.734	0.543	9.009	6314	0.0101	0.0006	6240
chr17	7579416	7579416	A	G	exonic	TP53	na	nonsynonymous SNV	TP53:NM_001126118:exon3:c.T154C:p.W52R,TP53:NM_000546:exon4:c.T271C:p.W91R,TP53:NM_001126112:exon4:c.T271C:p.W91R,TP53:NM_001126113:exon4:c.T271C:p.W91R,TP53:NM_001126114:exon4:c.T271C:p.W91R,TP53:NM_001276695:exon4:c.T154C:p.W52R,TP53:NM_001276696:exon4:c.T154C:p.W52R,TP53:NM_001276760:exon4:c.T154C:p.W52R,TP53:NM_001276761:exon4:c.T154C:p.W52R	na	na	na	na	na	na	na	0.09	T	1	D	0.987	D	0.058	N	0.955	D	0.805	L	-2.14	D	1.067	D	0.952	D	0.631	3.122	16.43	4.08	2.07	-0.287	11.662	19	0.1053	0.0028	2498
ND02596 OD
Chr	Start	End	Ref	Alt	Func.refGene	Gene.refGene	GeneDetail.refGene	ExonicFunc.refGene	AAChange.refGene	clinvar_20140929	cosmic70	snp129	snp138	exac01	esp6500si_all	agilentv5	SIFT_score	SIFT_pred	Polyphen2_HDIV_score	Polyphen2_HDIV_pred	Polyphen2_HVAR_score	Polyphen2_HVAR_pred	LRT_score	LRT_pred	MutationTaster_score	MutationTaster_pred	MutationAssessor_score	MutationAssessor_pred	FATHMM_score	FATHMM_pred	RadialSVM_score	RadialSVM_pred	LR_score	LR_pred	VEST3_score	CADD_raw	CADD_phred	GERP++_RS	phyloP46way_placental	phyloP100way_vertebrate	SiPhy_29way_logOdds	Depth1	Vaf1	Vaf2	Depth2
chr17	7572980	7572980	T	G	exonic	TP53	na	nonsynonymous SNV	TP53:NM_001126115:exon7:c.A733C:p.T245P,TP53:NM_001276697:exon7:c.A652C:p.T218P,TP53:NM_001126118:exon10:c.A1012C:p.T338P,TP53:NM_000546:exon11:c.A1129C:p.T377P,TP53:NM_001126112:exon11:c.A1129C:p.T377P,TP53:NM_001276760:exon11:c.A1012C:p.T338P,TP53:NM_001276761:exon11:c.A1012C:p.T338P	na	ID=COSM1658764;OCCURENCE=1(urinary_tract),1(haematopoietic_and_lymphoid_tissue)	na	na	0.0007261	na	0.01	1	T	0.002	B	0.009	B	0.117	N	1	D	1.05	L	-5.6	D	0.418	D	0.863	D	0.21	1.322	10.34	1.9	0.143	0.464	4.246	4544	0.0331	0.0091	4838
ND02596 OS
Chr	Start	End	Ref	Alt	Func.refGene	Gene.refGene	GeneDetail.refGene	ExonicFunc.refGene	AAChange.refGene	clinvar_20140929	cosmic70	snp129	snp138	exac01	esp6500si_all	agilentv5	SIFT_score	SIFT_pred	Polyphen2_HDIV_score	Polyphen2_HDIV_pred	Polyphen2_HVAR_score	Polyphen2_HVAR_pred	LRT_score	LRT_pred	MutationTaster_score	MutationTaster_pred	MutationAssessor_score	MutationAssessor_pred	FATHMM_score	FATHMM_pred	RadialSVM_score	RadialSVM_pred	LR_score	LR_pred	VEST3_score	CADD_raw	CADD_phred	GERP++_RS	phyloP46way_placental	phyloP100way_vertebrate	SiPhy_29way_logOdds	Depth1	Vaf1	Vaf2	Depth2
ND02598 OD
Chr	Start	End	Ref	Alt	Func.refGene	Gene.refGene	GeneDetail.refGene	ExonicFunc.refGene	AAChange.refGene	clinvar_20140929	cosmic70	snp129	snp138	exac01	esp6500si_all	agilentv5	SIFT_score	SIFT_pred	Polyphen2_HDIV_score	Polyphen2_HDIV_pred	Polyphen2_HVAR_score	Polyphen2_HVAR_pred	LRT_score	LRT_pred	MutationTaster_score	MutationTaster_pred	MutationAssessor_score	MutationAssessor_pred	FATHMM_score	FATHMM_pred	RadialSVM_score	RadialSVM_pred	LR_score	LR_pred	VEST3_score	CADD_raw	CADD_phred	GERP++_RS	phyloP46way_placental	phyloP100way_vertebrate	SiPhy_29way_logOdds	Depth1	Vaf1	Vaf2	Depth2
chr17	7572888	7572888	G	A	UTR3	TP53	NM_001276761:c.*39C>T,NM_001276760:c.*39C>T,NM_001126112:c.*39C>T,NM_001126115:c.*39C>T,NM_001126114:c.*328C>T,NM_001276695:c.*240C>T,NM_000546:c.*39C>T,NM_001126117:c.*240C>T,NM_001126116:c.*328C>T,NM_001126118:c.*39C>T,NM_001276699:c.*240C>T,NM_001276698:c.*328C>T,NM_001276697:c.*39C>T,NM_001276696:c.*328C>T,NM_001126113:c.*240C>T	na	na	na	na	na	na	na	na	na	na	na	na	na	na	na	na	na	na	na	na	na	na	na	na	na	na	na	na	na	na	na	na	na	na	5670	0.0208	0.0025	4849
chr17	7572891	7572891	G	A	UTR3	TP53	NM_001276761:c.*36C>T,NM_001276760:c.*36C>T,NM_001126112:c.*36C>T,NM_001126115:c.*36C>T,NM_001126114:c.*325C>T,NM_001276695:c.*237C>T,NM_000546:c.*36C>T,NM_001126117:c.*237C>T,NM_001126116:c.*325C>T,NM_001126118:c.*36C>T,NM_001276699:c.*237C>T,NM_001276698:c.*325C>T,NM_001276697:c.*36C>T,NM_001276696:c.*325C>T,NM_001126113:c.*237C>T	na	na	na	na	na	na	na	na	na	na	na	na	na	na	na	na	na	na	na	na	na	na	na	na	na	na	na	na	na	na	na	na	na	na	5625	0.0146	0.0034	4785
chr17	7572977	7572977	A	G	exonic	TP53	na	nonsynonymous SNV	TP53:NM_001126115:exon7:c.T736C:p.S246P,TP53:NM_001276697:exon7:c.T655C:p.S219P,TP53:NM_001126118:exon10:c.T1015C:p.S339P,TP53:NM_000546:exon11:c.T1132C:p.S378P,TP53:NM_001126112:exon11:c.T1132C:p.S378P,TP53:NM_001276760:exon11:c.T1015C:p.S339P,TP53:NM_001276761:exon11:c.T1015C:p.S339P	na	na	na	rs80184930	0.0006314	na	na	0.12	T	0.002	B	0.006	B	0.016	N	1	D	2.3	M	-5.58	D	0.972	D	0.931	D	0.209	2.409	14.01	4.2	2.234	2.597	6.377	4291	0.014	0.0064	4863
chr17	7572980	7572980	T	G	exonic	TP53	na	nonsynonymous SNV	TP53:NM_001126115:exon7:c.A733C:p.T245P,TP53:NM_001276697:exon7:c.A652C:p.T218P,TP53:NM_001126118:exon10:c.A1012C:p.T338P,TP53:NM_000546:exon11:c.A1129C:p.T377P,TP53:NM_001126112:exon11:c.A1129C:p.T377P,TP53:NM_001276760:exon11:c.A1012C:p.T338P,TP53:NM_001276761:exon11:c.A1012C:p.T338P	na	ID=COSM1658764;OCCURENCE=1(urinary_tract),1(haematopoietic_and_lymphoid_tissue)	na	na	0.0007261	na	0.01	1	T	0.002	B	0.009	B	0.117	N	1	D	1.05	L	-5.6	D	0.418	D	0.863	D	0.21	1.322	10.34	1.9	0.143	0.464	4.246	4383	0.0483	0.0027	4806
chr17	7572996	7572996	G	T	exonic	TP53	na	synonymous SNV	TP53:NM_001126115:exon7:c.C717A:p.S239S,TP53:NM_001276697:exon7:c.C636A:p.S212S,TP53:NM_001126118:exon10:c.C996A:p.S332S,TP53:NM_000546:exon11:c.C1113A:p.S371S,TP53:NM_001126112:exon11:c.C1113A:p.S371S,TP53:NM_001276760:exon11:c.C996A:p.S332S,TP53:NM_001276761:exon11:c.C996A:p.S332S	na	na	na	na	7.892e-06	na	na	na	na	na	na	na	na	na	na	na	na	na	na	na	na	na	na	na	na	na	na	na	na	na	na	na	4553	0.091	0.0058	4806
chr17	7577520	7577520	A	G	exonic	TP53	na	nonsynonymous SNV	TP53:NM_001126115:exon3:c.T365C:p.I122T,TP53:NM_001126116:exon3:c.T365C:p.I122T,TP53:NM_001126117:exon3:c.T365C:p.I122T,TP53:NM_001276697:exon3:c.T284C:p.I95T,TP53:NM_001276698:exon3:c.T284C:p.I95T,TP53:NM_001276699:exon3:c.T284C:p.I95T,TP53:NM_001126118:exon6:c.T644C:p.I215T,TP53:NM_000546:exon7:c.T761C:p.I254T,TP53:NM_001126112:exon7:c.T761C:p.I254T,TP53:NM_001126113:exon7:c.T761C:p.I254T,TP53:…	na	ID=COSM44058;OCCURENCE=1(breast),2(large_intestine)	na	na	na	na	na	0	D	1	D	1	D	0	D	1	D	2.685	M	-7.07	D	0.968	D	0.991	D	0.971	3.312	17.13	4.62	2.074	9.087	12.31	7050	0.0101	0.0025	6703
chr17	7578252	7578252	T	C	exonic	TP53	na	synonymous SNV	TP53:NM_001126115:exon2:c.A201G:p.G67G,TP53:NM_001126116:exon2:c.A201G:p.G67G,TP53:NM_001126117:exon2:c.A201G:p.G67G,TP53:NM_001276697:exon2:c.A120G:p.G40G,TP53:NM_001276698:exon2:c.A120G:p.G40G,TP53:NM_001276699:exon2:c.A120G:p.G40G,TP53:NM_001126118:exon5:c.A480G:p.G160G,TP53:NM_000546:exon6:c.A597G:p.G199G,TP53:NM_001126112:exon6:c.A597G:p.G199G,TP53:NM_001126113:exon6:c.A597G:p.G199G,TP53:NM_…	na	ID=COSM45051;OCCURENCE=1(biliary_tract),1(breast)	na	na	na	na	na	na	na	na	na	na	na	na	na	na	na	na	na	na	na	na	na	na	na	na	na	na	na	na	na	na	7531	0.014	0.003	6959
ND02598 OS
Chr	Start	End	Ref	Alt	Func.refGene	Gene.refGene	GeneDetail.refGene	ExonicFunc.refGene	AAChange.refGene	clinvar_20140929	cosmic70	snp129	snp138	exac01	esp6500si_all	agilentv5	SIFT_score	SIFT_pred	Polyphen2_HDIV_score	Polyphen2_HDIV_pred	Polyphen2_HVAR_score	Polyphen2_HVAR_pred	LRT_score	LRT_pred	MutationTaster_score	MutationTaster_pred	MutationAssessor_score	MutationAssessor_pred	FATHMM_score	FATHMM_pred	RadialSVM_score	RadialSVM_pred	LR_score	LR_pred	VEST3_score	CADD_raw	CADD_phred	GERP++_RS	phyloP46way_placental	phyloP100way_vertebrate	SiPhy_29way_logOdds	Depth1	Vaf1	Vaf2	Depth2
chr17	7573943	7573943	T	C	exonic	TP53	na	nonsynonymous SNV	TP53:NM_001126115:exon6:c.A688G:p.S230G,TP53:NM_001276697:exon6:c.A607G:p.S203G,TP53:NM_001126118:exon9:c.A967G:p.S323G,TP53:NM_000546:exon10:c.A1084G:p.S362G,TP53:NM_001126112:exon10:c.A1084G:p.S362G,TP53:NM_001276760:exon10:c.A967G:p.S323G,TP53:NM_001276761:exon10:c.A967G:p.S323G	na	na	na	na	na	na	na	0.63	T	0.003	B	0.005	B	0.024	N	1	D	1.245	L	-5.59	D	1.004	D	0.908	D	0.397	1.236	10.02	5.43	2.061	4.564	11.87	6883	0.0105	0.0074	7630
chr17	7577507	7577507	T	C	exonic	TP53	na	synonymous SNV	TP53:NM_001126115:exon3:c.A378G:p.E126E,TP53:NM_001126116:exon3:c.A378G:p.E126E,TP53:NM_001126117:exon3:c.A378G:p.E126E,TP53:NM_001276697:exon3:c.A297G:p.E99E,TP53:NM_001276698:exon3:c.A297G:p.E99E,TP53:NM_001276699:exon3:c.A297G:p.E99E,TP53:NM_001126118:exon6:c.A657G:p.E219E,TP53:NM_000546:exon7:c.A774G:p.E258E,TP53:NM_001126112:exon7:c.A774G:p.E258E,TP53:NM_001126113:exon7:c.A774G:p.E258E,TP53:…	na	ID=COSM1564207,COSM1564209,COSM1564208;OCCURENCE=1(large_intestine)	na	na	na	na	na	na	na	na	na	na	na	na	na	na	na	na	na	na	na	na	na	na	na	na	na	na	na	na	na	na	6769	0.0112	0.0043	7149
chr17	7578187	7578187	T	C	exonic	TP53	na	nonsynonymous SNV	TP53:NM_001126115:exon2:c.A266G:p.E89G,TP53:NM_001126116:exon2:c.A266G:p.E89G,TP53:NM_001126117:exon2:c.A266G:p.E89G,TP53:NM_001276697:exon2:c.A185G:p.E62G,TP53:NM_001276698:exon2:c.A185G:p.E62G,TP53:NM_001276699:exon2:c.A185G:p.E62G,TP53:NM_001126118:exon5:c.A545G:p.E182G,TP53:NM_000546:exon6:c.A662G:p.E221G,TP53:NM_001126112:exon6:c.A662G:p.E221G,TP53:NM_001126113:exon6:c.A662G:p.E221G,TP53:NM_…	na	ID=COSM1386656,COSM1386657,COSM45516,COSM1386658;OCCURENCE=2(large_intestine),1(lung)	na	na	na	na	na	0	D	0.998	D	0.968	D	0	D	1	D	1.855	L	-7.24	D	0.956	D	0.99	D	0.878	3.66	18.6	5.28	2.128	5.105	13.475	6854	0.0109	0.0038	7372
chr17	7579333	7579333	T	C	exonic	TP53	na	synonymous SNV	TP53:NM_001126118:exon3:c.A237G:p.T79T,TP53:NM_000546:exon4:c.A354G:p.T118T,TP53:NM_001126112:exon4:c.A354G:p.T118T,TP53:NM_001126113:exon4:c.A354G:p.T118T,TP53:NM_001126114:exon4:c.A354G:p.T118T,TP53:NM_001276695:exon4:c.A237G:p.T79T,TP53:NM_001276696:exon4:c.A237G:p.T79T,TP53:NM_001276760:exon4:c.A237G:p.T79T,TP53:NM_001276761:exon4:c.A237G:p.T79T	na	ID=COSM45709;OCCURENCE=1(liver)	na	na	na	na	na	na	na	na	na	na	na	na	na	na	na	na	na	na	na	na	na	na	na	na	na	na	na	na	na	na	5836	0.0132	0.004	6302
ND02615 OD
Chr	Start	End	Ref	Alt	Func.refGene	Gene.refGene	GeneDetail.refGene	ExonicFunc.refGene	AAChange.refGene	clinvar_20140929	cosmic70	snp129	snp138	exac01	esp6500si_all	agilentv5	SIFT_score	SIFT_pred	Polyphen2_HDIV_score	Polyphen2_HDIV_pred	Polyphen2_HVAR_score	Polyphen2_HVAR_pred	LRT_score	LRT_pred	MutationTaster_score	MutationTaster_pred	MutationAssessor_score	MutationAssessor_pred	FATHMM_score	FATHMM_pred	RadialSVM_score	RadialSVM_pred	LR_score	LR_pred	VEST3_score	CADD_raw	CADD_phred	GERP++_RS	phyloP46way_placental	phyloP100way_vertebrate	SiPhy_29way_logOdds	Depth1	Vaf1	Vaf2	Depth2
chr17	7572905	7572905	G	A	UTR3	TP53	NM_001276761:c.*22C>T,NM_001276760:c.*22C>T,NM_001126112:c.*22C>T,NM_001126115:c.*22C>T,NM_001126114:c.*311C>T,NM_001276695:c.*223C>T,NM_000546:c.*22C>T,NM_001126117:c.*223C>T,NM_001126116:c.*311C>T,NM_001126118:c.*22C>T,NM_001276699:c.*223C>T,NM_001276698:c.*311C>T,NM_001276697:c.*22C>T,NM_001276696:c.*311C>T,NM_001126113:c.*223C>T	na	na	na	na	na	na	na	na	na	na	na	na	na	na	na	na	na	na	na	na	na	na	na	na	na	na	na	na	na	na	na	na	na	na	5339	0.0147	0.0016	3046
chr17	7572980	7572980	T	G	exonic	TP53	na	nonsynonymous SNV	TP53:NM_001126115:exon7:c.A733C:p.T245P,TP53:NM_001276697:exon7:c.A652C:p.T218P,TP53:NM_001126118:exon10:c.A1012C:p.T338P,TP53:NM_000546:exon11:c.A1129C:p.T377P,TP53:NM_001126112:exon11:c.A1129C:p.T377P,TP53:NM_001276760:exon11:c.A1012C:p.T338P,TP53:NM_001276761:exon11:c.A1012C:p.T338P	na	ID=COSM1658764;OCCURENCE=1(urinary_tract),1(haematopoietic_and_lymphoid_tissue)	na	na	0.0007261	na	0.01	1	T	0.002	B	0.009	B	0.117	N	1	D	1.05	L	-5.6	D	0.418	D	0.863	D	0.21	1.322	10.34	1.9	0.143	0.464	4.246	4693	0.0222	0.003	2983
chr17	7572996	7572996	G	T	exonic	TP53	na	synonymous SNV	TP53:NM_001126115:exon7:c.C717A:p.S239S,TP53:NM_001276697:exon7:c.C636A:p.S212S,TP53:NM_001126118:exon10:c.C996A:p.S332S,TP53:NM_000546:exon11:c.C1113A:p.S371S,TP53:NM_001126112:exon11:c.C1113A:p.S371S,TP53:NM_001276760:exon11:c.C996A:p.S332S,TP53:NM_001276761:exon11:c.C996A:p.S332S	na	na	na	na	7.892e-06	na	na	na	na	na	na	na	na	na	na	na	na	na	na	na	na	na	na	na	na	na	na	na	na	na	na	na	4753	0.0366	0.0067	2977
chr17	7576915	7576915	T	C	exonic	TP53	na	nonsynonymous SNV	TP53:NM_001126115:exon5:c.A535G:p.N179D,TP53:NM_001126116:exon5:c.A535G:p.N179D,TP53:NM_001126117:exon5:c.A535G:p.N179D,TP53:NM_001276697:exon5:c.A454G:p.N152D,TP53:NM_001276698:exon5:c.A454G:p.N152D,TP53:NM_001276699:exon5:c.A454G:p.N152D,TP53:NM_001126118:exon8:c.A814G:p.N272D,TP53:NM_000546:exon9:c.A931G:p.N311D,TP53:NM_001126112:exon9:c.A931G:p.N311D,TP53:NM_001126113:exon9:c.A931G:p.N311D,TP…	na	ID=COSM1563603,COSM1563604;OCCURENCE=1(large_intestine)	na	na	na	na	na	0.24	T	0.05	B	0.031	B	0.001	N	1	N	1.2	L	-5.45	D	1.105	D	0.949	D	0.072	0.266	5.436	-0.057	-0.208	-0.606	3.592	2253	0.0111	0.0048	2734
chr17	7578464	7578464	G	A	exonic	TP53	na	nonsynonymous SNV	TP53:NM_001126115:exon1:c.C70T:p.R24C,TP53:NM_001126116:exon1:c.C70T:p.R24C,TP53:NM_001126117:exon1:c.C70T:p.R24C,TP53:NM_001126118:exon4:c.C349T:p.R117C,TP53:NM_000546:exon5:c.C466T:p.R156C,TP53:NM_001126112:exon5:c.C466T:p.R156C,TP53:NM_001126113:exon5:c.C466T:p.R156C,TP53:NM_001126114:exon5:c.C466T:p.R156C,TP53:NM_001276695:exon5:c.C349T:p.R117C,TP53:NM_001276696:exon5:c.C349T:p.R117C,TP53:NM_…	na	ID=COSM3403273,COSM3403271,COSM3403272,COSM3403275,COSM46124,COSM3403276,COSM3403274;OCCURENCE=1(upper_aerodigestive_tract),1(central_nervous_system),1(ovary)	na	na	na	na	na	0.08	T	0.764	P	0.218	B	0.157	N	1	N	1.345	L	-6.71	D	1.059	D	0.941	D	0.525	0.758	8.015	1.13	0.068	-0.035	1.549	6553	0.0119	0.0012	5886
chr17	7578477	7578477	G	A	exonic	TP53	na	synonymous SNV	TP53:NM_001126115:exon1:c.C57T:p.P19P,TP53:NM_001126116:exon1:c.C57T:p.P19P,TP53:NM_001126117:exon1:c.C57T:p.P19P,TP53:NM_001126118:exon4:c.C336T:p.P112P,TP53:NM_000546:exon5:c.C453T:p.P151P,TP53:NM_001126112:exon5:c.C453T:p.P151P,TP53:NM_001126113:exon5:c.C453T:p.P151P,TP53:NM_001126114:exon5:c.C453T:p.P151P,TP53:NM_001276695:exon5:c.C336T:p.P112P,TP53:NM_001276696:exon5:c.C336T:p.P112P,TP53:NM_…	na	ID=COSM44749;OCCURENCE=2(upper_aerodigestive_tract),1(thyroid),1(lung),2(large_intestine),1(biliary_tract),1(adrenal_gland)	na	na	na	na	na	na	na	na	na	na	na	na	na	na	na	na	na	na	na	na	na	na	na	na	na	na	na	na	na	na	3240	0.0182	0.0003	3989
chr17	7578483	7578483	G	A	exonic	TP53	na	synonymous SNV	TP53:NM_001126115:exon1:c.C51T:p.S17S,TP53:NM_001126116:exon1:c.C51T:p.S17S,TP53:NM_001126117:exon1:c.C51T:p.S17S,TP53:NM_001126118:exon4:c.C330T:p.S110S,TP53:NM_000546:exon5:c.C447T:p.S149S,TP53:NM_001126112:exon5:c.C447T:p.S149S,TP53:NM_001126113:exon5:c.C447T:p.S149S,TP53:NM_001126114:exon5:c.C447T:p.S149S,TP53:NM_001276695:exon5:c.C330T:p.S110S,TP53:NM_001276696:exon5:c.C330T:p.S110S,TP53:NM_…	na	ID=COSM44408;OCCURENCE=1(central_nervous_system),3(stomach),2(haematopoietic_and_lymphoid_tissue)	na	na	na	na	na	na	na	na	na	na	na	na	na	na	na	na	na	na	na	na	na	na	na	na	na	na	na	na	na	na	2958	0.0122	0.0005	3754
ND02615 OS
Chr	Start	End	Ref	Alt	Func.refGene	Gene.refGene	GeneDetail.refGene	ExonicFunc.refGene	AAChange.refGene	clinvar_20140929	cosmic70	snp129	snp138	exac01	esp6500si_all	agilentv5	SIFT_score	SIFT_pred	Polyphen2_HDIV_score	Polyphen2_HDIV_pred	Polyphen2_HVAR_score	Polyphen2_HVAR_pred	LRT_score	LRT_pred	MutationTaster_score	MutationTaster_pred	MutationAssessor_score	MutationAssessor_pred	FATHMM_score	FATHMM_pred	RadialSVM_score	RadialSVM_pred	LR_score	LR_pred	VEST3_score	CADD_raw	CADD_phred	GERP++_RS	phyloP46way_placental	phyloP100way_vertebrate	SiPhy_29way_logOdds	Depth1	Vaf1	Vaf2	Depth2
chr17	7572886	7572886	G	A	UTR3	TP53	NM_001276761:c.*41C>T,NM_001276760:c.*41C>T,NM_001126112:c.*41C>T,NM_001126115:c.*41C>T,NM_001126114:c.*330C>T,NM_001276695:c.*242C>T,NM_000546:c.*41C>T,NM_001126117:c.*242C>T,NM_001126116:c.*330C>T,NM_001126118:c.*41C>T,NM_001276699:c.*242C>T,NM_001276698:c.*330C>T,NM_001276697:c.*41C>T,NM_001276696:c.*330C>T,NM_001126113:c.*242C>T	na	na	na	na	na	na	na	na	na	na	na	na	na	na	na	na	na	na	na	na	na	na	na	na	na	na	na	na	na	na	na	na	na	na	2932	0.014	0.0015	5190
chr17	7573990	7573990	T	C	exonic	TP53	na	nonsynonymous SNV	TP53:NM_001126115:exon6:c.A641G:p.E214G,TP53:NM_001276697:exon6:c.A560G:p.E187G,TP53:NM_001126118:exon9:c.A920G:p.E307G,TP53:NM_000546:exon10:c.A1037G:p.E346G,TP53:NM_001126112:exon10:c.A1037G:p.E346G,TP53:NM_001276760:exon10:c.A920G:p.E307G,TP53:NM_001276761:exon10:c.A920G:p.E307G	na	ID=COSM1386553,COSM1386554;OCCURENCE=1(large_intestine)	na	na	na	na	na	0	D	0.979	D	0.794	P	0	D	1	D	2.75	M	-3.84	D	1.008	D	0.904	D	0.573	4.933	28.6	5.43	2.061	6.634	13.43	7362	0.0102	0.0039	7474
chr17	7577541	7577541	T	C	exonic	TP53	na	nonsynonymous SNV	TP53:NM_001126115:exon3:c.A344G:p.N115S,TP53:NM_001126116:exon3:c.A344G:p.N115S,TP53:NM_001126117:exon3:c.A344G:p.N115S,TP53:NM_001276697:exon3:c.A263G:p.N88S,TP53:NM_001276698:exon3:c.A263G:p.N88S,TP53:NM_001276699:exon3:c.A263G:p.N88S,TP53:NM_001126118:exon6:c.A623G:p.N208S,TP53:NM_000546:exon7:c.A740G:p.N247S,TP53:NM_001126112:exon7:c.A740G:p.N247S,TP53:NM_001126113:exon7:c.A740G:p.N247S,TP53:…	na	ID=COSM44512;OCCURENCE=3(lung),1(stomach),1(liver),1(soft_tissue),1(ovary)	na	na	na	na	na	0	D	1	D	0.999	D	0	D	1	D	2.91	M	-7.12	D	0.964	D	0.991	D	0.369	4.35	22.9	4.62	2.074	7.824	12.31	6530	0.0121	0.0071	7346
ND02639 OD
Chr	Start	End	Ref	Alt	Func.refGene	Gene.refGene	GeneDetail.refGene	ExonicFunc.refGene	AAChange.refGene	clinvar_20140929	cosmic70	snp129	snp138	exac01	esp6500si_all	agilentv5	SIFT_score	SIFT_pred	Polyphen2_HDIV_score	Polyphen2_HDIV_pred	Polyphen2_HVAR_score	Polyphen2_HVAR_pred	LRT_score	LRT_pred	MutationTaster_score	MutationTaster_pred	MutationAssessor_score	MutationAssessor_pred	FATHMM_score	FATHMM_pred	RadialSVM_score	RadialSVM_pred	LR_score	LR_pred	VEST3_score	CADD_raw	CADD_phred	GERP++_RS	phyloP46way_placental	phyloP100way_vertebrate	SiPhy_29way_logOdds	Depth1	Vaf1	Vaf2	Depth2
chr17	7572995	7572995	T	C	exonic	TP53	na	nonsynonymous SNV	TP53:NM_001126115:exon7:c.A718G:p.K240E,TP53:NM_001276697:exon7:c.A637G:p.K213E,TP53:NM_001126118:exon10:c.A997G:p.K333E,TP53:NM_000546:exon11:c.A1114G:p.K372E,TP53:NM_001126112:exon11:c.A1114G:p.K372E,TP53:NM_001276760:exon11:c.A997G:p.K333E,TP53:NM_001276761:exon11:c.A997G:p.K333E	na	na	na	na	na	na	na	0.24	T	0.969	D	0.787	P	0	D	1	D	2.47	M	-5.76	D	1.071	D	0.966	D	0.408	3.706	18.83	5.31	2.234	3.432	11.571	3609	0.0144	0.0006	1685
chr17	7573976	7573976	T	C	exonic	TP53	na	nonsynonymous SNV	TP53:NM_001126115:exon6:c.A655G:p.K219E,TP53:NM_001276697:exon6:c.A574G:p.K192E,TP53:NM_001126118:exon9:c.A934G:p.K312E,TP53:NM_000546:exon10:c.A1051G:p.K351E,TP53:NM_001126112:exon10:c.A1051G:p.K351E,TP53:NM_001276760:exon10:c.A934G:p.K312E,TP53:NM_001276761:exon10:c.A934G:p.K312E	CLINSIG=untested|unknown;CLNDBN=Malignant_melanoma|Neoplastic_Syndromes\x2c_Hereditary;CLNREVSTAT=not|single;CLNACC=RCV000063311.2|RCV000131779.1;CLNDSDB=MedGen:SNOMED_CT|MedGen;CLNDSDBID=C0025202:2092003|C0027672	ID=COSM107991,COSM107992;OCCURENCE=1(skin)	na	rs141402957	na	na	na	0.09	T	0.633	P	0.515	P	0.053	N	1	N	2.3	M	-3.17	D	0.734	D	0.799	D	0.269	3.67	18.65	4.35	0.9	0.993	9.446	5417	0.0113	0.0026	6211
chr17	7573986	7573986	G	A	exonic	TP53	na	synonymous SNV	TP53:NM_001126115:exon6:c.C645T:p.A215A,TP53:NM_001276697:exon6:c.C564T:p.A188A,TP53:NM_001126118:exon9:c.C924T:p.A308A,TP53:NM_000546:exon10:c.C1041T:p.A347A,TP53:NM_001126112:exon10:c.C1041T:p.A347A,TP53:NM_001276760:exon10:c.C924T:p.A308A,TP53:NM_001276761:exon10:c.C924T:p.A308A	na	na	na	na	na	na	na	na	na	na	na	na	na	na	na	na	na	na	na	na	na	na	na	na	na	na	na	na	na	na	na	na	5420	0.012	0.0005	6140
chr17	7574002	7574002	C	T	exonic	TP53	na	nonsynonymous SNV	TP53:NM_001126115:exon6:c.G629A:p.R210Q,TP53:NM_001276697:exon6:c.G548A:p.R183Q,TP53:NM_001126118:exon9:c.G908A:p.R303Q,TP53:NM_000546:exon10:c.G1025A:p.R342Q,TP53:NM_001126112:exon10:c.G1025A:p.R342Q,TP53:NM_001276760:exon10:c.G908A:p.R303Q,TP53:NM_001276761:exon10:c.G908A:p.R303Q	na	ID=COSM45278;OCCURENCE=2(upper_aerodigestive_tract)	na	rs375338359	2.368e-05	7.7e-05	na	0.16	T	0.061	B	0.023	B	0.002	N	1	N	1.445	L	-3.1	D	-0.379	T	0.579	D	0.157	1.978	12.57	2.35	0.271	-0.268	4.334	5422	0.0225	0.0044	6188
chr17	7576583	7576583	A	G	exonic	TP53	na	nonsynonymous SNV	TP53:NM_001126117:exon6:c.T599C:p.M200T,TP53:NM_001276699:exon6:c.T518C:p.M173T,TP53:NM_001126113:exon10:c.T995C:p.M332T,TP53:NM_001276695:exon10:c.T878C:p.M293T	na	na	na	na	na	na	na	0	D	0	B	0	B	.	.	0.999	N	.	.	-5.72	D	0.781	D	0.9	D	0.156	1.605	11.32	1.02	0.713	0.815	4.252	4772	0.0124	0.0024	4557
chr17	7577072	7577072	A	G	exonic	TP53	na	nonsynonymous SNV	TP53:NM_001126115:exon4:c.T470C:p.L157P,TP53:NM_001126116:exon4:c.T470C:p.L157P,TP53:NM_001126117:exon4:c.T470C:p.L157P,TP53:NM_001276697:exon4:c.T389C:p.L130P,TP53:NM_001276698:exon4:c.T389C:p.L130P,TP53:NM_001276699:exon4:c.T389C:p.L130P,TP53:NM_001126118:exon7:c.T749C:p.L250P,TP53:NM_000546:exon8:c.T866C:p.L289P,TP53:NM_001126112:exon8:c.T866C:p.L289P,TP53:NM_001126113:exon8:c.T866C:p.L289P,TP…	na	ID=COSM43968;OCCURENCE=1(oesophagus),1(lung)	na	na	na	na	na	0.01	D	0.687	P	0.818	P	0.122	N	1	D	1.355	L	-5.62	D	1.059	D	0.978	D	0.36	1.918	12.37	2.92	0.428	1.206	7.706	5706	0.0123	0.0025	6366
chr17	7577091	7577091	G	A	exonic	TP53	na	nonsynonymous SNV	TP53:NM_001126115:exon4:c.C451T:p.R151C,TP53:NM_001126116:exon4:c.C451T:p.R151C,TP53:NM_001126117:exon4:c.C451T:p.R151C,TP53:NM_001276697:exon4:c.C370T:p.R124C,TP53:NM_001276698:exon4:c.C370T:p.R124C,TP53:NM_001276699:exon4:c.C370T:p.R124C,TP53:NM_001126118:exon7:c.C730T:p.R244C,TP53:NM_000546:exon8:c.C847T:p.R283C,TP53:NM_001126112:exon8:c.C847T:p.R283C,TP53:NM_001126113:exon8:c.C847T:p.R283C,TP…	na	ID=COSM10911;OCCURENCE=1(ovary),1(soft_tissue),1(skin),5(breast),1(adrenal_gland),3(urinary_tract),1(central_nervous_system),1(stomach),2(upper_aerodigestive_tract),1(haematopoietic_and_lymphoid_tissue)	na	rs149633775	0.0001105	0.000384	na	0	D	1	D	0.987	D	0	D	0.993	D	2.045	M	-6.84	D	1.046	D	0.986	D	0.821	2.119	13.04	4.01	1.278	4.549	12.249	4126	0.0235	0.0042	6174
chr17	7577119	7577119	A	G	exonic	TP53	na	synonymous SNV	TP53:NM_001126115:exon4:c.T423C:p.R141R,TP53:NM_001126116:exon4:c.T423C:p.R141R,TP53:NM_001126117:exon4:c.T423C:p.R141R,TP53:NM_001276697:exon4:c.T342C:p.R114R,TP53:NM_001276698:exon4:c.T342C:p.R114R,TP53:NM_001276699:exon4:c.T342C:p.R114R,TP53:NM_001126118:exon7:c.T702C:p.R234R,TP53:NM_000546:exon8:c.T819C:p.R273R,TP53:NM_001126112:exon8:c.T819C:p.R273R,TP53:NM_001126113:exon8:c.T819C:p.R273R,TP…	na	ID=COSM45283;OCCURENCE=1(urinary_tract)	na	na	na	na	na	na	na	na	na	na	na	na	na	na	na	na	na	na	na	na	na	na	na	na	na	na	na	na	na	na	20	0.1	0.0018	2829
chr17	7578439	7578439	T	C	exonic	TP53	na	nonsynonymous SNV	TP53:NM_001126115:exon1:c.A95G:p.K32R,TP53:NM_001126116:exon1:c.A95G:p.K32R,TP53:NM_001126117:exon1:c.A95G:p.K32R,TP53:NM_001276697:exon1:c.A14G:p.K5R,TP53:NM_001276698:exon1:c.A14G:p.K5R,TP53:NM_001276699:exon1:c.A14G:p.K5R,TP53:NM_001126118:exon4:c.A374G:p.K125R,TP53:NM_000546:exon5:c.A491G:p.K164R,TP53:NM_001126112:exon5:c.A491G:p.K164R,TP53:NM_001126113:exon5:c.A491G:p.K164R,TP53:NM_001126114…	na	ID=COSM45428;OCCURENCE=1(soft_tissue)	na	na	na	na	na	0	D	0.999	D	0.997	D	0	D	1	D	2.61	M	-6.83	D	0.989	D	0.99	D	0.808	2.811	15.36	5.59	2.263	7.996	14.037	6040	0.0109	0.0032	5679
chr17	7578469	7578469	C	T	exonic	TP53	na	nonsynonymous SNV	TP53:NM_001126115:exon1:c.G65A:p.G22D,TP53:NM_001126116:exon1:c.G65A:p.G22D,TP53:NM_001126117:exon1:c.G65A:p.G22D,TP53:NM_001126118:exon4:c.G344A:p.G115D,TP53:NM_000546:exon5:c.G461A:p.G154D,TP53:NM_001126112:exon5:c.G461A:p.G154D,TP53:NM_001126113:exon5:c.G461A:p.G154D,TP53:NM_001126114:exon5:c.G461A:p.G154D,TP53:NM_001276695:exon5:c.G344A:p.G115D,TP53:NM_001276696:exon5:c.G344A:p.G115D,TP53:NM_…	na	ID=COSM45622;OCCURENCE=1(pancreas),1(urinary_tract),2(prostate),2(breast)	na	na	7.892e-06	na	na	0.01	D	0.83	P	0.506	P	0	D	1	D	2.455	M	-7.62	D	0.993	D	0.987	D	0.806	1.925	12.4	3.61	0.85	4.029	10.689	6011	0.0138	0.0009	5657
chr17	7579566	7579566	C	T	exonic	TP53	na	nonsynonymous SNV	TP53:NM_001126118:exon3:c.G4A:p.D2N,TP53:NM_000546:exon4:c.G121A:p.D41N,TP53:NM_001126112:exon4:c.G121A:p.D41N,TP53:NM_001126113:exon4:c.G121A:p.D41N,TP53:NM_001126114:exon4:c.G121A:p.D41N,TP53:NM_001276695:exon4:c.G4A:p.D2N,TP53:NM_001276696:exon4:c.G4A:p.D2N,TP53:NM_001276760:exon4:c.G4A:p.D2N,TP53:NM_001276761:exon4:c.G4A:p.D2N	na	na	na	na	na	na	na	0.18	T	0.096	B	0.02	B	0	N	1	N	0.205	N	-2.19	D	0.953	D	0.893	D	0.281	1.313	10.3	-0.633	-0.052	0.039	3.76	3767	0.0101	0.0011	3496
ND02639 OS
Chr	Start	End	Ref	Alt	Func.refGene	Gene.refGene	GeneDetail.refGene	ExonicFunc.refGene	AAChange.refGene	clinvar_20140929	cosmic70	snp129	snp138	exac01	esp6500si_all	agilentv5	SIFT_score	SIFT_pred	Polyphen2_HDIV_score	Polyphen2_HDIV_pred	Polyphen2_HVAR_score	Polyphen2_HVAR_pred	LRT_score	LRT_pred	MutationTaster_score	MutationTaster_pred	MutationAssessor_score	MutationAssessor_pred	FATHMM_score	FATHMM_pred	RadialSVM_score	RadialSVM_pred	LR_score	LR_pred	VEST3_score	CADD_raw	CADD_phred	GERP++_RS	phyloP46way_placental	phyloP100way_vertebrate	SiPhy_29way_logOdds	Depth1	Vaf1	Vaf2	Depth2
chr17	7572891	7572891	G	A	UTR3	TP53	NM_001276761:c.*36C>T,NM_001276760:c.*36C>T,NM_001126112:c.*36C>T,NM_001126115:c.*36C>T,NM_001126114:c.*325C>T,NM_001276695:c.*237C>T,NM_000546:c.*36C>T,NM_001126117:c.*237C>T,NM_001126116:c.*325C>T,NM_001126118:c.*36C>T,NM_001276699:c.*237C>T,NM_001276698:c.*325C>T,NM_001276697:c.*36C>T,NM_001276696:c.*325C>T,NM_001126113:c.*237C>T	na	na	na	na	na	na	na	na	na	na	na	na	na	na	na	na	na	na	na	na	na	na	na	na	na	na	na	na	na	na	na	na	na	na	1503	0.0566	0.0003	3151
chr17	7572938	7572938	C	T	exonic	TP53	na	nonsynonymous SNV	TP53:NM_001126115:exon7:c.G775A:p.D259N,TP53:NM_001276697:exon7:c.G694A:p.D232N,TP53:NM_001126118:exon10:c.G1054A:p.D352N,TP53:NM_000546:exon11:c.G1171A:p.D391N,TP53:NM_001126112:exon11:c.G1171A:p.D391N,TP53:NM_001276760:exon11:c.G1054A:p.D352N,TP53:NM_001276761:exon11:c.G1054A:p.D352N	na	ID=COSM371784,COSM371785;OCCURENCE=1(lung)	na	na	na	na	na	0.03	D	0.58	P	0.263	B	0.001	N	1	D	2.34	M	-6.06	D	1.093	D	0.957	D	0.11	2.68	14.92	5.31	2.768	3.347	14.341	1536	0.0859	0.0006	3239
chr17	7572990	7572990	C	T	exonic	TP53	na	synonymous SNV	TP53:NM_001126115:exon7:c.G723A:p.K241K,TP53:NM_001276697:exon7:c.G642A:p.K214K,TP53:NM_001126118:exon10:c.G1002A:p.K334K,TP53:NM_000546:exon11:c.G1119A:p.K373K,TP53:NM_001126112:exon11:c.G1119A:p.K373K,TP53:NM_001276760:exon11:c.G1002A:p.K334K,TP53:NM_001276761:exon11:c.G1002A:p.K334K	na	na	na	na	na	na	na	na	na	na	na	na	na	na	na	na	na	na	na	na	na	na	na	na	na	na	na	na	na	na	na	na	1516	0.0813	0.0006	3197
chr17	7573949	7573949	C	T	exonic	TP53	na	nonsynonymous SNV	TP53:NM_001126115:exon6:c.G682A:p.G228R,TP53:NM_001276697:exon6:c.G601A:p.G201R,TP53:NM_001126118:exon9:c.G961A:p.G321R,TP53:NM_000546:exon10:c.G1078A:p.G360R,TP53:NM_001126112:exon10:c.G1078A:p.G360R,TP53:NM_001276760:exon10:c.G961A:p.G321R,TP53:NM_001276761:exon10:c.G961A:p.G321R	na	na	na	na	na	na	na	0.07	T	0.023	B	0.056	B	0.664	N	1	N	2.25	M	-5.45	D	0.934	D	0.938	D	0.127	0.477	6.59	4.46	1.29	2.951	10.25	2819	0.0202	0.0013	4609
chr17	7574005	7574005	A	G	exonic	TP53	na	nonsynonymous SNV	TP53:NM_001126115:exon6:c.T626C:p.F209S,TP53:NM_001276697:exon6:c.T545C:p.F182S,TP53:NM_001126118:exon9:c.T905C:p.F302S,TP53:NM_000546:exon10:c.T1022C:p.F341S,TP53:NM_001126112:exon10:c.T1022C:p.F341S,TP53:NM_001276760:exon10:c.T905C:p.F302S,TP53:NM_001276761:exon10:c.T905C:p.F302S	na	ID=COSM1386561,COSM1386562;OCCURENCE=1(large_intestine),1(breast)	na	na	na	na	na	0	D	0.6	P	0.767	P	0	D	1	D	2.24	M	-3.33	D	0.911	D	0.864	D	0.763	4.865	27.8	5.43	2.061	7.69	13.43	6149	0.0166	0.0024	5407
chr17	7574015	7574015	A	G	exonic	TP53	na	nonsynonymous SNV	TP53:NM_001126115:exon6:c.T616C:p.F206L,TP53:NM_001276697:exon6:c.T535C:p.F179L,TP53:NM_001126118:exon9:c.T895C:p.F299L,TP53:NM_000546:exon10:c.T1012C:p.F338L,TP53:NM_001126112:exon10:c.T1012C:p.F338L,TP53:NM_001276760:exon10:c.T895C:p.F299L,TP53:NM_001276761:exon10:c.T895C:p.F299L	na	ID=COSM1386565,COSM1386566;OCCURENCE=1(large_intestine)	na	na	na	na	na	0	D	0.787	P	0.595	P	0.005	N	1	D	2.39	M	-3.47	D	0.885	D	0.853	D	0.53	3.752	19.05	5.43	2.061	7.69	13.43	6030	0.0146	0.0046	5226
chr17	7576608	7576608	C	T	UTR3	TP53	NM_001126114:c.*17G>A,NM_001126116:c.*17G>A,NM_001276698:c.*17G>A,NM_001276696:c.*17G>A	na	na	na	na	na	na	na	na	na	na	na	na	na	na	na	na	na	na	na	na	na	na	na	na	na	na	na	na	na	na	na	na	na	na	5489	0.035	0.0008	5263
chr17	7576609	7576609	C	T	UTR3	TP53	NM_001126114:c.*16G>A,NM_001126116:c.*16G>A,NM_001276698:c.*16G>A,NM_001276696:c.*16G>A	na	na	na	na	na	na	na	na	na	na	na	na	na	na	na	na	na	na	na	na	na	na	na	na	na	na	na	na	na	na	na	na	na	na	5491	0.0209	0.0004	5264
chr17	7576620	7576620	T	C	UTR3	TP53	NM_001126114:c.*5A>G,NM_001126116:c.*5A>G,NM_001276698:c.*5A>G,NM_001276696:c.*5A>G	na	na	na	na	na	na	na	na	na	na	na	na	na	na	na	na	na	na	na	na	na	na	na	na	na	na	na	na	na	na	na	na	na	na	5303	0.0111	0.003	5070
chr17	7576638	7576638	T	A	exonic	TP53	na	nonsynonymous SNV	TP53:NM_001126116:exon6:c.A617T:p.K206I,TP53:NM_001276698:exon6:c.A536T:p.K179I,TP53:NM_001126114:exon10:c.A1013T:p.K338I,TP53:NM_001276696:exon10:c.A896T:p.K299I	na	na	na	na	na	na	na	.	.	0.777	P	0.61	P	.	.	0.994	D	.	.	-5.82	D	0.846	D	0.94	D	0.23	3.929	19.99	-1.08	-0.294	-0.783	5.826	8147	0.0239	0.0002	8278
chr17	7576651	7576651	T	C	exonic	TP53	na	nonsynonymous SNV	TP53:NM_001126116:exon6:c.A604G:p.T202A,TP53:NM_001276698:exon6:c.A523G:p.T175A,TP53:NM_001126114:exon10:c.A1000G:p.T334A,TP53:NM_001276696:exon10:c.A883G:p.T295A	na	na	na	na	na	na	na	.	.	0.02	B	0.003	B	.	.	1	N	.	.	-5.66	D	0.629	D	0.88	D	0.061	1.967	12.54	0.624	0.501	-0.019	.	3907	0.0105	0.0041	3862
chr17	7577076	7577076	T	C	exonic	TP53	na	nonsynonymous SNV	TP53:NM_001126115:exon4:c.A466G:p.N156D,TP53:NM_001126116:exon4:c.A466G:p.N156D,TP53:NM_001126117:exon4:c.A466G:p.N156D,TP53:NM_001276697:exon4:c.A385G:p.N129D,TP53:NM_001276698:exon4:c.A385G:p.N129D,TP53:NM_001276699:exon4:c.A385G:p.N129D,TP53:NM_001126118:exon7:c.A745G:p.N249D,TP53:NM_000546:exon8:c.A862G:p.N288D,TP53:NM_001126112:exon8:c.A862G:p.N288D,TP53:NM_001126113:exon8:c.A862G:p.N288D,TP…	na	ID=COSM44950;OCCURENCE=1(urinary_tract)	na	na	na	na	na	0.01	D	0.864	P	0.708	P	0	D	1	D	2.14	M	-6.68	D	1.021	D	0.983	D	0.187	3.035	16.13	5.12	2.139	0.926	12.914	6435	0.0512	0.0056	5738
chr17	7577078	7577078	T	C	exonic	TP53	na	nonsynonymous SNV	TP53:NM_001126115:exon4:c.A464G:p.E155G,TP53:NM_001126116:exon4:c.A464G:p.E155G,TP53:NM_001126117:exon4:c.A464G:p.E155G,TP53:NM_001276697:exon4:c.A383G:p.E128G,TP53:NM_001276698:exon4:c.A383G:p.E128G,TP53:NM_001276699:exon4:c.A383G:p.E128G,TP53:NM_001126118:exon7:c.A743G:p.E248G,TP53:NM_000546:exon8:c.A860G:p.E287G,TP53:NM_001126112:exon8:c.A860G:p.E287G,TP53:NM_001126113:exon8:c.A860G:p.E287G,TP…	na	ID=COSM44737;OCCURENCE=2(breast)	na	na	na	na	na	0.06	T	0.878	P	0.834	P	0.136	N	1	D	2.57	M	-6.78	D	1.052	D	0.985	D	0.449	1.909	12.34	4.04	0.965	6.037	9.023	6408	0.0125	0.0045	5736
chr17	7577090	7577090	C	T	exonic	TP53	na	nonsynonymous SNV	TP53:NM_001126115:exon4:c.G452A:p.R151H,TP53:NM_001126116:exon4:c.G452A:p.R151H,TP53:NM_001126117:exon4:c.G452A:p.R151H,TP53:NM_001276697:exon4:c.G371A:p.R124H,TP53:NM_001276698:exon4:c.G371A:p.R124H,TP53:NM_001276699:exon4:c.G371A:p.R124H,TP53:NM_001126118:exon7:c.G731A:p.R244H,TP53:NM_000546:exon8:c.G848A:p.R283H,TP53:NM_001126112:exon8:c.G848A:p.R283H,TP53:NM_001126113:exon8:c.G848A:p.R283H,TP…	na	ID=COSM11483;OCCURENCE=1(lung),1(haematopoietic_and_lymphoid_tissue),1(cervix),1(stomach),1(oesophagus),5(urinary_tract),2(large_intestine)	na	rs371409680	6.314e-05	7.7e-05	na	0	D	0.999	D	0.938	D	0	D	0.997	N	2.395	M	-6.81	D	1.06	D	0.986	D	0.802	3.797	19.28	4.02	1.318	3.584	11.348	6306	0.0571	0.0016	4272
chr17	7577109	7577109	A	G	exonic	TP53	na	nonsynonymous SNV	TP53:NM_001126115:exon4:c.T433C:p.C145R,TP53:NM_001126116:exon4:c.T433C:p.C145R,TP53:NM_001126117:exon4:c.T433C:p.C145R,TP53:NM_001276697:exon4:c.T352C:p.C118R,TP53:NM_001276698:exon4:c.T352C:p.C118R,TP53:NM_001276699:exon4:c.T352C:p.C118R,TP53:NM_001126118:exon7:c.T712C:p.C238R,TP53:NM_000546:exon8:c.T829C:p.C277R,TP53:NM_001126112:exon8:c.T829C:p.C277R,TP53:NM_001126113:exon8:c.T829C:p.C277R,TP…	na	ID=COSM45871;OCCURENCE=1(large_intestine)	na	na	na	na	na	0	D	1	D	0.997	D	0	D	1	D	3.25	M	-7.39	D	1.055	D	0.993	D	0.963	3.908	19.87	2.86	0.387	9.06	6.937	2753	0.0593	0	20
chr17	7577135	7577135	T	C	exonic	TP53	na	nonsynonymous SNV	TP53:NM_001126115:exon4:c.A407G:p.N136S,TP53:NM_001126116:exon4:c.A407G:p.N136S,TP53:NM_001126117:exon4:c.A407G:p.N136S,TP53:NM_001276697:exon4:c.A326G:p.N109S,TP53:NM_001276698:exon4:c.A326G:p.N109S,TP53:NM_001276699:exon4:c.A326G:p.N109S,TP53:NM_001126118:exon7:c.A686G:p.N229S,TP53:NM_000546:exon8:c.A803G:p.N268S,TP53:NM_001126112:exon8:c.A803G:p.N268S,TP53:NM_001126113:exon8:c.A803G:p.N268S,TP…	na	ID=COSM1386599,COSM43981;OCCURENCE=1(large_intestine),1(thyroid)	na	na	na	na	na	0.04	D	0.028	B	0.05	B	0.161	N	1	N	1.43	L	-6.61	D	1.097	D	0.943	D	0.119	2.276	13.57	-0.24	0.02	1.531	4.949	2833	0.012	0	20
chr17	7577510	7577510	C	T	exonic	TP53	na	synonymous SNV	TP53:NM_001126115:exon3:c.G375A:p.L125L,TP53:NM_001126116:exon3:c.G375A:p.L125L,TP53:NM_001126117:exon3:c.G375A:p.L125L,TP53:NM_001276697:exon3:c.G294A:p.L98L,TP53:NM_001276698:exon3:c.G294A:p.L98L,TP53:NM_001276699:exon3:c.G294A:p.L98L,TP53:NM_001126118:exon6:c.G654A:p.L218L,TP53:NM_000546:exon7:c.G771A:p.L257L,TP53:NM_001126112:exon7:c.G771A:p.L257L,TP53:NM_001126113:exon7:c.G771A:p.L257L,TP53:…	na	ID=COSM45105,COSM1386603,COSM1386604;OCCURENCE=1(breast),1(pancreas),1(large_intestine)	na	na	na	na	na	na	na	na	na	na	na	na	na	na	na	na	na	na	na	na	na	na	na	na	na	na	na	na	na	na	2804	0.2991	0.0011	4534
chr17	7577511	7577511	A	G	exonic	TP53	na	nonsynonymous SNV	TP53:NM_001126115:exon3:c.T374C:p.L125P,TP53:NM_001126116:exon3:c.T374C:p.L125P,TP53:NM_001126117:exon3:c.T374C:p.L125P,TP53:NM_001276697:exon3:c.T293C:p.L98P,TP53:NM_001276698:exon3:c.T293C:p.L98P,TP53:NM_001276699:exon3:c.T293C:p.L98P,TP53:NM_001126118:exon6:c.T653C:p.L218P,TP53:NM_000546:exon7:c.T770C:p.L257P,TP53:NM_001126112:exon7:c.T770C:p.L257P,TP53:NM_001126113:exon7:c.T770C:p.L257P,TP53:…	na	ID=COSM3378344,COSM3378343,COSM1386606,COSM1386605,COSM43842;OCCURENCE=2(pancreas),2(large_intestine),1(biliary_tract),1(skin),3(haematopoietic_and_lymphoid_tissue),1(upper_aerodigestive_tract),1(oesophagus)	na	na	na	na	na	0	D	1	D	1	D	0	D	1	D	3.315	M	-7.7	D	0.965	D	0.995	D	0.996	2.81	15.36	3.53	0.889	9.087	9.097	2790	0.0158	0.0038	4509
chr17	7578202	7578202	A	G	exonic	TP53	na	nonsynonymous SNV	TP53:NM_001126115:exon2:c.T251C:p.V84A,TP53:NM_001126116:exon2:c.T251C:p.V84A,TP53:NM_001126117:exon2:c.T251C:p.V84A,TP53:NM_001276697:exon2:c.T170C:p.V57A,TP53:NM_001276698:exon2:c.T170C:p.V57A,TP53:NM_001276699:exon2:c.T170C:p.V57A,TP53:NM_001126118:exon5:c.T530C:p.V177A,TP53:NM_000546:exon6:c.T647C:p.V216A,TP53:NM_001126112:exon6:c.T647C:p.V216A,TP53:NM_001126113:exon6:c.T647C:p.V216A,TP53:NM_…	na	ID=COSM44567;OCCURENCE=2(urinary_tract),1(soft_tissue)	na	na	na	na	na	0	D	1	D	1	D	0	D	1	D	2.935	M	-7.17	D	0.93	D	0.994	D	0.933	4.877	28	5.28	2.128	9.287	13.475	3502	0.0157	0.003	4395
chr17	7578208	7578208	T	C	exonic	TP53	na	nonsynonymous SNV	TP53:NM_001126115:exon2:c.A245G:p.H82R,TP53:NM_001126116:exon2:c.A245G:p.H82R,TP53:NM_001126117:exon2:c.A245G:p.H82R,TP53:NM_001276697:exon2:c.A164G:p.H55R,TP53:NM_001276698:exon2:c.A164G:p.H55R,TP53:NM_001276699:exon2:c.A164G:p.H55R,TP53:NM_001126118:exon5:c.A524G:p.H175R,TP53:NM_000546:exon6:c.A641G:p.H214R,TP53:NM_001126112:exon6:c.A641G:p.H214R,TP53:NM_001126113:exon6:c.A641G:p.H214R,TP53:NM_…	na	ID=COSM307279,COSM307282,COSM3388198,COSM1640840,COSM307281,COSM307280,COSM43687;OCCURENCE=4(stomach),3(central_nervous_system),7(oesophagus),1(thyroid),14(lung),2(haematopoietic_and_lymphoid_tissue),6(ovary),1(soft_tissue),2(breast),4(prostate),1(biliary_tract),5(large_intestine),6(urinary_tract),8(liver),4(pancreas)	na	na	na	na	na	0.01	D	0.999	D	0.984	D	0	D	1	D	2.305	M	-6.64	D	1.004	D	0.988	D	0.835	5.548	35	5.28	2.128	7.996	13.475	3504	0.0348	0.0032	4395
chr17	7578559	7578559	A	G	UTR5	TP53	NM_001126115:c.-26T>C,NM_001126117:c.-26T>C,NM_001126116:c.-26T>C,NM_001276699:c.-107T>C,NM_001276698:c.-107T>C,NM_001276697:c.-107T>C	na	na	na	na	na	na	na	na	na	na	na	na	na	na	na	na	na	na	na	na	na	na	na	na	na	na	na	na	na	na	na	na	na	na	1355	0.0355	0	14
chr17	7579342	7579342	A	G	exonic	TP53	na	synonymous SNV	TP53:NM_001126118:exon3:c.T228C:p.H76H,TP53:NM_000546:exon4:c.T345C:p.H115H,TP53:NM_001126112:exon4:c.T345C:p.H115H,TP53:NM_001126113:exon4:c.T345C:p.H115H,TP53:NM_001126114:exon4:c.T345C:p.H115H,TP53:NM_001276695:exon4:c.T228C:p.H76H,TP53:NM_001276696:exon4:c.T228C:p.H76H,TP53:NM_001276760:exon4:c.T228C:p.H76H,TP53:NM_001276761:exon4:c.T228C:p.H76H	na	na	na	na	na	na	na	na	na	na	na	na	na	na	na	na	na	na	na	na	na	na	na	na	na	na	na	na	na	na	na	na	3138	0.03	0.0035	2844
chr17	7579460	7579460	G	A	exonic	TP53	na	nonsynonymous SNV	TP53:NM_001126118:exon3:c.C110T:p.A37V,TP53:NM_000546:exon4:c.C227T:p.A76V,TP53:NM_001126112:exon4:c.C227T:p.A76V,TP53:NM_001126113:exon4:c.C227T:p.A76V,TP53:NM_001126114:exon4:c.C227T:p.A76V,TP53:NM_001276695:exon4:c.C110T:p.A37V,TP53:NM_001276696:exon4:c.C110T:p.A37V,TP53:NM_001276760:exon4:c.C110T:p.A37V,TP53:NM_001276761:exon4:c.C110T:p.A37V	na	ID=COSM43685;OCCURENCE=1(oesophagus)	na	na	na	na	na	0.35	T	0.137	B	0.058	B	0.033	N	1	N	0.345	N	-2.29	D	0.498	D	0.813	D	0.31	0.04	4.223	-4.11	-1.302	0.043	0.812	5553	0.1913	0.0008	6481
chr17	7579464	7579464	G	A	exonic	TP53	na	nonsynonymous SNV	TP53:NM_001126118:exon3:c.C106T:p.P36S,TP53:NM_000546:exon4:c.C223T:p.P75S,TP53:NM_001126112:exon4:c.C223T:p.P75S,TP53:NM_001126113:exon4:c.C223T:p.P75S,TP53:NM_001126114:exon4:c.C223T:p.P75S,TP53:NM_001276695:exon4:c.C106T:p.P36S,TP53:NM_001276696:exon4:c.C106T:p.P36S,TP53:NM_001276760:exon4:c.C106T:p.P36S,TP53:NM_001276761:exon4:c.C106T:p.P36S	na	ID=COSM46193;OCCURENCE=1(oesophagus)	na	na	na	na	na	0.04	D	0.084	B	0.051	B	0.68	N	1	N	0	N	-2.08	D	0.727	D	0.875	D	0.244	0.062	4.339	1.06	0.429	0.516	6.783	5507	0.192	0.0011	6398
chr17	7579490	7579490	A	G	exonic	TP53	na	nonsynonymous SNV	TP53:NM_001126118:exon3:c.T80C:p.M27T,TP53:NM_000546:exon4:c.T197C:p.M66T,TP53:NM_001126112:exon4:c.T197C:p.M66T,TP53:NM_001126113:exon4:c.T197C:p.M66T,TP53:NM_001126114:exon4:c.T197C:p.M66T,TP53:NM_001276695:exon4:c.T80C:p.M27T,TP53:NM_001276696:exon4:c.T80C:p.M27T,TP53:NM_001276760:exon4:c.T80C:p.M27T,TP53:NM_001276761:exon4:c.T80C:p.M27T	na	na	na	na	na	na	na	0.59	T	0.139	B	0.035	B	0	N	1	N	0.695	N	-2.1	D	0.94	D	0.89	D	0.277	0.313	5.694	-2.25	-0.514	0.654	8.91	3434	0.0111	0.0024	3703
chr17	7579516	7579516	G	A	exonic	TP53	na	synonymous SNV	TP53:NM_001126118:exon3:c.C54T:p.D18D,TP53:NM_000546:exon4:c.C171T:p.D57D,TP53:NM_001126112:exon4:c.C171T:p.D57D,TP53:NM_001126113:exon4:c.C171T:p.D57D,TP53:NM_001126114:exon4:c.C171T:p.D57D,TP53:NM_001276695:exon4:c.C54T:p.D18D,TP53:NM_001276696:exon4:c.C54T:p.D18D,TP53:NM_001276760:exon4:c.C54T:p.D18D,TP53:NM_001276761:exon4:c.C54T:p.D18D	na	na	na	na	na	na	na	na	na	na	na	na	na	na	na	na	na	na	na	na	na	na	na	na	na	na	na	na	na	na	na	na	3470	0.0522	0.0003	3719
chr17	7579567	7579567	C	T	exonic	TP53	na	nonsynonymous SNV	TP53:NM_001126118:exon3:c.G3A:p.M1I,TP53:NM_000546:exon4:c.G120A:p.M40I,TP53:NM_001126112:exon4:c.G120A:p.M40I,TP53:NM_001126113:exon4:c.G120A:p.M40I,TP53:NM_001126114:exon4:c.G120A:p.M40I,TP53:NM_001276695:exon4:c.G3A:p.M1I,TP53:NM_001276696:exon4:c.G3A:p.M1I,TP53:NM_001276760:exon4:c.G3A:p.M1I,TP53:NM_001276761:exon4:c.G3A:p.M1I	na	na	na	na	na	na	na	0.22	T	0.003	B	0.007	B	0.003	U	1	N	0	N	-2.01	D	0.742	D	0.877	D	0.423	0.77	8.07	1.68	0.527	-0.011	4.809	3491	0.0132	0.0019	3758
chr17	7579578	7579578	A	G	exonic	TP53	na	nonsynonymous SNV	TP53:NM_000546:exon4:c.T109C:p.S37P,TP53:NM_001126112:exon4:c.T109C:p.S37P,TP53:NM_001126113:exon4:c.T109C:p.S37P,TP53:NM_001126114:exon4:c.T109C:p.S37P	na	na	na	na	na	na	na	0.38	T	0.965	D	0.663	P	0.739	N	1	N	0	N	-2.19	D	0.903	D	0.895	D	0.587	1.091	9.451	-0.737	-0.172	0.155	2.426	3476	0.042	0.0048	3725
ND02723 OD
Chr	Start	End	Ref	Alt	Func.refGene	Gene.refGene	GeneDetail.refGene	ExonicFunc.refGene	AAChange.refGene	clinvar_20140929	cosmic70	snp129	snp138	exac01	esp6500si_all	agilentv5	SIFT_score	SIFT_pred	Polyphen2_HDIV_score	Polyphen2_HDIV_pred	Polyphen2_HVAR_score	Polyphen2_HVAR_pred	LRT_score	LRT_pred	MutationTaster_score	MutationTaster_pred	MutationAssessor_score	MutationAssessor_pred	FATHMM_score	FATHMM_pred	RadialSVM_score	RadialSVM_pred	LR_score	LR_pred	VEST3_score	CADD_raw	CADD_phred	GERP++_RS	phyloP46way_placental	phyloP100way_vertebrate	SiPhy_29way_logOdds	Depth1	Vaf1	Vaf2	Depth2
chr17	7572980	7572980	T	G	exonic	TP53	na	nonsynonymous SNV	TP53:NM_001126115:exon7:c.A733C:p.T245P,TP53:NM_001276697:exon7:c.A652C:p.T218P,TP53:NM_001126118:exon10:c.A1012C:p.T338P,TP53:NM_000546:exon11:c.A1129C:p.T377P,TP53:NM_001126112:exon11:c.A1129C:p.T377P,TP53:NM_001276760:exon11:c.A1012C:p.T338P,TP53:NM_001276761:exon11:c.A1012C:p.T338P	na	ID=COSM1658764;OCCURENCE=1(urinary_tract),1(haematopoietic_and_lymphoid_tissue)	na	na	0.0007261	na	0.01	1	T	0.002	B	0.009	B	0.117	N	1	D	1.05	L	-5.6	D	0.418	D	0.863	D	0.21	1.322	10.34	1.9	0.143	0.464	4.246	4622	0.0304	0.0039	4422
chr17	7572996	7572996	G	T	exonic	TP53	na	synonymous SNV	TP53:NM_001126115:exon7:c.C717A:p.S239S,TP53:NM_001276697:exon7:c.C636A:p.S212S,TP53:NM_001126118:exon10:c.C996A:p.S332S,TP53:NM_000546:exon11:c.C1113A:p.S371S,TP53:NM_001126112:exon11:c.C1113A:p.S371S,TP53:NM_001276760:exon11:c.C996A:p.S332S,TP53:NM_001276761:exon11:c.C996A:p.S332S	na	na	na	na	7.892e-06	na	na	na	na	na	na	na	na	na	na	na	na	na	na	na	na	na	na	na	na	na	na	na	na	na	na	na	4726	0.0536	0.0041	4417
chr17	7576553	7576553	A	G	exonic	TP53	na	nonsynonymous SNV	TP53:NM_001126117:exon6:c.T629C:p.L210P,TP53:NM_001276699:exon6:c.T548C:p.L183P,TP53:NM_001126113:exon10:c.T1025C:p.L342P,TP53:NM_001276695:exon10:c.T908C:p.L303P	na	na	na	na	na	na	na	0.01	D	0.991	D	0.955	D	.	.	1	N	.	.	-5.94	D	0.918	D	0.97	D	0.155	1.732	11.75	0.893	0.645	-0.502	4.017	7269	0.0101	0.0032	6228
chr17	7576605	7576605	G	A	UTR3	TP53	NM_001126114:c.*20C>T,NM_001126116:c.*20C>T,NM_001276698:c.*20C>T,NM_001276696:c.*20C>T	na	na	na	na	na	na	na	na	na	na	na	na	na	na	na	na	na	na	na	na	na	na	na	na	na	na	na	na	na	na	na	na	na	na	7249	0.0123	0.0002	6189
ND02723 OS
Chr	Start	End	Ref	Alt	Func.refGene	Gene.refGene	GeneDetail.refGene	ExonicFunc.refGene	AAChange.refGene	clinvar_20140929	cosmic70	snp129	snp138	exac01	esp6500si_all	agilentv5	SIFT_score	SIFT_pred	Polyphen2_HDIV_score	Polyphen2_HDIV_pred	Polyphen2_HVAR_score	Polyphen2_HVAR_pred	LRT_score	LRT_pred	MutationTaster_score	MutationTaster_pred	MutationAssessor_score	MutationAssessor_pred	FATHMM_score	FATHMM_pred	RadialSVM_score	RadialSVM_pred	LR_score	LR_pred	VEST3_score	CADD_raw	CADD_phred	GERP++_RS	phyloP46way_placental	phyloP100way_vertebrate	SiPhy_29way_logOdds	Depth1	Vaf1	Vaf2	Depth2
chr17	7572920	7572920	G	A	UTR3	TP53	NM_001276761:c.*7C>T,NM_001276760:c.*7C>T,NM_001126112:c.*7C>T,NM_001126115:c.*7C>T,NM_001126114:c.*296C>T,NM_001276695:c.*208C>T,NM_000546:c.*7C>T,NM_001126117:c.*208C>T,NM_001126116:c.*296C>T,NM_001126118:c.*7C>T,NM_001276699:c.*208C>T,NM_001276698:c.*296C>T,NM_001276697:c.*7C>T,NM_001276696:c.*296C>T,NM_001126113:c.*208C>T	na	na	na	na	na	na	na	na	na	na	na	na	na	na	na	na	na	na	na	na	na	na	na	na	na	na	na	na	na	na	na	na	na	na	4569	0.0107	0.0006	5418
chr17	7577116	7577116	A	G	exonic	TP53	na	synonymous SNV	TP53:NM_001126115:exon4:c.T426C:p.V142V,TP53:NM_001126116:exon4:c.T426C:p.V142V,TP53:NM_001126117:exon4:c.T426C:p.V142V,TP53:NM_001276697:exon4:c.T345C:p.V115V,TP53:NM_001276698:exon4:c.T345C:p.V115V,TP53:NM_001276699:exon4:c.T345C:p.V115V,TP53:NM_001126118:exon7:c.T705C:p.V235V,TP53:NM_000546:exon8:c.T822C:p.V274V,TP53:NM_001126112:exon8:c.T822C:p.V274V,TP53:NM_001126113:exon8:c.T822C:p.V274V,TP…	na	ID=COSM45924,COSM1386598;OCCURENCE=1(urinary_tract),1(large_intestine)	na	na	na	na	na	na	na	na	na	na	na	na	na	na	na	na	na	na	na	na	na	na	na	na	na	na	na	na	na	na	21	0.0952	0	22
chr17	7577121	7577121	G	A	exonic	TP53	na	nonsynonymous SNV	TP53:NM_001126115:exon4:c.C421T:p.R141C,TP53:NM_001126116:exon4:c.C421T:p.R141C,TP53:NM_001126117:exon4:c.C421T:p.R141C,TP53:NM_001276697:exon4:c.C340T:p.R114C,TP53:NM_001276698:exon4:c.C340T:p.R114C,TP53:NM_001276699:exon4:c.C340T:p.R114C,TP53:NM_001126118:exon7:c.C700T:p.R234C,TP53:NM_000546:exon8:c.C817T:p.R273C,TP53:NM_001126112:exon8:c.C817T:p.R273C,TP53:NM_001126113:exon8:c.C817T:p.R273C,TP…	CLINSIG=probable-pathogenic|pathogenic;CLNDBN=Li-Fraumeni_syndrome|Neoplastic_Syndromes\x2c_Hereditary;CLNREVSTAT=single|single;CLNACC=RCV000036536.1|RCV000131966.1;CLNDSDB=GeneReviews:MedGen:SNOMED_CT|MedGen;CLNDSDBID=NBK1311:C0085390:428850001|C0027672	ID=COSM3355991,COSM10659,COSM1645518,COSM99933;OCCURENCE=34(ovary),14(endometrium),3(small_intestine),22(breast),11(skin),5(prostate),111(large_intestine),3(biliary_tract),1(genital_tract),1(adrenal_gland),14(urinary_tract),2(kidney),16(pancreas),20(liver),131(central_nervous_system),23(stomach),2(vulva),25(oesophagus),26(upper_aerodigestive_tract),9(bone),4(thyroid),1(penis),17(lung),5(cervix),2…	na	rs121913343	7.892e-06	na	na	0	D	1	D	0.999	D	0	D	1	D	3.145	M	-7.34	D	0.964	D	0.993	D	0.988	3.4	17.48	3.95	1.299	4.54	11.223	21	0.0952	0	23
chr17	7579324	7579324	A	G	exonic	TP53	na	synonymous SNV	TP53:NM_001126118:exon3:c.T246C:p.S82S,TP53:NM_000546:exon4:c.T363C:p.S121S,TP53:NM_001126112:exon4:c.T363C:p.S121S,TP53:NM_001126113:exon4:c.T363C:p.S121S,TP53:NM_001126114:exon4:c.T363C:p.S121S,TP53:NM_001276695:exon4:c.T246C:p.S82S,TP53:NM_001276696:exon4:c.T246C:p.S82S,TP53:NM_001276760:exon4:c.T246C:p.S82S,TP53:NM_001276761:exon4:c.T246C:p.S82S	na	ID=COSM1386835,COSM1386837,COSM1386836;OCCURENCE=1(large_intestine)	na	na	na	na	na	na	na	na	na	na	na	na	na	na	na	na	na	na	na	na	na	na	na	na	na	na	na	na	na	na	4805	0.0156	0.0054	5968
chr17	7579434	7579434	G	A	exonic	TP53	na	nonsynonymous SNV	TP53:NM_001126118:exon3:c.C136T:p.P46S,TP53:NM_000546:exon4:c.C253T:p.P85S,TP53:NM_001126112:exon4:c.C253T:p.P85S,TP53:NM_001126113:exon4:c.C253T:p.P85S,TP53:NM_001126114:exon4:c.C253T:p.P85S,TP53:NM_001276695:exon4:c.C136T:p.P46S,TP53:NM_001276696:exon4:c.C136T:p.P46S,TP53:NM_001276760:exon4:c.C136T:p.P46S,TP53:NM_001276761:exon4:c.C136T:p.P46S	na	ID=COSM45918;OCCURENCE=2(urinary_tract)	na	na	na	na	na	0.2	T	1	D	0.994	D	0.566	N	1	N	0.695	N	-2.32	D	0.944	D	0.948	D	0.509	0.532	6.88	0.542	0.147	0.269	6.307	419	0.0143	0	18
chr17	7579444	7579444	T	C	exonic	TP53	na	synonymous SNV	TP53:NM_001126118:exon3:c.A126G:p.T42T,TP53:NM_000546:exon4:c.A243G:p.T81T,TP53:NM_001126112:exon4:c.A243G:p.T81T,TP53:NM_001126113:exon4:c.A243G:p.T81T,TP53:NM_001126114:exon4:c.A243G:p.T81T,TP53:NM_001276695:exon4:c.A126G:p.T42T,TP53:NM_001276696:exon4:c.A126G:p.T42T,TP53:NM_001276760:exon4:c.A126G:p.T42T,TP53:NM_001276761:exon4:c.A126G:p.T42T	na	na	na	na	na	na	na	na	na	na	na	na	na	na	na	na	na	na	na	na	na	na	na	na	na	na	na	na	na	na	na	na	399	0.01	0	16
ND02729 OD
Chr	Start	End	Ref	Alt	Func.refGene	Gene.refGene	GeneDetail.refGene	ExonicFunc.refGene	AAChange.refGene	clinvar_20140929	cosmic70	snp129	snp138	exac01	esp6500si_all	agilentv5	SIFT_score	SIFT_pred	Polyphen2_HDIV_score	Polyphen2_HDIV_pred	Polyphen2_HVAR_score	Polyphen2_HVAR_pred	LRT_score	LRT_pred	MutationTaster_score	MutationTaster_pred	MutationAssessor_score	MutationAssessor_pred	FATHMM_score	FATHMM_pred	RadialSVM_score	RadialSVM_pred	LR_score	LR_pred	VEST3_score	CADD_raw	CADD_phred	GERP++_RS	phyloP46way_placental	phyloP100way_vertebrate	SiPhy_29way_logOdds	Depth1	Vaf1	Vaf2	Depth2
chr17	7573955	7573955	C	T	exonic	TP53	na	nonsynonymous SNV	TP53:NM_001126115:exon6:c.G676A:p.E226K,TP53:NM_001276697:exon6:c.G595A:p.E199K,TP53:NM_001126118:exon9:c.G955A:p.E319K,TP53:NM_000546:exon10:c.G1072A:p.E358K,TP53:NM_001126112:exon10:c.G1072A:p.E358K,TP53:NM_001276760:exon10:c.G955A:p.E319K,TP53:NM_001276761:exon10:c.G955A:p.E319K	na	na	na	na	na	na	na	0.28	T	0.008	B	0.062	B	0.01	N	1	D	1.69	L	-3.02	D	0.137	D	0.662	D	0.444	2.189	13.28	5.43	2.549	3.218	10.217	6831	0.0103	0.0007	7471
chr17	7578387	7578387	G	A	exonic	TP53	na	synonymous SNV	TP53:NM_001126115:exon1:c.C147T:p.R49R,TP53:NM_001126116:exon1:c.C147T:p.R49R,TP53:NM_001126117:exon1:c.C147T:p.R49R,TP53:NM_001276697:exon1:c.C66T:p.R22R,TP53:NM_001276698:exon1:c.C66T:p.R22R,TP53:NM_001276699:exon1:c.C66T:p.R22R,TP53:NM_001126118:exon4:c.C426T:p.R142R,TP53:NM_000546:exon5:c.C543T:p.R181R,TP53:NM_001126112:exon5:c.C543T:p.R181R,TP53:NM_001126113:exon5:c.C543T:p.R181R,TP53:NM_001…	na	ID=COSM43728;OCCURENCE=1(stomach),1(biliary_tract)	na	na	na	na	na	na	na	na	na	na	na	na	na	na	na	na	na	na	na	na	na	na	na	na	na	na	na	na	na	na	5923	0.0122	0.0029	6809
ND02729 OS
Chr	Start	End	Ref	Alt	Func.refGene	Gene.refGene	GeneDetail.refGene	ExonicFunc.refGene	AAChange.refGene	clinvar_20140929	cosmic70	snp129	snp138	exac01	esp6500si_all	agilentv5	SIFT_score	SIFT_pred	Polyphen2_HDIV_score	Polyphen2_HDIV_pred	Polyphen2_HVAR_score	Polyphen2_HVAR_pred	LRT_score	LRT_pred	MutationTaster_score	MutationTaster_pred	MutationAssessor_score	MutationAssessor_pred	FATHMM_score	FATHMM_pred	RadialSVM_score	RadialSVM_pred	LR_score	LR_pred	VEST3_score	CADD_raw	CADD_phred	GERP++_RS	phyloP46way_placental	phyloP100way_vertebrate	SiPhy_29way_logOdds	Depth1	Vaf1	Vaf2	Depth2
chr17	7572980	7572980	T	G	exonic	TP53	na	nonsynonymous SNV	TP53:NM_001126115:exon7:c.A733C:p.T245P,TP53:NM_001276697:exon7:c.A652C:p.T218P,TP53:NM_001126118:exon10:c.A1012C:p.T338P,TP53:NM_000546:exon11:c.A1129C:p.T377P,TP53:NM_001126112:exon11:c.A1129C:p.T377P,TP53:NM_001276760:exon11:c.A1012C:p.T338P,TP53:NM_001276761:exon11:c.A1012C:p.T338P	na	ID=COSM1658764;OCCURENCE=1(urinary_tract),1(haematopoietic_and_lymphoid_tissue)	na	na	0.0007261	na	0.01	1	T	0.002	B	0.009	B	0.117	N	1	D	1.05	L	-5.6	D	0.418	D	0.863	D	0.21	1.322	10.34	1.9	0.143	0.464	4.246	4483	0.0482	0.0058	4888
chr17	7572984	7572984	C	A	exonic	TP53	na	nonsynonymous SNV	TP53:NM_001126115:exon7:c.G729T:p.Q243H,TP53:NM_001276697:exon7:c.G648T:p.Q216H,TP53:NM_001126118:exon10:c.G1008T:p.Q336H,TP53:NM_000546:exon11:c.G1125T:p.Q375H,TP53:NM_001126112:exon11:c.G1125T:p.Q375H,TP53:NM_001276760:exon11:c.G1008T:p.Q336H,TP53:NM_001276761:exon11:c.G1008T:p.Q336H	na	na	na	na	na	na	na	0.12	T	0.892	P	0.401	B	0.891	N	0.987	N	2.14	M	-5.58	D	0.867	D	0.923	D	0.262	2.433	14.1	-5.89	-1.067	-1.375	5.637	4468	0.0108	0.0029	4876
chr17	7572996	7572996	G	T	exonic	TP53	na	synonymous SNV	TP53:NM_001126115:exon7:c.C717A:p.S239S,TP53:NM_001276697:exon7:c.C636A:p.S212S,TP53:NM_001126118:exon10:c.C996A:p.S332S,TP53:NM_000546:exon11:c.C1113A:p.S371S,TP53:NM_001126112:exon11:c.C1113A:p.S371S,TP53:NM_001276760:exon11:c.C996A:p.S332S,TP53:NM_001276761:exon11:c.C996A:p.S332S	na	na	na	na	7.892e-06	na	na	na	na	na	na	na	na	na	na	na	na	na	na	na	na	na	na	na	na	na	na	na	na	na	na	na	4588	0.0709	0.0076	4877
chr17	7573939	7573939	C	T	exonic	TP53	na	nonsynonymous SNV	TP53:NM_001126115:exon6:c.G692A:p.R231K,TP53:NM_001276697:exon6:c.G611A:p.R204K,TP53:NM_001126118:exon9:c.G971A:p.R324K,TP53:NM_000546:exon10:c.G1088A:p.R363K,TP53:NM_001126112:exon10:c.G1088A:p.R363K,TP53:NM_001276760:exon10:c.G971A:p.R324K,TP53:NM_001276761:exon10:c.G971A:p.R324K	na	na	na	na	na	na	na	0.1	T	0.002	B	0.008	B	0.193	N	1	N	2.035	M	-5.43	D	0.706	D	0.91	D	0.09	0.821	8.306	0.054	-0.178	0.057	7.799	7442	0.0105	0.0009	6805
ND02751 OD
Chr	Start	End	Ref	Alt	Func.refGene	Gene.refGene	GeneDetail.refGene	ExonicFunc.refGene	AAChange.refGene	clinvar_20140929	cosmic70	snp129	snp138	exac01	esp6500si_all	agilentv5	SIFT_score	SIFT_pred	Polyphen2_HDIV_score	Polyphen2_HDIV_pred	Polyphen2_HVAR_score	Polyphen2_HVAR_pred	LRT_score	LRT_pred	MutationTaster_score	MutationTaster_pred	MutationAssessor_score	MutationAssessor_pred	FATHMM_score	FATHMM_pred	RadialSVM_score	RadialSVM_pred	LR_score	LR_pred	VEST3_score	CADD_raw	CADD_phred	GERP++_RS	phyloP46way_placental	phyloP100way_vertebrate	SiPhy_29way_logOdds	Depth1	Vaf1	Vaf2	Depth2
chr17	7572873	7572873	G	A	UTR3	TP53	NM_001276761:c.*54C>T,NM_001276760:c.*54C>T,NM_001126112:c.*54C>T,NM_001126115:c.*54C>T,NM_001126114:c.*343C>T,NM_001276695:c.*255C>T,NM_000546:c.*54C>T,NM_001126117:c.*255C>T,NM_001126116:c.*343C>T,NM_001126118:c.*54C>T,NM_001276699:c.*255C>T,NM_001276698:c.*343C>T,NM_001276697:c.*54C>T,NM_001276696:c.*343C>T,NM_001126113:c.*255C>T	na	na	na	na	na	na	na	na	na	na	na	na	na	na	na	na	na	na	na	na	na	na	na	na	na	na	na	na	na	na	na	na	na	na	5051	0.0154	0	14
chr17	7574006	7574006	A	G	exonic	TP53	na	nonsynonymous SNV	TP53:NM_001126115:exon6:c.T625C:p.F209L,TP53:NM_001276697:exon6:c.T544C:p.F182L,TP53:NM_001126118:exon9:c.T904C:p.F302L,TP53:NM_000546:exon10:c.T1021C:p.F341L,TP53:NM_001126112:exon10:c.T1021C:p.F341L,TP53:NM_001276760:exon10:c.T904C:p.F302L,TP53:NM_001276761:exon10:c.T904C:p.F302L	na	ID=COSM1386564,COSM1386563;OCCURENCE=1(large_intestine)	na	na	na	na	na	1	T	0	B	0.007	B	0	D	1	D	0.16	N	-2.04	D	-0.846	T	0.245	T	0.23	0.228	5.229	1.57	0.381	0.604	4.082	6041	0.0109	0	58
chr17	7576903	7576903	A	G	exonic	TP53	na	nonsynonymous SNV	TP53:NM_001126115:exon5:c.T547C:p.S183P,TP53:NM_001126116:exon5:c.T547C:p.S183P,TP53:NM_001126117:exon5:c.T547C:p.S183P,TP53:NM_001276697:exon5:c.T466C:p.S156P,TP53:NM_001276698:exon5:c.T466C:p.S156P,TP53:NM_001276699:exon5:c.T466C:p.S156P,TP53:NM_001126118:exon8:c.T826C:p.S276P,TP53:NM_000546:exon9:c.T943C:p.S315P,TP53:NM_001126112:exon9:c.T943C:p.S315P,TP53:NM_001126113:exon9:c.T943C:p.S315P,TP…	na	ID=COSM46110,COSM1386579;OCCURENCE=1(urinary_tract),2(large_intestine)	na	na	na	na	na	0.29	T	0.009	B	0.048	B	0.388	N	1	N	2.22	M	-5.6	D	1.49	D	0.967	D	0.566	2.107	13	2.8	0.964	1.099	7.329	6546	0.011	0.005	7995
ND02751 OS
Chr	Start	End	Ref	Alt	Func.refGene	Gene.refGene	GeneDetail.refGene	ExonicFunc.refGene	AAChange.refGene	clinvar_20140929	cosmic70	snp129	snp138	exac01	esp6500si_all	agilentv5	SIFT_score	SIFT_pred	Polyphen2_HDIV_score	Polyphen2_HDIV_pred	Polyphen2_HVAR_score	Polyphen2_HVAR_pred	LRT_score	LRT_pred	MutationTaster_score	MutationTaster_pred	MutationAssessor_score	MutationAssessor_pred	FATHMM_score	FATHMM_pred	RadialSVM_score	RadialSVM_pred	LR_score	LR_pred	VEST3_score	CADD_raw	CADD_phred	GERP++_RS	phyloP46way_placental	phyloP100way_vertebrate	SiPhy_29way_logOdds	Depth1	Vaf1	Vaf2	Depth2
chr17	7573999	7573999	T	C	exonic	TP53	na	nonsynonymous SNV	TP53:NM_001126115:exon6:c.A632G:p.E211G,TP53:NM_001276697:exon6:c.A551G:p.E184G,TP53:NM_001126118:exon9:c.A911G:p.E304G,TP53:NM_000546:exon10:c.A1028G:p.E343G,TP53:NM_001126112:exon10:c.A1028G:p.E343G,TP53:NM_001276760:exon10:c.A911G:p.E304G,TP53:NM_001276761:exon10:c.A911G:p.E304G	na	ID=COSM1386557,COSM1386558;OCCURENCE=1(large_intestine)	na	na	na	na	na	0	D	0.635	P	0.41	B	0.023	N	1	N	2.3	M	-3.26	D	0.152	D	0.747	D	0.324	3.411	17.52	1.67	0.322	3.011	6.013	58	0.0345	0.005	5983
chr17	7579393	7579393	A	G	exonic	TP53	na	synonymous SNV	TP53:NM_001126118:exon3:c.T177C:p.P59P,TP53:NM_000546:exon4:c.T294C:p.P98P,TP53:NM_001126112:exon4:c.T294C:p.P98P,TP53:NM_001126113:exon4:c.T294C:p.P98P,TP53:NM_001126114:exon4:c.T294C:p.P98P,TP53:NM_001276695:exon4:c.T177C:p.P59P,TP53:NM_001276696:exon4:c.T177C:p.P59P,TP53:NM_001276760:exon4:c.T177C:p.P59P,TP53:NM_001276761:exon4:c.T177C:p.P59P	na	ID=COSM1564169;OCCURENCE=1(large_intestine)	na	na	na	na	na	na	na	na	na	na	na	na	na	na	na	na	na	na	na	na	na	na	na	na	na	na	na	na	na	na	2031	0.0108	0.0063	4744
ND02761 OD
Chr	Start	End	Ref	Alt	Func.refGene	Gene.refGene	GeneDetail.refGene	ExonicFunc.refGene	AAChange.refGene	clinvar_20140929	cosmic70	snp129	snp138	exac01	esp6500si_all	agilentv5	SIFT_score	SIFT_pred	Polyphen2_HDIV_score	Polyphen2_HDIV_pred	Polyphen2_HVAR_score	Polyphen2_HVAR_pred	LRT_score	LRT_pred	MutationTaster_score	MutationTaster_pred	MutationAssessor_score	MutationAssessor_pred	FATHMM_score	FATHMM_pred	RadialSVM_score	RadialSVM_pred	LR_score	LR_pred	VEST3_score	CADD_raw	CADD_phred	GERP++_RS	phyloP46way_placental	phyloP100way_vertebrate	SiPhy_29way_logOdds	Depth1	Vaf1	Vaf2	Depth2
chr17	7573940	7573940	T	C	exonic	TP53	na	nonsynonymous SNV	TP53:NM_001126115:exon6:c.A691G:p.R231G,TP53:NM_001276697:exon6:c.A610G:p.R204G,TP53:NM_001126118:exon9:c.A970G:p.R324G,TP53:NM_000546:exon10:c.A1087G:p.R363G,TP53:NM_001126112:exon10:c.A1087G:p.R363G,TP53:NM_001276760:exon10:c.A970G:p.R324G,TP53:NM_001276761:exon10:c.A970G:p.R324G	na	na	na	na	7.892e-06	na	na	0.04	D	0.003	B	0.02	B	0.193	N	0.826	N	1.685	L	-5.6	D	0.884	D	0.915	D	0.341	0.981	9.003	0.021	0.339	-0.332	7.381	5372	0.014	0.0033	5107
chr17	7573958	7573958	T	C	exonic	TP53	na	nonsynonymous SNV	TP53:NM_001126115:exon6:c.A673G:p.K225E,TP53:NM_001276697:exon6:c.A592G:p.K198E,TP53:NM_001126118:exon9:c.A952G:p.K318E,TP53:NM_000546:exon10:c.A1069G:p.K357E,TP53:NM_001126112:exon10:c.A1069G:p.K357E,TP53:NM_001276760:exon10:c.A952G:p.K318E,TP53:NM_001276761:exon10:c.A952G:p.K318E	na	na	na	na	na	na	na	0.41	T	0.006	B	0.033	B	0.097	N	0.664	N	0.205	N	-3.09	D	-0.599	T	0.474	T	0.158	1.571	11.21	3.08	0.913	0.233	5.799	5381	0.0115	0.0047	5102
chr17	7574014	7574014	A	G	exonic	TP53	na	nonsynonymous SNV	TP53:NM_001126115:exon6:c.T617C:p.F206S,TP53:NM_001276697:exon6:c.T536C:p.F179S,TP53:NM_001126118:exon9:c.T896C:p.F299S,TP53:NM_000546:exon10:c.T1013C:p.F338S,TP53:NM_001126112:exon10:c.T1013C:p.F338S,TP53:NM_001276760:exon10:c.T896C:p.F299S,TP53:NM_001276761:exon10:c.T896C:p.F299S	na	na	na	na	na	na	na	0	D	0.981	D	0.868	P	0.005	N	1	N	2.39	M	-3.49	D	0.625	D	0.855	D	0.675	2.814	15.37	-4.6	-0.647	-0.053	14.66	4541	0.0104	0.0021	4778
chr17	7576572	7576572	A	G	exonic	TP53	na	synonymous SNV	TP53:NM_001126117:exon6:c.T610C:p.L204L,TP53:NM_001276699:exon6:c.T529C:p.L177L,TP53:NM_001126113:exon10:c.T1006C:p.L336L,TP53:NM_001276695:exon10:c.T889C:p.L297L	na	na	na	na	na	na	na	na	na	na	na	na	na	na	na	na	na	na	na	na	na	na	na	na	na	na	na	na	na	na	na	na	4956	0.0127	0.0025	4889
chr17	7576599	7576599	G	A	UTR3	TP53	NM_001126114:c.*26C>T,NM_001126116:c.*26C>T,NM_001276698:c.*26C>T,NM_001276696:c.*26C>T	na	na	na	na	na	na	na	na	na	na	na	na	na	na	na	na	na	na	na	na	na	na	na	na	na	na	na	na	na	na	na	na	na	na	4955	0.0101	0.0004	4891
chr17	7576913	7576913	G	A	exonic	TP53	na	synonymous SNV	TP53:NM_001126115:exon5:c.C537T:p.N179N,TP53:NM_001126116:exon5:c.C537T:p.N179N,TP53:NM_001126117:exon5:c.C537T:p.N179N,TP53:NM_001276697:exon5:c.C456T:p.N152N,TP53:NM_001276698:exon5:c.C456T:p.N152N,TP53:NM_001276699:exon5:c.C456T:p.N152N,TP53:NM_001126118:exon8:c.C816T:p.N272N,TP53:NM_000546:exon9:c.C933T:p.N311N,TP53:NM_001126112:exon9:c.C933T:p.N311N,TP53:NM_001126113:exon9:c.C933T:p.N311N,TP…	na	na	na	rs201601993	na	na	na	na	na	na	na	na	na	na	na	na	na	na	na	na	na	na	na	na	na	na	na	na	na	na	na	na	4733	0.0108	0.0008	4736
chr17	7577036	7577036	G	A	exonic	TP53	na	nonsynonymous SNV	TP53:NM_001126115:exon4:c.C506T:p.P169L,TP53:NM_001126116:exon4:c.C506T:p.P169L,TP53:NM_001126117:exon4:c.C506T:p.P169L,TP53:NM_001276697:exon4:c.C425T:p.P142L,TP53:NM_001276698:exon4:c.C425T:p.P142L,TP53:NM_001276699:exon4:c.C425T:p.P142L,TP53:NM_001126118:exon7:c.C785T:p.P262L,TP53:NM_000546:exon8:c.C902T:p.P301L,TP53:NM_001126112:exon8:c.C902T:p.P301L,TP53:NM_001126113:exon8:c.C902T:p.P301L,TP…	na	ID=COSM45405;OCCURENCE=1(urinary_tract)	na	na	na	na	na	0.04	D	0.008	B	0.014	B	0.693	N	0.98	N	1.79	L	-5.55	D	1.081	D	0.959	D	0.382	2.251	13.48	2	0.324	1.368	4.99	5905	0.0138	0.0016	5684
chr17	7577541	7577541	T	C	exonic	TP53	na	nonsynonymous SNV	TP53:NM_001126115:exon3:c.A344G:p.N115S,TP53:NM_001126116:exon3:c.A344G:p.N115S,TP53:NM_001126117:exon3:c.A344G:p.N115S,TP53:NM_001276697:exon3:c.A263G:p.N88S,TP53:NM_001276698:exon3:c.A263G:p.N88S,TP53:NM_001276699:exon3:c.A263G:p.N88S,TP53:NM_001126118:exon6:c.A623G:p.N208S,TP53:NM_000546:exon7:c.A740G:p.N247S,TP53:NM_001126112:exon7:c.A740G:p.N247S,TP53:NM_001126113:exon7:c.A740G:p.N247S,TP53:…	na	ID=COSM44512;OCCURENCE=3(lung),1(stomach),1(liver),1(soft_tissue),1(ovary)	na	na	na	na	na	0	D	1	D	0.999	D	0	D	1	D	2.91	M	-7.12	D	0.964	D	0.991	D	0.369	4.35	22.9	4.62	2.074	7.824	12.31	5083	0.011	0.0063	4924
chr17	7578239	7578239	C	T	exonic	TP53	na	nonsynonymous SNV	TP53:NM_001126115:exon2:c.G214A:p.E72K,TP53:NM_001126116:exon2:c.G214A:p.E72K,TP53:NM_001126117:exon2:c.G214A:p.E72K,TP53:NM_001276697:exon2:c.G133A:p.E45K,TP53:NM_001276698:exon2:c.G133A:p.E45K,TP53:NM_001276699:exon2:c.G133A:p.E45K,TP53:NM_001126118:exon5:c.G493A:p.E165K,TP53:NM_000546:exon6:c.G610A:p.E204K,TP53:NM_001126112:exon6:c.G610A:p.E204K,TP53:NM_001126113:exon6:c.G610A:p.E204K,TP53:NM_…	na	ID=COSM43990;OCCURENCE=2(large_intestine)	na	na	na	na	na	0.09	T	0.242	B	0.102	B	0.026	N	0.998	N	1.075	L	-6.59	D	0.937	D	0.921	D	0.619	1.617	11.36	-0.604	-0.004	0.945	1.424	4871	0.0142	0.0004	4695
chr17	7578394	7578394	T	C	exonic	TP53	na	nonsynonymous SNV	TP53:NM_001126115:exon1:c.A140G:p.H47R,TP53:NM_001126116:exon1:c.A140G:p.H47R,TP53:NM_001126117:exon1:c.A140G:p.H47R,TP53:NM_001276697:exon1:c.A59G:p.H20R,TP53:NM_001276698:exon1:c.A59G:p.H20R,TP53:NM_001276699:exon1:c.A59G:p.H20R,TP53:NM_001126118:exon4:c.A419G:p.H140R,TP53:NM_000546:exon5:c.A536G:p.H179R,TP53:NM_001126112:exon5:c.A536G:p.H179R,TP53:NM_001126113:exon5:c.A536G:p.H179R,TP53:NM_001…	na	ID=COSM1645241,COSM214224,COSM214222,COSM214225,COSM214223,COSM3396280,COSM10889;OCCURENCE=18(ovary),2(endometrium),20(breast),4(urinary_tract),4(pancreas),1(liver),1(prostate),1(biliary_tract),12(large_intestine),17(central_nervous_system),9(upper_aerodigestive_tract),17(oesophagus),11(lung),1(cervix),7(haematopoietic_and_lymphoid_tissue)	na	na	na	na	na	0	D	1	D	1	D	0	D	1	D	3.315	M	-7.87	D	0.889	D	0.996	D	0.894	4.694	26	5.47	2.208	6.263	13.803	4404	0.0109	0.0021	4345
chr17	7578420	7578420	C	T	exonic	TP53	na	synonymous SNV	TP53:NM_001126115:exon1:c.G114A:p.T38T,TP53:NM_001126116:exon1:c.G114A:p.T38T,TP53:NM_001126117:exon1:c.G114A:p.T38T,TP53:NM_001276697:exon1:c.G33A:p.T11T,TP53:NM_001276698:exon1:c.G33A:p.T11T,TP53:NM_001276699:exon1:c.G33A:p.T11T,TP53:NM_001126118:exon4:c.G393A:p.T131T,TP53:NM_000546:exon5:c.G510A:p.T170T,TP53:NM_001126112:exon5:c.G510A:p.T170T,TP53:NM_001126113:exon5:c.G510A:p.T170T,TP53:NM_001…	na	ID=COSM1386804,COSM44384,COSM1386801,COSM1386802,COSM1386803;OCCURENCE=1(oesophagus),2(lung),1(ovary),1(large_intestine),1(breast)	na	na	0.0001105	na	na	na	na	na	na	na	na	na	na	na	na	na	na	na	na	na	na	na	na	na	na	na	na	na	na	na	4403	0.0318	0.0078	4345
chr17	7579322	7579322	A	G	exonic	TP53	na	nonsynonymous SNV	TP53:NM_001126118:exon3:c.T248C:p.V83A,TP53:NM_000546:exon4:c.T365C:p.V122A,TP53:NM_001126112:exon4:c.T365C:p.V122A,TP53:NM_001126113:exon4:c.T365C:p.V122A,TP53:NM_001126114:exon4:c.T365C:p.V122A,TP53:NM_001276695:exon4:c.T248C:p.V83A,TP53:NM_001276696:exon4:c.T248C:p.V83A,TP53:NM_001276760:exon4:c.T248C:p.V83A,TP53:NM_001276761:exon4:c.T248C:p.V83A	na	na	na	na	na	na	na	0.37	T	0.959	D	0.884	P	0	D	1	D	0.47	N	-6.53	D	1.046	D	0.963	D	0.569	3.651	18.56	4.75	2.125	2.241	12.536	3806	0.0134	0.0065	3535
chr17	7579398	7579398	C	T	exonic	TP53	na	nonsynonymous SNV	TP53:NM_001126118:exon3:c.G172A:p.V58I,TP53:NM_000546:exon4:c.G289A:p.V97I,TP53:NM_001126112:exon4:c.G289A:p.V97I,TP53:NM_001126113:exon4:c.G289A:p.V97I,TP53:NM_001126114:exon4:c.G289A:p.V97I,TP53:NM_001276695:exon4:c.G172A:p.V58I,TP53:NM_001276696:exon4:c.G172A:p.V58I,TP53:NM_001276760:exon4:c.G172A:p.V58I,TP53:NM_001276761:exon4:c.G172A:p.V58I	na	ID=COSM46176;OCCURENCE=1(urinary_tract)	na	na	na	na	na	0.41	T	1	D	0.999	D	0	D	0.98	D	1.11	L	-6.68	D	1.072	D	0.98	D	0.703	4.075	21	4.62	2.561	1.554	15.342	2367	0.0127	0.0003	2894
ND02761 OS
Chr	Start	End	Ref	Alt	Func.refGene	Gene.refGene	GeneDetail.refGene	ExonicFunc.refGene	AAChange.refGene	clinvar_20140929	cosmic70	snp129	snp138	exac01	esp6500si_all	agilentv5	SIFT_score	SIFT_pred	Polyphen2_HDIV_score	Polyphen2_HDIV_pred	Polyphen2_HVAR_score	Polyphen2_HVAR_pred	LRT_score	LRT_pred	MutationTaster_score	MutationTaster_pred	MutationAssessor_score	MutationAssessor_pred	FATHMM_score	FATHMM_pred	RadialSVM_score	RadialSVM_pred	LR_score	LR_pred	VEST3_score	CADD_raw	CADD_phred	GERP++_RS	phyloP46way_placental	phyloP100way_vertebrate	SiPhy_29way_logOdds	Depth1	Vaf1	Vaf2	Depth2
chr17	7572891	7572891	G	A	UTR3	TP53	NM_001276761:c.*36C>T,NM_001276760:c.*36C>T,NM_001126112:c.*36C>T,NM_001126115:c.*36C>T,NM_001126114:c.*325C>T,NM_001276695:c.*237C>T,NM_000546:c.*36C>T,NM_001126117:c.*237C>T,NM_001126116:c.*325C>T,NM_001126118:c.*36C>T,NM_001276699:c.*237C>T,NM_001276698:c.*325C>T,NM_001276697:c.*36C>T,NM_001276696:c.*325C>T,NM_001126113:c.*237C>T	na	na	na	na	na	na	na	na	na	na	na	na	na	na	na	na	na	na	na	na	na	na	na	na	na	na	na	na	na	na	na	na	na	na	4424	0.0111	0.0007	4274
chr17	7572895	7572895	G	A	UTR3	TP53	NM_001276761:c.*32C>T,NM_001276760:c.*32C>T,NM_001126112:c.*32C>T,NM_001126115:c.*32C>T,NM_001126114:c.*321C>T,NM_001276695:c.*233C>T,NM_000546:c.*32C>T,NM_001126117:c.*233C>T,NM_001126116:c.*321C>T,NM_001126118:c.*32C>T,NM_001276699:c.*233C>T,NM_001276698:c.*321C>T,NM_001276697:c.*32C>T,NM_001276696:c.*321C>T,NM_001126113:c.*233C>T	na	na	na	na	na	na	na	na	na	na	na	na	na	na	na	na	na	na	na	na	na	na	na	na	na	na	na	na	na	na	na	na	na	na	4548	0.0101	0.0014	4371
chr17	7572905	7572905	G	A	UTR3	TP53	NM_001276761:c.*22C>T,NM_001276760:c.*22C>T,NM_001126112:c.*22C>T,NM_001126115:c.*22C>T,NM_001126114:c.*311C>T,NM_001276695:c.*223C>T,NM_000546:c.*22C>T,NM_001126117:c.*223C>T,NM_001126116:c.*311C>T,NM_001126118:c.*22C>T,NM_001276699:c.*223C>T,NM_001276698:c.*311C>T,NM_001276697:c.*22C>T,NM_001276696:c.*311C>T,NM_001126113:c.*223C>T	na	na	na	na	na	na	na	na	na	na	na	na	na	na	na	na	na	na	na	na	na	na	na	na	na	na	na	na	na	na	na	na	na	na	4554	0.0126	0.0018	4371
chr17	7573987	7573987	G	A	exonic	TP53	na	nonsynonymous SNV	TP53:NM_001126115:exon6:c.C644T:p.A215V,TP53:NM_001276697:exon6:c.C563T:p.A188V,TP53:NM_001126118:exon9:c.C923T:p.A308V,TP53:NM_000546:exon10:c.C1040T:p.A347V,TP53:NM_001126112:exon10:c.C1040T:p.A347V,TP53:NM_001276760:exon10:c.C923T:p.A308V,TP53:NM_001276761:exon10:c.C923T:p.A308V	na	na	na	na	na	na	na	0	D	0.635	P	0.461	P	0	D	1	D	2.535	M	-3.46	D	0.905	D	0.857	D	0.57	4.774	26.8	5.43	2.549	3.436	16.734	5117	0.0119	0.0002	5390
chr17	7577045	7577045	T	C	exonic	TP53	na	nonsynonymous SNV	TP53:NM_001126115:exon4:c.A497G:p.E166G,TP53:NM_001126116:exon4:c.A497G:p.E166G,TP53:NM_001126117:exon4:c.A497G:p.E166G,TP53:NM_001276697:exon4:c.A416G:p.E139G,TP53:NM_001276698:exon4:c.A416G:p.E139G,TP53:NM_001276699:exon4:c.A416G:p.E139G,TP53:NM_001126118:exon7:c.A776G:p.E259G,TP53:NM_000546:exon8:c.A893G:p.E298G,TP53:NM_001126112:exon8:c.A893G:p.E298G,TP53:NM_001126113:exon8:c.A893G:p.E298G,TP…	na	na	na	na	na	na	na	0.17	T	0.288	B	0.24	B	0.149	N	1	N	2.105	M	-5.57	D	1.183	D	0.973	D	0.397	2.696	14.97	5.17	2.171	2.782	11.315	5679	0.0104	0.0034	5916
chr17	7578371	7578371	C	T	exonic	TP53	na	nonsynonymous SNV	TP53:NM_001126115:exon1:c.G163A:p.G55S,TP53:NM_001126116:exon1:c.G163A:p.G55S,TP53:NM_001126117:exon1:c.G163A:p.G55S,TP53:NM_001276697:exon1:c.G82A:p.G28S,TP53:NM_001276698:exon1:c.G82A:p.G28S,TP53:NM_001276699:exon1:c.G82A:p.G28S,TP53:NM_001126118:exon4:c.G442A:p.G148S,TP53:NM_000546:exon5:c.G559A:p.G187S,TP53:NM_001126112:exon5:c.G559A:p.G187S,TP53:NM_001126113:exon5:c.G559A:p.G187S,TP53:NM_001…	na	ID=COSM437537,COSM1636742,COSM44026,COSM437540,COSM437538,COSM437539;OCCURENCE=1(bone),1(oesophagus),1(lung),4(haematopoietic_and_lymphoid_tissue),2(breast),1(skin),1(urinary_tract),1(pancreas),1(liver),3(large_intestine)	na	na	7.892e-06	na	na	.	.	0.882	P	0.533	P	0	D	1	D	0.835	L	-6.63	D	1.097	D	0.964	D	0.608	2.042	12.78	4.7	2.545	2.866	15.958	4345	0.0101	0.0002	4403
chr17	7578419	7578419	C	T	exonic	TP53	na	nonsynonymous SNV	TP53:NM_001126115:exon1:c.G115A:p.E39K,TP53:NM_001126116:exon1:c.G115A:p.E39K,TP53:NM_001126117:exon1:c.G115A:p.E39K,TP53:NM_001276697:exon1:c.G34A:p.E12K,TP53:NM_001276698:exon1:c.G34A:p.E12K,TP53:NM_001276699:exon1:c.G34A:p.E12K,TP53:NM_001126118:exon4:c.G394A:p.E132K,TP53:NM_000546:exon5:c.G511A:p.E171K,TP53:NM_001126112:exon5:c.G511A:p.E171K,TP53:NM_001126113:exon5:c.G511A:p.E171K,TP53:NM_001…	na	ID=COSM417967,COSM417965,COSM417964,COSM417966,COSM44312;OCCURENCE=1(oesophagus),1(stomach),2(haematopoietic_and_lymphoid_tissue),2(lung),1(endometrium),1(urinary_tract),1(breast)	na	na	na	na	na	0	D	0.998	D	0.985	D	0	D	1	D	1.815	L	-6.89	D	1.023	D	0.987	D	0.759	5.234	33	5.47	2.735	7.775	17.194	4348	0.0117	0.0005	4408
chr17	7579433	7579433	G	A	exonic	TP53	na	nonsynonymous SNV	TP53:NM_001126118:exon3:c.C137T:p.P46L,TP53:NM_000546:exon4:c.C254T:p.P85L,TP53:NM_001126112:exon4:c.C254T:p.P85L,TP53:NM_001126113:exon4:c.C254T:p.P85L,TP53:NM_001126114:exon4:c.C254T:p.P85L,TP53:NM_001276695:exon4:c.C137T:p.P46L,TP53:NM_001276696:exon4:c.C137T:p.P46L,TP53:NM_001276760:exon4:c.C137T:p.P46L,TP53:NM_001276761:exon4:c.C137T:p.P46L	na	ID=COSM45837;OCCURENCE=1(skin)	na	na	na	na	na	0.01	D	1	D	0.996	D	0.566	N	0.998	N	0.345	N	-2.31	D	0.89	D	0.952	D	0.524	1.447	10.78	3.81	2.393	0.02	8.966	2908	0.0114	0	2400
ND02827 OD
Chr	Start	End	Ref	Alt	Func.refGene	Gene.refGene	GeneDetail.refGene	ExonicFunc.refGene	AAChange.refGene	clinvar_20140929	cosmic70	snp129	snp138	exac01	esp6500si_all	agilentv5	SIFT_score	SIFT_pred	Polyphen2_HDIV_score	Polyphen2_HDIV_pred	Polyphen2_HVAR_score	Polyphen2_HVAR_pred	LRT_score	LRT_pred	MutationTaster_score	MutationTaster_pred	MutationAssessor_score	MutationAssessor_pred	FATHMM_score	FATHMM_pred	RadialSVM_score	RadialSVM_pred	LR_score	LR_pred	VEST3_score	CADD_raw	CADD_phred	GERP++_RS	phyloP46way_placental	phyloP100way_vertebrate	SiPhy_29way_logOdds	Depth1	Vaf1	Vaf2	Depth2
chr17	7572977	7572977	A	G	exonic	TP53	na	nonsynonymous SNV	TP53:NM_001126115:exon7:c.T736C:p.S246P,TP53:NM_001276697:exon7:c.T655C:p.S219P,TP53:NM_001126118:exon10:c.T1015C:p.S339P,TP53:NM_000546:exon11:c.T1132C:p.S378P,TP53:NM_001126112:exon11:c.T1132C:p.S378P,TP53:NM_001276760:exon11:c.T1015C:p.S339P,TP53:NM_001276761:exon11:c.T1015C:p.S339P	na	na	na	rs80184930	0.0006314	na	na	0.12	T	0.002	B	0.006	B	0.016	N	1	D	2.3	M	-5.58	D	0.972	D	0.931	D	0.209	2.409	14.01	4.2	2.234	2.597	6.377	3896	0.0118	0.0052	4393
chr17	7572980	7572980	T	G	exonic	TP53	na	nonsynonymous SNV	TP53:NM_001126115:exon7:c.A733C:p.T245P,TP53:NM_001276697:exon7:c.A652C:p.T218P,TP53:NM_001126118:exon10:c.A1012C:p.T338P,TP53:NM_000546:exon11:c.A1129C:p.T377P,TP53:NM_001126112:exon11:c.A1129C:p.T377P,TP53:NM_001276760:exon11:c.A1012C:p.T338P,TP53:NM_001276761:exon11:c.A1012C:p.T338P	na	ID=COSM1658764;OCCURENCE=1(urinary_tract),1(haematopoietic_and_lymphoid_tissue)	na	na	0.0007261	na	0.01	1	T	0.002	B	0.009	B	0.117	N	1	D	1.05	L	-5.6	D	0.418	D	0.863	D	0.21	1.322	10.34	1.9	0.143	0.464	4.246	4090	0.0846	0.0041	4370
chr17	7572984	7572984	C	A	exonic	TP53	na	nonsynonymous SNV	TP53:NM_001126115:exon7:c.G729T:p.Q243H,TP53:NM_001276697:exon7:c.G648T:p.Q216H,TP53:NM_001126118:exon10:c.G1008T:p.Q336H,TP53:NM_000546:exon11:c.G1125T:p.Q375H,TP53:NM_001126112:exon11:c.G1125T:p.Q375H,TP53:NM_001276760:exon11:c.G1008T:p.Q336H,TP53:NM_001276761:exon11:c.G1008T:p.Q336H	na	na	na	na	na	na	na	0.12	T	0.892	P	0.401	B	0.891	N	0.987	N	2.14	M	-5.58	D	0.867	D	0.923	D	0.262	2.433	14.1	-5.89	-1.067	-1.375	5.637	4101	0.0178	0.0011	4392
chr17	7572996	7572996	G	T	exonic	TP53	na	synonymous SNV	TP53:NM_001126115:exon7:c.C717A:p.S239S,TP53:NM_001276697:exon7:c.C636A:p.S212S,TP53:NM_001126118:exon10:c.C996A:p.S332S,TP53:NM_000546:exon11:c.C1113A:p.S371S,TP53:NM_001126112:exon11:c.C1113A:p.S371S,TP53:NM_001276760:exon11:c.C996A:p.S332S,TP53:NM_001276761:exon11:c.C996A:p.S332S	na	na	na	na	7.892e-06	na	na	na	na	na	na	na	na	na	na	na	na	na	na	na	na	na	na	na	na	na	na	na	na	na	na	na	4312	0.143	0.0046	4339
chr17	7577053	7577053	A	G	exonic	TP53	na	synonymous SNV	TP53:NM_001126115:exon4:c.T489C:p.P163P,TP53:NM_001126116:exon4:c.T489C:p.P163P,TP53:NM_001126117:exon4:c.T489C:p.P163P,TP53:NM_001276697:exon4:c.T408C:p.P136P,TP53:NM_001276698:exon4:c.T408C:p.P136P,TP53:NM_001276699:exon4:c.T408C:p.P136P,TP53:NM_001126118:exon7:c.T768C:p.P256P,TP53:NM_000546:exon8:c.T885C:p.P295P,TP53:NM_001126112:exon8:c.T885C:p.P295P,TP53:NM_001126113:exon8:c.T885C:p.P295P,TP…	na	ID=COSM45332;OCCURENCE=1(adrenal_gland),1(large_intestine),1(prostate)	na	rs200073907	5.525e-05	na	na	na	na	na	na	na	na	na	na	na	na	na	na	na	na	na	na	na	na	na	na	na	na	na	na	na	8440	0.0116	0.006	8297
ND02827 OS
Chr	Start	End	Ref	Alt	Func.refGene	Gene.refGene	GeneDetail.refGene	ExonicFunc.refGene	AAChange.refGene	clinvar_20140929	cosmic70	snp129	snp138	exac01	esp6500si_all	agilentv5	SIFT_score	SIFT_pred	Polyphen2_HDIV_score	Polyphen2_HDIV_pred	Polyphen2_HVAR_score	Polyphen2_HVAR_pred	LRT_score	LRT_pred	MutationTaster_score	MutationTaster_pred	MutationAssessor_score	MutationAssessor_pred	FATHMM_score	FATHMM_pred	RadialSVM_score	RadialSVM_pred	LR_score	LR_pred	VEST3_score	CADD_raw	CADD_phred	GERP++_RS	phyloP46way_placental	phyloP100way_vertebrate	SiPhy_29way_logOdds	Depth1	Vaf1	Vaf2	Depth2
chr17	7572876	7572876	G	A	UTR3	TP53	NM_001276761:c.*51C>T,NM_001276760:c.*51C>T,NM_001126112:c.*51C>T,NM_001126115:c.*51C>T,NM_001126114:c.*340C>T,NM_001276695:c.*252C>T,NM_000546:c.*51C>T,NM_001126117:c.*252C>T,NM_001126116:c.*340C>T,NM_001126118:c.*51C>T,NM_001276699:c.*252C>T,NM_001276698:c.*340C>T,NM_001276697:c.*51C>T,NM_001276696:c.*340C>T,NM_001126113:c.*252C>T	na	na	na	na	na	na	na	na	na	na	na	na	na	na	na	na	na	na	na	na	na	na	na	na	na	na	na	na	na	na	na	na	na	na	4217	0.0275	0.0013	6029
chr17	7572878	7572878	G	A	UTR3	TP53	NM_001276761:c.*49C>T,NM_001276760:c.*49C>T,NM_001126112:c.*49C>T,NM_001126115:c.*49C>T,NM_001126114:c.*338C>T,NM_001276695:c.*250C>T,NM_000546:c.*49C>T,NM_001126117:c.*250C>T,NM_001126116:c.*338C>T,NM_001126118:c.*49C>T,NM_001276699:c.*250C>T,NM_001276698:c.*338C>T,NM_001276697:c.*49C>T,NM_001276696:c.*338C>T,NM_001126113:c.*250C>T	na	na	na	na	na	na	na	na	na	na	na	na	na	na	na	na	na	na	na	na	na	na	na	na	na	na	na	na	na	na	na	na	na	na	4224	0.0173	0.0008	6029
chr17	7572885	7572885	G	A	UTR3	TP53	NM_001276761:c.*42C>T,NM_001276760:c.*42C>T,NM_001126112:c.*42C>T,NM_001126115:c.*42C>T,NM_001126114:c.*331C>T,NM_001276695:c.*243C>T,NM_000546:c.*42C>T,NM_001126117:c.*243C>T,NM_001126116:c.*331C>T,NM_001126118:c.*42C>T,NM_001276699:c.*243C>T,NM_001276698:c.*331C>T,NM_001276697:c.*42C>T,NM_001276696:c.*331C>T,NM_001126113:c.*243C>T	na	na	na	na	na	na	na	na	na	na	na	na	na	na	na	na	na	na	na	na	na	na	na	na	na	na	na	na	na	na	na	na	na	na	4265	0.0182	0.0015	6046
chr17	7572891	7572891	G	A	UTR3	TP53	NM_001276761:c.*36C>T,NM_001276760:c.*36C>T,NM_001126112:c.*36C>T,NM_001126115:c.*36C>T,NM_001126114:c.*325C>T,NM_001276695:c.*237C>T,NM_000546:c.*36C>T,NM_001126117:c.*237C>T,NM_001126116:c.*325C>T,NM_001126118:c.*36C>T,NM_001276699:c.*237C>T,NM_001276698:c.*325C>T,NM_001276697:c.*36C>T,NM_001276696:c.*325C>T,NM_001126113:c.*237C>T	na	na	na	na	na	na	na	na	na	na	na	na	na	na	na	na	na	na	na	na	na	na	na	na	na	na	na	na	na	na	na	na	na	na	4276	0.0242	0.0017	6038
chr17	7572919	7572919	G	A	UTR3	TP53	NM_001276761:c.*8C>T,NM_001276760:c.*8C>T,NM_001126112:c.*8C>T,NM_001126115:c.*8C>T,NM_001126114:c.*297C>T,NM_001276695:c.*209C>T,NM_000546:c.*8C>T,NM_001126117:c.*209C>T,NM_001126116:c.*297C>T,NM_001126118:c.*8C>T,NM_001276699:c.*209C>T,NM_001276698:c.*297C>T,NM_001276697:c.*8C>T,NM_001276696:c.*297C>T,NM_001126113:c.*209C>T	na	na	na	na	na	na	na	na	na	na	na	na	na	na	na	na	na	na	na	na	na	na	na	na	na	na	na	na	na	na	na	na	na	na	4476	0.0248	0.001	6183
chr17	7572934	7572934	G	A	exonic	TP53	na	nonsynonymous SNV	TP53:NM_001126115:exon7:c.C779T:p.S260L,TP53:NM_001276697:exon7:c.C698T:p.S233L,TP53:NM_001126118:exon10:c.C1058T:p.S353L,TP53:NM_000546:exon11:c.C1175T:p.S392L,TP53:NM_001126112:exon11:c.C1175T:p.S392L,TP53:NM_001276760:exon11:c.C1058T:p.S353L,TP53:NM_001276761:exon11:c.C1058T:p.S353L	na	ID=COSM46251;OCCURENCE=1(breast)	na	na	na	na	na	0	D	1	D	0.999	D	0.001	D	1	D	2.38	M	-5.94	D	1.056	D	0.98	D	0.62	3.398	17.47	5.31	2.768	4.235	14.341	4483	0.0243	0.0005	6215
chr17	7578234	7578234	A	G	exonic	TP53	na	synonymous SNV	TP53:NM_001126115:exon2:c.T219C:p.Y73Y,TP53:NM_001126116:exon2:c.T219C:p.Y73Y,TP53:NM_001126117:exon2:c.T219C:p.Y73Y,TP53:NM_001276697:exon2:c.T138C:p.Y46Y,TP53:NM_001276698:exon2:c.T138C:p.Y46Y,TP53:NM_001276699:exon2:c.T138C:p.Y46Y,TP53:NM_001126118:exon5:c.T498C:p.Y166Y,TP53:NM_000546:exon6:c.T615C:p.Y205Y,TP53:NM_001126112:exon6:c.T615C:p.Y205Y,TP53:NM_001126113:exon6:c.T615C:p.Y205Y,TP53:NM_…	na	na	na	na	na	na	na	na	na	na	na	na	na	na	na	na	na	na	na	na	na	na	na	na	na	na	na	na	na	na	na	na	7808	0.0105	0.0029	8253
chr17	7579592	7579592	T	C	splicing	TP53	NM_001126112:exon5:c.97-2A>G,NM_001126114:exon5:c.97-2A>G,NM_000546:exon5:c.97-2A>G,NM_001126113:exon5:c.97-2A>G	na	na	na	ID=COSM39405;OCCURENCE=1(lung),1(central_nervous_system)	na	na	na	na	na	.	.	.	.	.	.	.	.	0.997	D	.	.	.	.	.	.	.	.	.	0.853	8.449	3.59	1.873	1.202	8.838	2323	0.0121	0.0028	2141
ND03139 OD
Chr	Start	End	Ref	Alt	Func.refGene	Gene.refGene	GeneDetail.refGene	ExonicFunc.refGene	AAChange.refGene	clinvar_20140929	cosmic70	snp129	snp138	exac01	esp6500si_all	agilentv5	SIFT_score	SIFT_pred	Polyphen2_HDIV_score	Polyphen2_HDIV_pred	Polyphen2_HVAR_score	Polyphen2_HVAR_pred	LRT_score	LRT_pred	MutationTaster_score	MutationTaster_pred	MutationAssessor_score	MutationAssessor_pred	FATHMM_score	FATHMM_pred	RadialSVM_score	RadialSVM_pred	LR_score	LR_pred	VEST3_score	CADD_raw	CADD_phred	GERP++_RS	phyloP46way_placental	phyloP100way_vertebrate	SiPhy_29way_logOdds	Depth1	Vaf1	Vaf2	Depth2
chr17	7572873	7572873	G	A	UTR3	TP53	NM_001276761:c.*54C>T,NM_001276760:c.*54C>T,NM_001126112:c.*54C>T,NM_001126115:c.*54C>T,NM_001126114:c.*343C>T,NM_001276695:c.*255C>T,NM_000546:c.*54C>T,NM_001126117:c.*255C>T,NM_001126116:c.*343C>T,NM_001126118:c.*54C>T,NM_001276699:c.*255C>T,NM_001276698:c.*343C>T,NM_001276697:c.*54C>T,NM_001276696:c.*343C>T,NM_001126113:c.*255C>T	na	na	na	na	na	na	na	na	na	na	na	na	na	na	na	na	na	na	na	na	na	na	na	na	na	na	na	na	na	na	na	na	na	na	4724	0.0106	0.0016	5552
ND03139 OS
Chr	Start	End	Ref	Alt	Func.refGene	Gene.refGene	GeneDetail.refGene	ExonicFunc.refGene	AAChange.refGene	clinvar_20140929	cosmic70	snp129	snp138	exac01	esp6500si_all	agilentv5	SIFT_score	SIFT_pred	Polyphen2_HDIV_score	Polyphen2_HDIV_pred	Polyphen2_HVAR_score	Polyphen2_HVAR_pred	LRT_score	LRT_pred	MutationTaster_score	MutationTaster_pred	MutationAssessor_score	MutationAssessor_pred	FATHMM_score	FATHMM_pred	RadialSVM_score	RadialSVM_pred	LR_score	LR_pred	VEST3_score	CADD_raw	CADD_phred	GERP++_RS	phyloP46way_placental	phyloP100way_vertebrate	SiPhy_29way_logOdds	Depth1	Vaf1	Vaf2	Depth2
chr17	7572892	7572892	G	A	UTR3	TP53	NM_001276761:c.*35C>T,NM_001276760:c.*35C>T,NM_001126112:c.*35C>T,NM_001126115:c.*35C>T,NM_001126114:c.*324C>T,NM_001276695:c.*236C>T,NM_000546:c.*35C>T,NM_001126117:c.*236C>T,NM_001126116:c.*324C>T,NM_001126118:c.*35C>T,NM_001276699:c.*236C>T,NM_001276698:c.*324C>T,NM_001276697:c.*35C>T,NM_001276696:c.*324C>T,NM_001126113:c.*236C>T	na	na	na	na	na	na	na	na	na	na	na	na	na	na	na	na	na	na	na	na	na	na	na	na	na	na	na	na	na	na	na	na	na	na	5941	0.0143	0.0016	5040
chr17	7572977	7572977	A	G	exonic	TP53	na	nonsynonymous SNV	TP53:NM_001126115:exon7:c.T736C:p.S246P,TP53:NM_001276697:exon7:c.T655C:p.S219P,TP53:NM_001126118:exon10:c.T1015C:p.S339P,TP53:NM_000546:exon11:c.T1132C:p.S378P,TP53:NM_001126112:exon11:c.T1132C:p.S378P,TP53:NM_001276760:exon11:c.T1015C:p.S339P,TP53:NM_001276761:exon11:c.T1015C:p.S339P	na	na	na	rs80184930	0.0006314	na	na	0.12	T	0.002	B	0.006	B	0.016	N	1	D	2.3	M	-5.58	D	0.972	D	0.931	D	0.209	2.409	14.01	4.2	2.234	2.597	6.377	4158	0.0147	0.0037	4914
chr17	7572980	7572980	T	G	exonic	TP53	na	nonsynonymous SNV	TP53:NM_001126115:exon7:c.A733C:p.T245P,TP53:NM_001276697:exon7:c.A652C:p.T218P,TP53:NM_001126118:exon10:c.A1012C:p.T338P,TP53:NM_000546:exon11:c.A1129C:p.T377P,TP53:NM_001126112:exon11:c.A1129C:p.T377P,TP53:NM_001276760:exon11:c.A1012C:p.T338P,TP53:NM_001276761:exon11:c.A1012C:p.T338P	na	ID=COSM1658764;OCCURENCE=1(urinary_tract),1(haematopoietic_and_lymphoid_tissue)	na	na	0.0007261	na	0.01	1	T	0.002	B	0.009	B	0.117	N	1	D	1.05	L	-5.6	D	0.418	D	0.863	D	0.21	1.322	10.34	1.9	0.143	0.464	4.246	4244	0.0581	0.0048	4858
chr17	7572984	7572984	C	A	exonic	TP53	na	nonsynonymous SNV	TP53:NM_001126115:exon7:c.G729T:p.Q243H,TP53:NM_001276697:exon7:c.G648T:p.Q216H,TP53:NM_001126118:exon10:c.G1008T:p.Q336H,TP53:NM_000546:exon11:c.G1125T:p.Q375H,TP53:NM_001126112:exon11:c.G1125T:p.Q375H,TP53:NM_001276760:exon11:c.G1008T:p.Q336H,TP53:NM_001276761:exon11:c.G1008T:p.Q336H	na	na	na	na	na	na	na	0.12	T	0.892	P	0.401	B	0.891	N	0.987	N	2.14	M	-5.58	D	0.867	D	0.923	D	0.262	2.433	14.1	-5.89	-1.067	-1.375	5.637	4292	0.0137	0.0012	4886
chr17	7572996	7572996	G	T	exonic	TP53	na	synonymous SNV	TP53:NM_001126115:exon7:c.C717A:p.S239S,TP53:NM_001276697:exon7:c.C636A:p.S212S,TP53:NM_001126118:exon10:c.C996A:p.S332S,TP53:NM_000546:exon11:c.C1113A:p.S371S,TP53:NM_001126112:exon11:c.C1113A:p.S371S,TP53:NM_001276760:exon11:c.C996A:p.S332S,TP53:NM_001276761:exon11:c.C996A:p.S332S	na	na	na	na	7.892e-06	na	na	na	na	na	na	na	na	na	na	na	na	na	na	na	na	na	na	na	na	na	na	na	na	na	na	na	4479	0.113	0.0064	4866
ND03147 OD
Chr	Start	End	Ref	Alt	Func.refGene	Gene.refGene	GeneDetail.refGene	ExonicFunc.refGene	AAChange.refGene	clinvar_20140929	cosmic70	snp129	snp138	exac01	esp6500si_all	agilentv5	SIFT_score	SIFT_pred	Polyphen2_HDIV_score	Polyphen2_HDIV_pred	Polyphen2_HVAR_score	Polyphen2_HVAR_pred	LRT_score	LRT_pred	MutationTaster_score	MutationTaster_pred	MutationAssessor_score	MutationAssessor_pred	FATHMM_score	FATHMM_pred	RadialSVM_score	RadialSVM_pred	LR_score	LR_pred	VEST3_score	CADD_raw	CADD_phred	GERP++_RS	phyloP46way_placental	phyloP100way_vertebrate	SiPhy_29way_logOdds	Depth1	Vaf1	Vaf2	Depth2
chr17	7576637	7576637	T	C	exonic	TP53	na	synonymous SNV	TP53:NM_001126116:exon6:c.A618G:p.K206K,TP53:NM_001276698:exon6:c.A537G:p.K179K,TP53:NM_001126114:exon10:c.A1014G:p.K338K,TP53:NM_001276696:exon10:c.A897G:p.K299K	na	na	na	na	na	na	na	na	na	na	na	na	na	na	na	na	na	na	na	na	na	na	na	na	na	na	na	na	na	na	na	na	8198	0.0143	0.0089	8810
ND03147 OS
Chr	Start	End	Ref	Alt	Func.refGene	Gene.refGene	GeneDetail.refGene	ExonicFunc.refGene	AAChange.refGene	clinvar_20140929	cosmic70	snp129	snp138	exac01	esp6500si_all	agilentv5	SIFT_score	SIFT_pred	Polyphen2_HDIV_score	Polyphen2_HDIV_pred	Polyphen2_HVAR_score	Polyphen2_HVAR_pred	LRT_score	LRT_pred	MutationTaster_score	MutationTaster_pred	MutationAssessor_score	MutationAssessor_pred	FATHMM_score	FATHMM_pred	RadialSVM_score	RadialSVM_pred	LR_score	LR_pred	VEST3_score	CADD_raw	CADD_phred	GERP++_RS	phyloP46way_placental	phyloP100way_vertebrate	SiPhy_29way_logOdds	Depth1	Vaf1	Vaf2	Depth2
ND03148 OD
Chr	Start	End	Ref	Alt	Func.refGene	Gene.refGene	GeneDetail.refGene	ExonicFunc.refGene	AAChange.refGene	clinvar_20140929	cosmic70	snp129	snp138	exac01	esp6500si_all	agilentv5	SIFT_score	SIFT_pred	Polyphen2_HDIV_score	Polyphen2_HDIV_pred	Polyphen2_HVAR_score	Polyphen2_HVAR_pred	LRT_score	LRT_pred	MutationTaster_score	MutationTaster_pred	MutationAssessor_score	MutationAssessor_pred	FATHMM_score	FATHMM_pred	RadialSVM_score	RadialSVM_pred	LR_score	LR_pred	VEST3_score	CADD_raw	CADD_phred	GERP++_RS	phyloP46way_placental	phyloP100way_vertebrate	SiPhy_29way_logOdds	Depth1	Vaf1	Vaf2	Depth2
chr17	7577040	7577040	G	A	exonic	TP53	na	nonsynonymous SNV	TP53:NM_001126115:exon4:c.C502T:p.P168S,TP53:NM_001126116:exon4:c.C502T:p.P168S,TP53:NM_001126117:exon4:c.C502T:p.P168S,TP53:NM_001276697:exon4:c.C421T:p.P141S,TP53:NM_001276698:exon4:c.C421T:p.P141S,TP53:NM_001276699:exon4:c.C421T:p.P141S,TP53:NM_001126118:exon7:c.C781T:p.P261S,TP53:NM_000546:exon8:c.C898T:p.P300S,TP53:NM_001126112:exon8:c.C898T:p.P300S,TP53:NM_001126113:exon8:c.C898T:p.P300S,TP…	na	ID=COSM44729;OCCURENCE=1(pancreas),1(liver),1(urinary_tract)	na	na	na	na	na	0.13	T	0.096	B	0.127	B	0.133	N	1	N	1.62	L	-5.47	D	1.118	D	0.95	D	0.349	2.033	12.75	1.88	0.702	0.368	4.541	5279	0.0133	0.0004	5388
chr17	7577541	7577541	T	C	exonic	TP53	na	nonsynonymous SNV	TP53:NM_001126115:exon3:c.A344G:p.N115S,TP53:NM_001126116:exon3:c.A344G:p.N115S,TP53:NM_001126117:exon3:c.A344G:p.N115S,TP53:NM_001276697:exon3:c.A263G:p.N88S,TP53:NM_001276698:exon3:c.A263G:p.N88S,TP53:NM_001276699:exon3:c.A263G:p.N88S,TP53:NM_001126118:exon6:c.A623G:p.N208S,TP53:NM_000546:exon7:c.A740G:p.N247S,TP53:NM_001126112:exon7:c.A740G:p.N247S,TP53:NM_001126113:exon7:c.A740G:p.N247S,TP53:…	na	ID=COSM44512;OCCURENCE=3(lung),1(stomach),1(liver),1(soft_tissue),1(ovary)	na	na	na	na	na	0	D	1	D	0.999	D	0	D	1	D	2.91	M	-7.12	D	0.964	D	0.991	D	0.369	4.35	22.9	4.62	2.074	7.824	12.31	4528	0.0108	0.0047	5071
ND03148 OS
Chr	Start	End	Ref	Alt	Func.refGene	Gene.refGene	GeneDetail.refGene	ExonicFunc.refGene	AAChange.refGene	clinvar_20140929	cosmic70	snp129	snp138	exac01	esp6500si_all	agilentv5	SIFT_score	SIFT_pred	Polyphen2_HDIV_score	Polyphen2_HDIV_pred	Polyphen2_HVAR_score	Polyphen2_HVAR_pred	LRT_score	LRT_pred	MutationTaster_score	MutationTaster_pred	MutationAssessor_score	MutationAssessor_pred	FATHMM_score	FATHMM_pred	RadialSVM_score	RadialSVM_pred	LR_score	LR_pred	VEST3_score	CADD_raw	CADD_phred	GERP++_RS	phyloP46way_placental	phyloP100way_vertebrate	SiPhy_29way_logOdds	Depth1	Vaf1	Vaf2	Depth2
chr17	7572886	7572886	G	A	UTR3	TP53	NM_001276761:c.*41C>T,NM_001276760:c.*41C>T,NM_001126112:c.*41C>T,NM_001126115:c.*41C>T,NM_001126114:c.*330C>T,NM_001276695:c.*242C>T,NM_000546:c.*41C>T,NM_001126117:c.*242C>T,NM_001126116:c.*330C>T,NM_001126118:c.*41C>T,NM_001276699:c.*242C>T,NM_001276698:c.*330C>T,NM_001276697:c.*41C>T,NM_001276696:c.*330C>T,NM_001126113:c.*242C>T	na	na	na	na	na	na	na	na	na	na	na	na	na	na	na	na	na	na	na	na	na	na	na	na	na	na	na	na	na	na	na	na	na	na	4771	0.0115	0	2958
chr17	7572907	7572907	G	A	UTR3	TP53	NM_001276761:c.*20C>T,NM_001276760:c.*20C>T,NM_001126112:c.*20C>T,NM_001126115:c.*20C>T,NM_001126114:c.*309C>T,NM_001276695:c.*221C>T,NM_000546:c.*20C>T,NM_001126117:c.*221C>T,NM_001126116:c.*309C>T,NM_001126118:c.*20C>T,NM_001276699:c.*221C>T,NM_001276698:c.*309C>T,NM_001276697:c.*20C>T,NM_001276696:c.*309C>T,NM_001126113:c.*221C>T	na	na	na	na	na	na	na	na	na	na	na	na	na	na	na	na	na	na	na	na	na	na	na	na	na	na	na	na	na	na	na	na	na	na	4892	0.0137	0.0016	3038
chr17	7577536	7577536	T	C	exonic	TP53	na	nonsynonymous SNV	TP53:NM_001126115:exon3:c.A349G:p.R117G,TP53:NM_001126116:exon3:c.A349G:p.R117G,TP53:NM_001126117:exon3:c.A349G:p.R117G,TP53:NM_001276697:exon3:c.A268G:p.R90G,TP53:NM_001276698:exon3:c.A268G:p.R90G,TP53:NM_001276699:exon3:c.A268G:p.R90G,TP53:NM_001126118:exon6:c.A628G:p.R210G,TP53:NM_000546:exon7:c.A745G:p.R249G,TP53:NM_001126112:exon7:c.A745G:p.R249G,TP53:NM_001126113:exon7:c.A745G:p.R249G,TP53:…	na	ID=COSM10668;OCCURENCE=1(soft_tissue),3(ovary),2(breast),2(large_intestine),2(urinary_tract),1(liver),2(central_nervous_system),1(stomach),3(oesophagus),5(upper_aerodigestive_tract),7(lung),1(haematopoietic_and_lymphoid_tissue)	na	na	na	na	na	0	D	1	D	0.995	D	0	D	1	D	3.3	M	-7.31	D	1.035	D	0.993	D	0.97	3.497	17.88	-0.023	-0.029	0.039	12.744	5060	0.0125	0.0031	4530
chr17	7579400	7579400	G	A	exonic	TP53	na	nonsynonymous SNV	TP53:NM_001126118:exon3:c.C170T:p.S57F,TP53:NM_000546:exon4:c.C287T:p.S96F,TP53:NM_001126112:exon4:c.C287T:p.S96F,TP53:NM_001126113:exon4:c.C287T:p.S96F,TP53:NM_001126114:exon4:c.C287T:p.S96F,TP53:NM_001276695:exon4:c.C170T:p.S57F,TP53:NM_001276696:exon4:c.C170T:p.S57F,TP53:NM_001276760:exon4:c.C170T:p.S57F,TP53:NM_001276761:exon4:c.C170T:p.S57F	na	ID=COSM44447;OCCURENCE=2(urinary_tract),1(haematopoietic_and_lymphoid_tissue)	na	na	na	na	na	0.31	T	0.04	B	0.046	B	0.053	N	1	N	-0.085	N	-6.79	D	1.097	D	0.906	D	0.408	1.286	10.21	-2.88	-0.559	0.426	6.118	2723	0.0107	0	2737
chr17	7579410	7579410	G	A	exonic	TP53	na	synonymous SNV	TP53:NM_001126118:exon3:c.C160T:p.L54L,TP53:NM_000546:exon4:c.C277T:p.L93L,TP53:NM_001126112:exon4:c.C277T:p.L93L,TP53:NM_001126113:exon4:c.C277T:p.L93L,TP53:NM_001126114:exon4:c.C277T:p.L93L,TP53:NM_001276695:exon4:c.C160T:p.L54L,TP53:NM_001276696:exon4:c.C160T:p.L54L,TP53:NM_001276760:exon4:c.C160T:p.L54L,TP53:NM_001276761:exon4:c.C160T:p.L54L	na	na	na	na	na	na	na	na	na	na	na	na	na	na	na	na	na	na	na	na	na	na	na	na	na	na	na	na	na	na	na	na	2692	0.0119	0.0004	2704
chr17	7579445	7579445	G	A	exonic	TP53	na	nonsynonymous SNV	TP53:NM_001126118:exon3:c.C125T:p.T42I,TP53:NM_000546:exon4:c.C242T:p.T81I,TP53:NM_001126112:exon4:c.C242T:p.T81I,TP53:NM_001126113:exon4:c.C242T:p.T81I,TP53:NM_001126114:exon4:c.C242T:p.T81I,TP53:NM_001276695:exon4:c.C125T:p.T42I,TP53:NM_001276696:exon4:c.C125T:p.T42I,TP53:NM_001276760:exon4:c.C125T:p.T42I,TP53:NM_001276761:exon4:c.C125T:p.T42I	na	ID=COSM44200;OCCURENCE=1(skin),1(central_nervous_system)	na	na	na	na	na	0.15	T	0.454	P	0.159	B	0.003	N	1	N	0.345	N	-2.06	D	0.946	D	0.879	D	0.384	0.445	6.418	-1.17	-0.144	0.503	4.143	2688	0.0115	0.0007	2724
ND03156 OD
Chr	Start	End	Ref	Alt	Func.refGene	Gene.refGene	GeneDetail.refGene	ExonicFunc.refGene	AAChange.refGene	clinvar_20140929	cosmic70	snp129	snp138	exac01	esp6500si_all	agilentv5	SIFT_score	SIFT_pred	Polyphen2_HDIV_score	Polyphen2_HDIV_pred	Polyphen2_HVAR_score	Polyphen2_HVAR_pred	LRT_score	LRT_pred	MutationTaster_score	MutationTaster_pred	MutationAssessor_score	MutationAssessor_pred	FATHMM_score	FATHMM_pred	RadialSVM_score	RadialSVM_pred	LR_score	LR_pred	VEST3_score	CADD_raw	CADD_phred	GERP++_RS	phyloP46way_placental	phyloP100way_vertebrate	SiPhy_29way_logOdds	Depth1	Vaf1	Vaf2	Depth2
chr17	7574006	7574006	A	G	exonic	TP53	na	nonsynonymous SNV	TP53:NM_001126115:exon6:c.T625C:p.F209L,TP53:NM_001276697:exon6:c.T544C:p.F182L,TP53:NM_001126118:exon9:c.T904C:p.F302L,TP53:NM_000546:exon10:c.T1021C:p.F341L,TP53:NM_001126112:exon10:c.T1021C:p.F341L,TP53:NM_001276760:exon10:c.T904C:p.F302L,TP53:NM_001276761:exon10:c.T904C:p.F302L	na	ID=COSM1386564,COSM1386563;OCCURENCE=1(large_intestine)	na	na	na	na	na	1	T	0	B	0.007	B	0	D	1	D	0.16	N	-2.04	D	-0.846	T	0.245	T	0.23	0.228	5.229	1.57	0.381	0.604	4.082	5135	0.0115	0.0064	6881
ND03156 OS
Chr	Start	End	Ref	Alt	Func.refGene	Gene.refGene	GeneDetail.refGene	ExonicFunc.refGene	AAChange.refGene	clinvar_20140929	cosmic70	snp129	snp138	exac01	esp6500si_all	agilentv5	SIFT_score	SIFT_pred	Polyphen2_HDIV_score	Polyphen2_HDIV_pred	Polyphen2_HVAR_score	Polyphen2_HVAR_pred	LRT_score	LRT_pred	MutationTaster_score	MutationTaster_pred	MutationAssessor_score	MutationAssessor_pred	FATHMM_score	FATHMM_pred	RadialSVM_score	RadialSVM_pred	LR_score	LR_pred	VEST3_score	CADD_raw	CADD_phred	GERP++_RS	phyloP46way_placental	phyloP100way_vertebrate	SiPhy_29way_logOdds	Depth1	Vaf1	Vaf2	Depth2
chr17	7572980	7572980	T	G	exonic	TP53	na	nonsynonymous SNV	TP53:NM_001126115:exon7:c.A733C:p.T245P,TP53:NM_001276697:exon7:c.A652C:p.T218P,TP53:NM_001126118:exon10:c.A1012C:p.T338P,TP53:NM_000546:exon11:c.A1129C:p.T377P,TP53:NM_001126112:exon11:c.A1129C:p.T377P,TP53:NM_001276760:exon11:c.A1012C:p.T338P,TP53:NM_001276761:exon11:c.A1012C:p.T338P	na	ID=COSM1658764;OCCURENCE=1(urinary_tract),1(haematopoietic_and_lymphoid_tissue)	na	na	0.0007261	na	0.01	1	T	0.002	B	0.009	B	0.117	N	1	D	1.05	L	-5.6	D	0.418	D	0.863	D	0.21	1.322	10.34	1.9	0.143	0.464	4.246	4638	0.0251	0.0054	3497
chr17	7572996	7572996	G	T	exonic	TP53	na	synonymous SNV	TP53:NM_001126115:exon7:c.C717A:p.S239S,TP53:NM_001276697:exon7:c.C636A:p.S212S,TP53:NM_001126118:exon10:c.C996A:p.S332S,TP53:NM_000546:exon11:c.C1113A:p.S371S,TP53:NM_001126112:exon11:c.C1113A:p.S371S,TP53:NM_001276760:exon11:c.C996A:p.S332S,TP53:NM_001276761:exon11:c.C996A:p.S332S	na	na	na	na	7.892e-06	na	na	na	na	na	na	na	na	na	na	na	na	na	na	na	na	na	na	na	na	na	na	na	na	na	na	na	4722	0.0375	0.0051	3504
chr17	7577548	7577548	C	T	exonic	TP53	na	nonsynonymous SNV	TP53:NM_001126115:exon3:c.G337A:p.G113S,TP53:NM_001126116:exon3:c.G337A:p.G113S,TP53:NM_001126117:exon3:c.G337A:p.G113S,TP53:NM_001276697:exon3:c.G256A:p.G86S,TP53:NM_001276698:exon3:c.G256A:p.G86S,TP53:NM_001276699:exon3:c.G256A:p.G86S,TP53:NM_001126118:exon6:c.G616A:p.G206S,TP53:NM_000546:exon7:c.G733A:p.G245S,TP53:NM_001126112:exon7:c.G733A:p.G245S,TP53:NM_001126113:exon7:c.G733A:p.G245S,TP53:…	CLINSIG=pathogenic;CLNDBN=Li-Fraumeni_syndrome_1,Li-fraumeni-like_syndrome|Neoplastic_Syndromes\x2c_Hereditary;CLNREVSTAT=single,single|single;CLNACC=RCV000013142.21,RCV000013162.19|RCV000130147.1;CLNDSDB=GeneReviews:MedGen:OMIM:Orphanet,MedGen|MedGen;CLNDSDBID=NBK1311:C1835398:151623:ORPHA524,C2675080|C0027672	ID=COSM1640833,COSM121036,COSM6932,COSM121035,COSM121037,COSM3356965;OCCURENCE=25(central_nervous_system),31(stomach),13(upper_aerodigestive_tract),2(vulva),20(oesophagus),7(lung),1(cervix),19(haematopoietic_and_lymphoid_tissue),1(soft_tissue),24(ovary),1(salivary_gland),2(endometrium),6(skin),30(breast),4(small_intestine),12(urinary_tract),9(pancreas),4(liver),3(prostate),115(large_intestine)	rs28934575	rs28934575	na	7.7e-05	na	0	D	1	D	1	D	0	D	1	D	2.705	M	-7.58	D	0.902	D	0.994	D	0.976	5.26	33	4.62	2.564	7.609	15.362	6031	0.0108	0.0026	4594
chr17	7578216	7578216	A	G	exonic	TP53	na	synonymous SNV	TP53:NM_001126115:exon2:c.T237C:p.T79T,TP53:NM_001126116:exon2:c.T237C:p.T79T,TP53:NM_001126117:exon2:c.T237C:p.T79T,TP53:NM_001276697:exon2:c.T156C:p.T52T,TP53:NM_001276698:exon2:c.T156C:p.T52T,TP53:NM_001276699:exon2:c.T156C:p.T52T,TP53:NM_001126118:exon5:c.T516C:p.T172T,TP53:NM_000546:exon6:c.T633C:p.T211T,TP53:NM_001126112:exon6:c.T633C:p.T211T,TP53:NM_001126113:exon6:c.T633C:p.T211T,TP53:NM_…	na	ID=COSM1386674,COSM1386673,COSM1386672,COSM46211,COSM1386675;OCCURENCE=1(large_intestine),8(breast)	na	na	na	na	na	na	na	na	na	na	na	na	na	na	na	na	na	na	na	na	na	na	na	na	na	na	na	na	na	na	6230	0.0125	0.0049	4688
chr17	7578427	7578427	T	C	exonic	TP53	na	nonsynonymous SNV	TP53:NM_001126115:exon1:c.A107G:p.H36R,TP53:NM_001126116:exon1:c.A107G:p.H36R,TP53:NM_001126117:exon1:c.A107G:p.H36R,TP53:NM_001276697:exon1:c.A26G:p.H9R,TP53:NM_001276698:exon1:c.A26G:p.H9R,TP53:NM_001276699:exon1:c.A26G:p.H9R,TP53:NM_001126118:exon4:c.A386G:p.H129R,TP53:NM_000546:exon5:c.A503G:p.H168R,TP53:NM_001126112:exon5:c.A503G:p.H168R,TP53:NM_001126113:exon5:c.A503G:p.H168R,TP53:NM_001126…	na	ID=COSM3388210,COSM3388206,COSM3388207,COSM3388208,COSM3388211,COSM43545,COSM3388209;OCCURENCE=1(breast),1(pancreas),3(large_intestine),1(soft_tissue),2(ovary),1(endometrium),1(lung),1(haematopoietic_and_lymphoid_tissue),1(central_nervous_system),1(stomach),1(oesophagus)	na	na	na	na	na	0.01	D	0.991	D	0.926	D	0.025	N	0.979	D	2.93	M	-6.8	D	1.055	D	0.984	D	0.63	2.557	14.51	0.619	-0.137	5.155	1.578	5287	0.0108	0.0047	4258
chr17	7578546	7578546	A	G	exonic	TP53	na	synonymous SNV	TP53:NM_001126118:exon4:c.T267C:p.P89P,TP53:NM_000546:exon5:c.T384C:p.P128P,TP53:NM_001126112:exon5:c.T384C:p.P128P,TP53:NM_001126113:exon5:c.T384C:p.P128P,TP53:NM_001126114:exon5:c.T384C:p.P128P,TP53:NM_001276695:exon5:c.T267C:p.P89P,TP53:NM_001276696:exon5:c.T267C:p.P89P,TP53:NM_001276760:exon5:c.T267C:p.P89P,TP53:NM_001276761:exon5:c.T267C:p.P89P	na	na	na	na	na	na	na	na	na	na	na	na	na	na	na	na	na	na	na	na	na	na	na	na	na	na	na	na	na	na	na	na	18	0.1111	0.0034	1458
ND03167 OD
Chr	Start	End	Ref	Alt	Func.refGene	Gene.refGene	GeneDetail.refGene	ExonicFunc.refGene	AAChange.refGene	clinvar_20140929	cosmic70	snp129	snp138	exac01	esp6500si_all	agilentv5	SIFT_score	SIFT_pred	Polyphen2_HDIV_score	Polyphen2_HDIV_pred	Polyphen2_HVAR_score	Polyphen2_HVAR_pred	LRT_score	LRT_pred	MutationTaster_score	MutationTaster_pred	MutationAssessor_score	MutationAssessor_pred	FATHMM_score	FATHMM_pred	RadialSVM_score	RadialSVM_pred	LR_score	LR_pred	VEST3_score	CADD_raw	CADD_phred	GERP++_RS	phyloP46way_placental	phyloP100way_vertebrate	SiPhy_29way_logOdds	Depth1	Vaf1	Vaf2	Depth2
chr17	7576541	7576541	G	A	exonic	TP53	na	nonsynonymous SNV	TP53:NM_001126117:exon6:c.C641T:p.S214L,TP53:NM_001276699:exon6:c.C560T:p.S187L,TP53:NM_001126113:exon10:c.C1037T:p.S346L,TP53:NM_001276695:exon10:c.C920T:p.S307L	na	na	na	na	8.393e-06	na	na	0	D	0	B	0	B	.	.	1	N	.	.	-5.8	D	0.683	D	0.897	D	0.111	1.76	11.85	-0.166	-0.053	-0.605	3.432	7822	0.0119	0.0017	5723
chr17	7578558	7578558	T	C	UTR5	TP53	NM_001126115:c.-25A>G,NM_001126117:c.-25A>G,NM_001126116:c.-25A>G,NM_001276699:c.-106A>G,NM_001276698:c.-106A>G,NM_001276697:c.-106A>G	na	na	na	ID=COSM44933;OCCURENCE=1(lung),2(oesophagus)	na	na	na	na	na	na	na	na	na	na	na	na	na	na	na	na	na	na	na	na	na	na	na	na	na	na	na	na	na	na	16	0.125	0	14
ND03167 OS
Chr	Start	End	Ref	Alt	Func.refGene	Gene.refGene	GeneDetail.refGene	ExonicFunc.refGene	AAChange.refGene	clinvar_20140929	cosmic70	snp129	snp138	exac01	esp6500si_all	agilentv5	SIFT_score	SIFT_pred	Polyphen2_HDIV_score	Polyphen2_HDIV_pred	Polyphen2_HVAR_score	Polyphen2_HVAR_pred	LRT_score	LRT_pred	MutationTaster_score	MutationTaster_pred	MutationAssessor_score	MutationAssessor_pred	FATHMM_score	FATHMM_pred	RadialSVM_score	RadialSVM_pred	LR_score	LR_pred	VEST3_score	CADD_raw	CADD_phred	GERP++_RS	phyloP46way_placental	phyloP100way_vertebrate	SiPhy_29way_logOdds	Depth1	Vaf1	Vaf2	Depth2
chr17	7576645	7576645	A	G	exonic	TP53	na	nonsynonymous SNV	TP53:NM_001126116:exon6:c.T610C:p.F204L,TP53:NM_001276698:exon6:c.T529C:p.F177L,TP53:NM_001126114:exon10:c.T1006C:p.F336L,TP53:NM_001276696:exon10:c.T889C:p.F297L	na	na	na	na	na	na	na	.	.	0.927	P	0.801	P	.	.	0.908	D	.	.	-5.64	D	1.063	D	0.956	D	0.243	2.782	15.26	1.8	1.075	1.353	5.647	5075	0.011	0.0048	7092
chr17	7577109	7577109	A	G	exonic	TP53	na	nonsynonymous SNV	TP53:NM_001126115:exon4:c.T433C:p.C145R,TP53:NM_001126116:exon4:c.T433C:p.C145R,TP53:NM_001126117:exon4:c.T433C:p.C145R,TP53:NM_001276697:exon4:c.T352C:p.C118R,TP53:NM_001276698:exon4:c.T352C:p.C118R,TP53:NM_001276699:exon4:c.T352C:p.C118R,TP53:NM_001126118:exon7:c.T712C:p.C238R,TP53:NM_000546:exon8:c.T829C:p.C277R,TP53:NM_001126112:exon8:c.T829C:p.C277R,TP53:NM_001126113:exon8:c.T829C:p.C277R,TP…	na	ID=COSM45871;OCCURENCE=1(large_intestine)	na	na	na	na	na	0	D	1	D	0.997	D	0	D	1	D	3.25	M	-7.39	D	1.055	D	0.993	D	0.963	3.908	19.87	2.86	0.387	9.06	6.937	23	0.087	0	21
chr17	7579402	7579402	A	G	exonic	TP53	na	synonymous SNV	TP53:NM_001126118:exon3:c.T168C:p.S56S,TP53:NM_000546:exon4:c.T285C:p.S95S,TP53:NM_001126112:exon4:c.T285C:p.S95S,TP53:NM_001126113:exon4:c.T285C:p.S95S,TP53:NM_001126114:exon4:c.T285C:p.S95S,TP53:NM_001276695:exon4:c.T168C:p.S56S,TP53:NM_001276696:exon4:c.T168C:p.S56S,TP53:NM_001276760:exon4:c.T168C:p.S56S,TP53:NM_001276761:exon4:c.T168C:p.S56S	na	na	na	na	na	na	na	na	na	na	na	na	na	na	na	na	na	na	na	na	na	na	na	na	na	na	na	na	na	na	na	na	287	0.0105	0	20
chr17	7579446	7579446	T	C	exonic	TP53	na	nonsynonymous SNV	TP53:NM_001126118:exon3:c.A124G:p.T42A,TP53:NM_000546:exon4:c.A241G:p.T81A,TP53:NM_001126112:exon4:c.A241G:p.T81A,TP53:NM_001126113:exon4:c.A241G:p.T81A,TP53:NM_001126114:exon4:c.A241G:p.T81A,TP53:NM_001276695:exon4:c.A124G:p.T42A,TP53:NM_001276696:exon4:c.A124G:p.T42A,TP53:NM_001276760:exon4:c.A124G:p.T42A,TP53:NM_001276761:exon4:c.A124G:p.T42A	na	na	na	na	na	na	na	0.85	T	0	B	0.001	B	0.003	N	1	N	-0.345	N	-1.94	D	0.896	D	0.802	D	0.26	-1.162	0.094	-3.94	-0.584	-0.21	0.88	281	0.0142	0	19
ND03204 OD
Chr	Start	End	Ref	Alt	Func.refGene	Gene.refGene	GeneDetail.refGene	ExonicFunc.refGene	AAChange.refGene	clinvar_20140929	cosmic70	snp129	snp138	exac01	esp6500si_all	agilentv5	SIFT_score	SIFT_pred	Polyphen2_HDIV_score	Polyphen2_HDIV_pred	Polyphen2_HVAR_score	Polyphen2_HVAR_pred	LRT_score	LRT_pred	MutationTaster_score	MutationTaster_pred	MutationAssessor_score	MutationAssessor_pred	FATHMM_score	FATHMM_pred	RadialSVM_score	RadialSVM_pred	LR_score	LR_pred	VEST3_score	CADD_raw	CADD_phred	GERP++_RS	phyloP46way_placental	phyloP100way_vertebrate	SiPhy_29way_logOdds	Depth1	Vaf1	Vaf2	Depth2
chr17	7572886	7572886	G	A	UTR3	TP53	NM_001276761:c.*41C>T,NM_001276760:c.*41C>T,NM_001126112:c.*41C>T,NM_001126115:c.*41C>T,NM_001126114:c.*330C>T,NM_001276695:c.*242C>T,NM_000546:c.*41C>T,NM_001126117:c.*242C>T,NM_001126116:c.*330C>T,NM_001126118:c.*41C>T,NM_001276699:c.*242C>T,NM_001276698:c.*330C>T,NM_001276697:c.*41C>T,NM_001276696:c.*330C>T,NM_001126113:c.*242C>T	na	na	na	na	na	na	na	na	na	na	na	na	na	na	na	na	na	na	na	na	na	na	na	na	na	na	na	na	na	na	na	na	na	na	5245	0.0139	0.0008	6606
chr17	7579310	7579310	A	G	splicing	TP53	NM_001276761:exon5:c.258+2T>C,NM_001276760:exon5:c.258+2T>C,NM_001126112:exon5:c.375+2T>C,NM_001126114:exon5:c.375+2T>C,NM_001276695:exon5:c.258+2T>C,NM_000546:exon5:c.375+2T>C,NM_001126118:exon4:c.258+2T>C,NM_001276696:exon5:c.258+2T>C,NM_001126113:exon5:c.375+2T>C	na	na	na	ID=COSM44436,COSM1172513,COSM1172514;OCCURENCE=1(skin),1(oesophagus)	na	na	na	na	na	.	.	.	.	.	.	.	.	1	D	.	.	.	.	.	.	.	.	.	3.766	19.12	4.3	1.946	7.389	11.734	6642	0.0122	0.0036	7709
ND03204 OS
Chr	Start	End	Ref	Alt	Func.refGene	Gene.refGene	GeneDetail.refGene	ExonicFunc.refGene	AAChange.refGene	clinvar_20140929	cosmic70	snp129	snp138	exac01	esp6500si_all	agilentv5	SIFT_score	SIFT_pred	Polyphen2_HDIV_score	Polyphen2_HDIV_pred	Polyphen2_HVAR_score	Polyphen2_HVAR_pred	LRT_score	LRT_pred	MutationTaster_score	MutationTaster_pred	MutationAssessor_score	MutationAssessor_pred	FATHMM_score	FATHMM_pred	RadialSVM_score	RadialSVM_pred	LR_score	LR_pred	VEST3_score	CADD_raw	CADD_phred	GERP++_RS	phyloP46way_placental	phyloP100way_vertebrate	SiPhy_29way_logOdds	Depth1	Vaf1	Vaf2	Depth2
chr17	7572977	7572977	A	G	exonic	TP53	na	nonsynonymous SNV	TP53:NM_001126115:exon7:c.T736C:p.S246P,TP53:NM_001276697:exon7:c.T655C:p.S219P,TP53:NM_001126118:exon10:c.T1015C:p.S339P,TP53:NM_000546:exon11:c.T1132C:p.S378P,TP53:NM_001126112:exon11:c.T1132C:p.S378P,TP53:NM_001276760:exon11:c.T1015C:p.S339P,TP53:NM_001276761:exon11:c.T1015C:p.S339P	na	na	na	rs80184930	0.0006314	na	na	0.12	T	0.002	B	0.006	B	0.016	N	1	D	2.3	M	-5.58	D	0.972	D	0.931	D	0.209	2.409	14.01	4.2	2.234	2.597	6.377	3457	0.0198	0.0082	4618
chr17	7572984	7572984	C	A	exonic	TP53	na	nonsynonymous SNV	TP53:NM_001126115:exon7:c.G729T:p.Q243H,TP53:NM_001276697:exon7:c.G648T:p.Q216H,TP53:NM_001126118:exon10:c.G1008T:p.Q336H,TP53:NM_000546:exon11:c.G1125T:p.Q375H,TP53:NM_001126112:exon11:c.G1125T:p.Q375H,TP53:NM_001276760:exon11:c.G1008T:p.Q336H,TP53:NM_001276761:exon11:c.G1008T:p.Q336H	na	na	na	na	na	na	na	0.12	T	0.892	P	0.401	B	0.891	N	0.987	N	2.14	M	-5.58	D	0.867	D	0.923	D	0.262	2.433	14.1	-5.89	-1.067	-1.375	5.637	3778	0.028	0.006	4675
ND03208 OD
Chr	Start	End	Ref	Alt	Func.refGene	Gene.refGene	GeneDetail.refGene	ExonicFunc.refGene	AAChange.refGene	clinvar_20140929	cosmic70	snp129	snp138	exac01	esp6500si_all	agilentv5	SIFT_score	SIFT_pred	Polyphen2_HDIV_score	Polyphen2_HDIV_pred	Polyphen2_HVAR_score	Polyphen2_HVAR_pred	LRT_score	LRT_pred	MutationTaster_score	MutationTaster_pred	MutationAssessor_score	MutationAssessor_pred	FATHMM_score	FATHMM_pred	RadialSVM_score	RadialSVM_pred	LR_score	LR_pred	VEST3_score	CADD_raw	CADD_phred	GERP++_RS	phyloP46way_placental	phyloP100way_vertebrate	SiPhy_29way_logOdds	Depth1	Vaf1	Vaf2	Depth2
chr17	7576914	7576914	T	C	exonic	TP53	na	nonsynonymous SNV	TP53:NM_001126115:exon5:c.A536G:p.N179S,TP53:NM_001126116:exon5:c.A536G:p.N179S,TP53:NM_001126117:exon5:c.A536G:p.N179S,TP53:NM_001276697:exon5:c.A455G:p.N152S,TP53:NM_001276698:exon5:c.A455G:p.N152S,TP53:NM_001276699:exon5:c.A455G:p.N152S,TP53:NM_001126118:exon8:c.A815G:p.N272S,TP53:NM_000546:exon9:c.A932G:p.N311S,TP53:NM_001126112:exon9:c.A932G:p.N311S,TP53:NM_001126113:exon9:c.A932G:p.N311S,TP…	na	na	rs56184981	rs56184981	na	na	na	0.89	T	0	B	0.002	B	0.001	N	1	N	-0.37	N	-5.33	D	0.903	D	0.881	D	0.093	-1.489	0.017	-10.3	-2.225	-1.643	9.485	3368	0.0107	0.003	2664
chr17	7577042	7577042	A	G	exonic	TP53	na	nonsynonymous SNV	TP53:NM_001126115:exon4:c.T500C:p.L167P,TP53:NM_001126116:exon4:c.T500C:p.L167P,TP53:NM_001126117:exon4:c.T500C:p.L167P,TP53:NM_001276697:exon4:c.T419C:p.L140P,TP53:NM_001276698:exon4:c.T419C:p.L140P,TP53:NM_001276699:exon4:c.T419C:p.L140P,TP53:NM_001126118:exon7:c.T779C:p.L260P,TP53:NM_000546:exon8:c.T896C:p.L299P,TP53:NM_001126112:exon8:c.T896C:p.L299P,TP53:NM_001126113:exon8:c.T896C:p.L299P,TP…	na	ID=COSM46159;OCCURENCE=1(pancreas)	na	na	na	na	na	0.36	T	0.001	B	0.003	B	0.518	N	0.996	N	-0.445	N	-5.52	D	1.163	D	0.891	D	0.218	0.573	7.094	-2.7	-0.676	-0.514	4.552	6266	0.0106	0.0031	7732
ND03208 OS
Chr	Start	End	Ref	Alt	Func.refGene	Gene.refGene	GeneDetail.refGene	ExonicFunc.refGene	AAChange.refGene	clinvar_20140929	cosmic70	snp129	snp138	exac01	esp6500si_all	agilentv5	SIFT_score	SIFT_pred	Polyphen2_HDIV_score	Polyphen2_HDIV_pred	Polyphen2_HVAR_score	Polyphen2_HVAR_pred	LRT_score	LRT_pred	MutationTaster_score	MutationTaster_pred	MutationAssessor_score	MutationAssessor_pred	FATHMM_score	FATHMM_pred	RadialSVM_score	RadialSVM_pred	LR_score	LR_pred	VEST3_score	CADD_raw	CADD_phred	GERP++_RS	phyloP46way_placental	phyloP100way_vertebrate	SiPhy_29way_logOdds	Depth1	Vaf1	Vaf2	Depth2
chr17	7572980	7572980	T	G	exonic	TP53	na	nonsynonymous SNV	TP53:NM_001126115:exon7:c.A733C:p.T245P,TP53:NM_001276697:exon7:c.A652C:p.T218P,TP53:NM_001126118:exon10:c.A1012C:p.T338P,TP53:NM_000546:exon11:c.A1129C:p.T377P,TP53:NM_001126112:exon11:c.A1129C:p.T377P,TP53:NM_001276760:exon11:c.A1012C:p.T338P,TP53:NM_001276761:exon11:c.A1012C:p.T338P	na	ID=COSM1658764;OCCURENCE=1(urinary_tract),1(haematopoietic_and_lymphoid_tissue)	na	na	0.0007261	na	0.01	1	T	0.002	B	0.009	B	0.117	N	1	D	1.05	L	-5.6	D	0.418	D	0.863	D	0.21	1.322	10.34	1.9	0.143	0.464	4.246	4231	0.0703	0.0043	4615
chr17	7572984	7572984	C	A	exonic	TP53	na	nonsynonymous SNV	TP53:NM_001126115:exon7:c.G729T:p.Q243H,TP53:NM_001276697:exon7:c.G648T:p.Q216H,TP53:NM_001126118:exon10:c.G1008T:p.Q336H,TP53:NM_000546:exon11:c.G1125T:p.Q375H,TP53:NM_001126112:exon11:c.G1125T:p.Q375H,TP53:NM_001276760:exon11:c.G1008T:p.Q336H,TP53:NM_001276761:exon11:c.G1008T:p.Q336H	na	na	na	na	na	na	na	0.12	T	0.892	P	0.401	B	0.891	N	0.987	N	2.14	M	-5.58	D	0.867	D	0.923	D	0.262	2.433	14.1	-5.89	-1.067	-1.375	5.637	4237	0.0153	0.0013	4631
chr17	7572996	7572996	G	T	exonic	TP53	na	synonymous SNV	TP53:NM_001126115:exon7:c.C717A:p.S239S,TP53:NM_001276697:exon7:c.C636A:p.S212S,TP53:NM_001126118:exon10:c.C996A:p.S332S,TP53:NM_000546:exon11:c.C1113A:p.S371S,TP53:NM_001126112:exon11:c.C1113A:p.S371S,TP53:NM_001276760:exon11:c.C996A:p.S332S,TP53:NM_001276761:exon11:c.C996A:p.S332S	na	na	na	na	7.892e-06	na	na	na	na	na	na	na	na	na	na	na	na	na	na	na	na	na	na	na	na	na	na	na	na	na	na	na	4427	0.1185	0.005	4625
chr17	7576605	7576605	G	A	UTR3	TP53	NM_001126114:c.*20C>T,NM_001126116:c.*20C>T,NM_001276698:c.*20C>T,NM_001276696:c.*20C>T	na	na	na	na	na	na	na	na	na	na	na	na	na	na	na	na	na	na	na	na	na	na	na	na	na	na	na	na	na	na	na	na	na	na	8306	0.0111	0.0002	6566
ND03210 OD
Chr	Start	End	Ref	Alt	Func.refGene	Gene.refGene	GeneDetail.refGene	ExonicFunc.refGene	AAChange.refGene	clinvar_20140929	cosmic70	snp129	snp138	exac01	esp6500si_all	agilentv5	SIFT_score	SIFT_pred	Polyphen2_HDIV_score	Polyphen2_HDIV_pred	Polyphen2_HVAR_score	Polyphen2_HVAR_pred	LRT_score	LRT_pred	MutationTaster_score	MutationTaster_pred	MutationAssessor_score	MutationAssessor_pred	FATHMM_score	FATHMM_pred	RadialSVM_score	RadialSVM_pred	LR_score	LR_pred	VEST3_score	CADD_raw	CADD_phred	GERP++_RS	phyloP46way_placental	phyloP100way_vertebrate	SiPhy_29way_logOdds	Depth1	Vaf1	Vaf2	Depth2
chr17	7576637	7576637	T	C	exonic	TP53	na	synonymous SNV	TP53:NM_001126116:exon6:c.A618G:p.K206K,TP53:NM_001276698:exon6:c.A537G:p.K179K,TP53:NM_001126114:exon10:c.A1014G:p.K338K,TP53:NM_001276696:exon10:c.A897G:p.K299K	na	na	na	na	na	na	na	na	na	na	na	na	na	na	na	na	na	na	na	na	na	na	na	na	na	na	na	na	na	na	na	na	8627	0.0106	0.0061	8975
ND03210 OS
Chr	Start	End	Ref	Alt	Func.refGene	Gene.refGene	GeneDetail.refGene	ExonicFunc.refGene	AAChange.refGene	clinvar_20140929	cosmic70	snp129	snp138	exac01	esp6500si_all	agilentv5	SIFT_score	SIFT_pred	Polyphen2_HDIV_score	Polyphen2_HDIV_pred	Polyphen2_HVAR_score	Polyphen2_HVAR_pred	LRT_score	LRT_pred	MutationTaster_score	MutationTaster_pred	MutationAssessor_score	MutationAssessor_pred	FATHMM_score	FATHMM_pred	RadialSVM_score	RadialSVM_pred	LR_score	LR_pred	VEST3_score	CADD_raw	CADD_phred	GERP++_RS	phyloP46way_placental	phyloP100way_vertebrate	SiPhy_29way_logOdds	Depth1	Vaf1	Vaf2	Depth2
chr17	7574027	7574027	C	A	exonic	TP53	na	nonsynonymous SNV	TP53:NM_001126115:exon6:c.G604T:p.G202W,TP53:NM_001276697:exon6:c.G523T:p.G175W,TP53:NM_001126118:exon9:c.G883T:p.G295W,TP53:NM_000546:exon10:c.G1000T:p.G334W,TP53:NM_001126112:exon10:c.G1000T:p.G334W,TP53:NM_001276760:exon10:c.G883T:p.G295W,TP53:NM_001276761:exon10:c.G883T:p.G295W	na	ID=COSM1386569,COSM48816;OCCURENCE=2(lung),1(large_intestine)	na	na	na	na	na	0	D	1	D	0.999	D	0	D	1	D	3.055	M	-7.91	D	0.898	D	0.996	D	0.969	3.494	17.87	5.43	2.549	6.452	16.734	396	0.0329	0.0038	1826
chr17	7576624	7576624	T	C	UTR3	TP53	NM_001126114:c.*1A>G,NM_001126116:c.*1A>G,NM_001276698:c.*1A>G,NM_001276696:c.*1A>G	na	na	na	na	na	na	na	na	na	na	na	na	na	na	na	na	na	na	na	na	na	na	na	na	na	na	na	na	na	na	na	na	na	na	1682	0.0101	0.0044	2505
chr17	7579324	7579324	A	G	exonic	TP53	na	synonymous SNV	TP53:NM_001126118:exon3:c.T246C:p.S82S,TP53:NM_000546:exon4:c.T363C:p.S121S,TP53:NM_001126112:exon4:c.T363C:p.S121S,TP53:NM_001126113:exon4:c.T363C:p.S121S,TP53:NM_001126114:exon4:c.T363C:p.S121S,TP53:NM_001276695:exon4:c.T246C:p.S82S,TP53:NM_001276696:exon4:c.T246C:p.S82S,TP53:NM_001276760:exon4:c.T246C:p.S82S,TP53:NM_001276761:exon4:c.T246C:p.S82S	na	ID=COSM1386835,COSM1386837,COSM1386836;OCCURENCE=1(large_intestine)	na	na	na	na	na	na	na	na	na	na	na	na	na	na	na	na	na	na	na	na	na	na	na	na	na	na	na	na	na	na	7270	0.011	0.0041	5860
ND03274 OD
Chr	Start	End	Ref	Alt	Func.refGene	Gene.refGene	GeneDetail.refGene	ExonicFunc.refGene	AAChange.refGene	clinvar_20140929	cosmic70	snp129	snp138	exac01	esp6500si_all	agilentv5	SIFT_score	SIFT_pred	Polyphen2_HDIV_score	Polyphen2_HDIV_pred	Polyphen2_HVAR_score	Polyphen2_HVAR_pred	LRT_score	LRT_pred	MutationTaster_score	MutationTaster_pred	MutationAssessor_score	MutationAssessor_pred	FATHMM_score	FATHMM_pred	RadialSVM_score	RadialSVM_pred	LR_score	LR_pred	VEST3_score	CADD_raw	CADD_phred	GERP++_RS	phyloP46way_placental	phyloP100way_vertebrate	SiPhy_29way_logOdds	Depth1	Vaf1	Vaf2	Depth2
chr17	7578514	7578514	T	C	exonic	TP53	na	nonsynonymous SNV	TP53:NM_001126115:exon1:c.A20G:p.K7R,TP53:NM_001126116:exon1:c.A20G:p.K7R,TP53:NM_001126117:exon1:c.A20G:p.K7R,TP53:NM_001126118:exon4:c.A299G:p.K100R,TP53:NM_000546:exon5:c.A416G:p.K139R,TP53:NM_001126112:exon5:c.A416G:p.K139R,TP53:NM_001126113:exon5:c.A416G:p.K139R,TP53:NM_001126114:exon5:c.A416G:p.K139R,TP53:NM_001276695:exon5:c.A299G:p.K100R,TP53:NM_001276696:exon5:c.A299G:p.K100R,TP53:NM_001…	na	ID=COSM45063;OCCURENCE=1(kidney),1(breast)	na	na	na	na	na	0	D	0.964	D	0.954	D	0	D	1	D	2.92	M	-6.86	D	1.067	D	0.988	D	0.507	3.002	16.01	3.27	1.02	5.117	7.99	1255	0.0104	0	16
ND03274 OS
Chr	Start	End	Ref	Alt	Func.refGene	Gene.refGene	GeneDetail.refGene	ExonicFunc.refGene	AAChange.refGene	clinvar_20140929	cosmic70	snp129	snp138	exac01	esp6500si_all	agilentv5	SIFT_score	SIFT_pred	Polyphen2_HDIV_score	Polyphen2_HDIV_pred	Polyphen2_HVAR_score	Polyphen2_HVAR_pred	LRT_score	LRT_pred	MutationTaster_score	MutationTaster_pred	MutationAssessor_score	MutationAssessor_pred	FATHMM_score	FATHMM_pred	RadialSVM_score	RadialSVM_pred	LR_score	LR_pred	VEST3_score	CADD_raw	CADD_phred	GERP++_RS	phyloP46way_placental	phyloP100way_vertebrate	SiPhy_29way_logOdds	Depth1	Vaf1	Vaf2	Depth2
chr17	7572907	7572907	G	A	UTR3	TP53	NM_001276761:c.*20C>T,NM_001276760:c.*20C>T,NM_001126112:c.*20C>T,NM_001126115:c.*20C>T,NM_001126114:c.*309C>T,NM_001276695:c.*221C>T,NM_000546:c.*20C>T,NM_001126117:c.*221C>T,NM_001126116:c.*309C>T,NM_001126118:c.*20C>T,NM_001276699:c.*221C>T,NM_001276698:c.*309C>T,NM_001276697:c.*20C>T,NM_001276696:c.*309C>T,NM_001126113:c.*221C>T	na	na	na	na	na	na	na	na	na	na	na	na	na	na	na	na	na	na	na	na	na	na	na	na	na	na	na	na	na	na	na	na	na	na	5693	0.0133	0.0023	4682
chr17	7572977	7572977	A	G	exonic	TP53	na	nonsynonymous SNV	TP53:NM_001126115:exon7:c.T736C:p.S246P,TP53:NM_001276697:exon7:c.T655C:p.S219P,TP53:NM_001126118:exon10:c.T1015C:p.S339P,TP53:NM_000546:exon11:c.T1132C:p.S378P,TP53:NM_001126112:exon11:c.T1132C:p.S378P,TP53:NM_001276760:exon11:c.T1015C:p.S339P,TP53:NM_001276761:exon11:c.T1015C:p.S339P	na	na	na	rs80184930	0.0006314	na	na	0.12	T	0.002	B	0.006	B	0.016	N	1	D	2.3	M	-5.58	D	0.972	D	0.931	D	0.209	2.409	14.01	4.2	2.234	2.597	6.377	4351	0.0134	0.0054	4626
chr17	7572980	7572980	T	G	exonic	TP53	na	nonsynonymous SNV	TP53:NM_001126115:exon7:c.A733C:p.T245P,TP53:NM_001276697:exon7:c.A652C:p.T218P,TP53:NM_001126118:exon10:c.A1012C:p.T338P,TP53:NM_000546:exon11:c.A1129C:p.T377P,TP53:NM_001126112:exon11:c.A1129C:p.T377P,TP53:NM_001276760:exon11:c.A1012C:p.T338P,TP53:NM_001276761:exon11:c.A1012C:p.T338P	na	ID=COSM1658764;OCCURENCE=1(urinary_tract),1(haematopoietic_and_lymphoid_tissue)	na	na	0.0007261	na	0.01	1	T	0.002	B	0.009	B	0.117	N	1	D	1.05	L	-5.6	D	0.418	D	0.863	D	0.21	1.322	10.34	1.9	0.143	0.464	4.246	4416	0.0428	0.0055	4592
chr17	7572984	7572984	C	A	exonic	TP53	na	nonsynonymous SNV	TP53:NM_001126115:exon7:c.G729T:p.Q243H,TP53:NM_001276697:exon7:c.G648T:p.Q216H,TP53:NM_001126118:exon10:c.G1008T:p.Q336H,TP53:NM_000546:exon11:c.G1125T:p.Q375H,TP53:NM_001126112:exon11:c.G1125T:p.Q375H,TP53:NM_001276760:exon11:c.G1008T:p.Q336H,TP53:NM_001276761:exon11:c.G1008T:p.Q336H	na	na	na	na	na	na	na	0.12	T	0.892	P	0.401	B	0.891	N	0.987	N	2.14	M	-5.58	D	0.867	D	0.923	D	0.262	2.433	14.1	-5.89	-1.067	-1.375	5.637	4429	0.0112	0.0013	4598
chr17	7572996	7572996	G	T	exonic	TP53	na	synonymous SNV	TP53:NM_001126115:exon7:c.C717A:p.S239S,TP53:NM_001276697:exon7:c.C636A:p.S212S,TP53:NM_001126118:exon10:c.C996A:p.S332S,TP53:NM_000546:exon11:c.C1113A:p.S371S,TP53:NM_001126112:exon11:c.C1113A:p.S371S,TP53:NM_001276760:exon11:c.C996A:p.S332S,TP53:NM_001276761:exon11:c.C996A:p.S332S	na	na	na	na	7.892e-06	na	na	na	na	na	na	na	na	na	na	na	na	na	na	na	na	na	na	na	na	na	na	na	na	na	na	na	4552	0.0812	0.0046	4612
ND03278 OD
Chr	Start	End	Ref	Alt	Func.refGene	Gene.refGene	GeneDetail.refGene	ExonicFunc.refGene	AAChange.refGene	clinvar_20140929	cosmic70	snp129	snp138	exac01	esp6500si_all	agilentv5	SIFT_score	SIFT_pred	Polyphen2_HDIV_score	Polyphen2_HDIV_pred	Polyphen2_HVAR_score	Polyphen2_HVAR_pred	LRT_score	LRT_pred	MutationTaster_score	MutationTaster_pred	MutationAssessor_score	MutationAssessor_pred	FATHMM_score	FATHMM_pred	RadialSVM_score	RadialSVM_pred	LR_score	LR_pred	VEST3_score	CADD_raw	CADD_phred	GERP++_RS	phyloP46way_placental	phyloP100way_vertebrate	SiPhy_29way_logOdds	Depth1	Vaf1	Vaf2	Depth2
chr17	7572977	7572977	A	G	exonic	TP53	na	nonsynonymous SNV	TP53:NM_001126115:exon7:c.T736C:p.S246P,TP53:NM_001276697:exon7:c.T655C:p.S219P,TP53:NM_001126118:exon10:c.T1015C:p.S339P,TP53:NM_000546:exon11:c.T1132C:p.S378P,TP53:NM_001126112:exon11:c.T1132C:p.S378P,TP53:NM_001276760:exon11:c.T1015C:p.S339P,TP53:NM_001276761:exon11:c.T1015C:p.S339P	na	na	na	rs80184930	0.0006314	na	na	0.12	T	0.002	B	0.006	B	0.016	N	1	D	2.3	M	-5.58	D	0.972	D	0.931	D	0.209	2.409	14.01	4.2	2.234	2.597	6.377	3741	0.0139	0.0062	3732
chr17	7572980	7572980	T	G	exonic	TP53	na	nonsynonymous SNV	TP53:NM_001126115:exon7:c.A733C:p.T245P,TP53:NM_001276697:exon7:c.A652C:p.T218P,TP53:NM_001126118:exon10:c.A1012C:p.T338P,TP53:NM_000546:exon11:c.A1129C:p.T377P,TP53:NM_001126112:exon11:c.A1129C:p.T377P,TP53:NM_001276760:exon11:c.A1012C:p.T338P,TP53:NM_001276761:exon11:c.A1012C:p.T338P	na	ID=COSM1658764;OCCURENCE=1(urinary_tract),1(haematopoietic_and_lymphoid_tissue)	na	na	0.0007261	na	0.01	1	T	0.002	B	0.009	B	0.117	N	1	D	1.05	L	-5.6	D	0.418	D	0.863	D	0.21	1.322	10.34	1.9	0.143	0.464	4.246	3946	0.0987	0.006	3707
chr17	7572984	7572984	C	A	exonic	TP53	na	nonsynonymous SNV	TP53:NM_001126115:exon7:c.G729T:p.Q243H,TP53:NM_001276697:exon7:c.G648T:p.Q216H,TP53:NM_001126118:exon10:c.G1008T:p.Q336H,TP53:NM_000546:exon11:c.G1125T:p.Q375H,TP53:NM_001126112:exon11:c.G1125T:p.Q375H,TP53:NM_001276760:exon11:c.G1008T:p.Q336H,TP53:NM_001276761:exon11:c.G1008T:p.Q336H	na	na	na	na	na	na	na	0.12	T	0.892	P	0.401	B	0.891	N	0.987	N	2.14	M	-5.58	D	0.867	D	0.923	D	0.262	2.433	14.1	-5.89	-1.067	-1.375	5.637	3952	0.0243	0.0019	3727
chr17	7572988	7572988	C	A	exonic	TP53	na	nonsynonymous SNV	TP53:NM_001126115:exon7:c.G725T:p.G242V,TP53:NM_001276697:exon7:c.G644T:p.G215V,TP53:NM_001126118:exon10:c.G1004T:p.G335V,TP53:NM_000546:exon11:c.G1121T:p.G374V,TP53:NM_001126112:exon11:c.G1121T:p.G374V,TP53:NM_001276760:exon11:c.G1004T:p.G335V,TP53:NM_001276761:exon11:c.G1004T:p.G335V	na	na	na	na	na	na	na	0.06	T	0.846	P	0.475	P	0.145	N	1	D	2.32	M	-5.68	D	1.038	D	0.949	D	0.445	2.955	15.85	4.34	1.483	1.993	9.794	4548	0.0104	0.0019	3684
chr17	7572996	7572996	G	T	exonic	TP53	na	synonymous SNV	TP53:NM_001126115:exon7:c.C717A:p.S239S,TP53:NM_001276697:exon7:c.C636A:p.S212S,TP53:NM_001126118:exon10:c.C996A:p.S332S,TP53:NM_000546:exon11:c.C1113A:p.S371S,TP53:NM_001126112:exon11:c.C1113A:p.S371S,TP53:NM_001276760:exon11:c.C996A:p.S332S,TP53:NM_001276761:exon11:c.C996A:p.S332S	na	na	na	na	7.892e-06	na	na	na	na	na	na	na	na	na	na	na	na	na	na	na	na	na	na	na	na	na	na	na	na	na	na	na	4175	0.1572	0.006	3701
chr17	7574015	7574015	A	G	exonic	TP53	na	nonsynonymous SNV	TP53:NM_001126115:exon6:c.T616C:p.F206L,TP53:NM_001276697:exon6:c.T535C:p.F179L,TP53:NM_001126118:exon9:c.T895C:p.F299L,TP53:NM_000546:exon10:c.T1012C:p.F338L,TP53:NM_001126112:exon10:c.T1012C:p.F338L,TP53:NM_001276760:exon10:c.T895C:p.F299L,TP53:NM_001276761:exon10:c.T895C:p.F299L	na	ID=COSM1386565,COSM1386566;OCCURENCE=1(large_intestine)	na	na	na	na	na	0	D	0.787	P	0.595	P	0.005	N	1	D	2.39	M	-3.47	D	0.885	D	0.853	D	0.53	3.752	19.05	5.43	2.061	7.69	13.43	291	0.0137	0.0034	5851
chr17	7577098	7577098	T	C	exonic	TP53	na	synonymous SNV	TP53:NM_001126115:exon4:c.A444G:p.R148R,TP53:NM_001126116:exon4:c.A444G:p.R148R,TP53:NM_001126117:exon4:c.A444G:p.R148R,TP53:NM_001276697:exon4:c.A363G:p.R121R,TP53:NM_001276698:exon4:c.A363G:p.R121R,TP53:NM_001276699:exon4:c.A363G:p.R121R,TP53:NM_001126118:exon7:c.A723G:p.R241R,TP53:NM_000546:exon8:c.A840G:p.R280R,TP53:NM_001126112:exon8:c.A840G:p.R280R,TP53:NM_001126113:exon8:c.A840G:p.R280R,TP…	na	ID=COSM44568;OCCURENCE=3(urinary_tract)	na	na	na	na	na	na	na	na	na	na	na	na	na	na	na	na	na	na	na	na	na	na	na	na	na	na	na	na	na	na	693	0.0101	0.0029	5090
chr17	7579472	7579472	G	C	exonic	TP53	na	nonsynonymous SNV	TP53:NM_001126118:exon3:c.C98G:p.P33R,TP53:NM_000546:exon4:c.C215G:p.P72R,TP53:NM_001126112:exon4:c.C215G:p.P72R,TP53:NM_001126113:exon4:c.C215G:p.P72R,TP53:NM_001126114:exon4:c.C215G:p.P72R,TP53:NM_001276695:exon4:c.C98G:p.P33R,TP53:NM_001276696:exon4:c.C98G:p.P33R,TP53:NM_001276760:exon4:c.C98G:p.P33R,TP53:NM_001276761:exon4:c.C98G:p.P33R	CLINSIG=non-pathogenic|non-pathogenic|non-pathogenic|non-pathogenic;CLNDBN=CODON_72_POLYMORPHISM\x2c_(rs1042522)|not_provided|not_specified|Neoplastic_Syndromes\x2c_Hereditary;CLNREVSTAT=single|single|single|single;CLNACC=RCV000013144.1|RCV000034639.1|RCV000079202.2|RCV000132165.1;CLNDSDB=.|.|.|MedGen;CLNDSDBID=.|.|.|C0027672	ID=COSM250061;OCCURENCE=1(central_nervous_system),2(upper_aerodigestive_tract),1(urinary_tract),1(liver)	rs1042522	rs1042522	0.66	0.630037	0.87	0.17	T	0.745	P	0.372	B	0.371	U	1	P	0	N	-2.05	D	-0.929	T	0	T	0.267	0.823	8.316	1.87	1.355	1.015	9.773	7818	0.0236	0.0021	5620
ND03278 OS
Chr	Start	End	Ref	Alt	Func.refGene	Gene.refGene	GeneDetail.refGene	ExonicFunc.refGene	AAChange.refGene	clinvar_20140929	cosmic70	snp129	snp138	exac01	esp6500si_all	agilentv5	SIFT_score	SIFT_pred	Polyphen2_HDIV_score	Polyphen2_HDIV_pred	Polyphen2_HVAR_score	Polyphen2_HVAR_pred	LRT_score	LRT_pred	MutationTaster_score	MutationTaster_pred	MutationAssessor_score	MutationAssessor_pred	FATHMM_score	FATHMM_pred	RadialSVM_score	RadialSVM_pred	LR_score	LR_pred	VEST3_score	CADD_raw	CADD_phred	GERP++_RS	phyloP46way_placental	phyloP100way_vertebrate	SiPhy_29way_logOdds	Depth1	Vaf1	Vaf2	Depth2
chr17	7576912	7576912	T	C	exonic	TP53	na	nonsynonymous SNV	TP53:NM_001126115:exon5:c.A538G:p.T180A,TP53:NM_001126116:exon5:c.A538G:p.T180A,TP53:NM_001126117:exon5:c.A538G:p.T180A,TP53:NM_001276697:exon5:c.A457G:p.T153A,TP53:NM_001276698:exon5:c.A457G:p.T153A,TP53:NM_001276699:exon5:c.A457G:p.T153A,TP53:NM_001126118:exon8:c.A817G:p.T273A,TP53:NM_000546:exon9:c.A934G:p.T312A,TP53:NM_001126112:exon9:c.A934G:p.T312A,TP53:NM_001126113:exon9:c.A934G:p.T312A,TP…	na	ID=COSM43892;OCCURENCE=1(large_intestine)	na	na	na	na	na	0.06	T	0.259	B	0.167	B	0.103	N	0.759	N	2.535	M	-5.54	D	0.938	D	0.973	D	0.503	1.485	10.91	2.82	0.954	0.613	5.147	3738	0.0102	0.0041	1221
chr17	7577104	7577104	A	G	exonic	TP53	na	synonymous SNV	TP53:NM_001126115:exon4:c.T438C:p.P146P,TP53:NM_001126116:exon4:c.T438C:p.P146P,TP53:NM_001126117:exon4:c.T438C:p.P146P,TP53:NM_001276697:exon4:c.T357C:p.P119P,TP53:NM_001276698:exon4:c.T357C:p.P119P,TP53:NM_001276699:exon4:c.T357C:p.P119P,TP53:NM_001126118:exon7:c.T717C:p.P239P,TP53:NM_000546:exon8:c.T834C:p.P278P,TP53:NM_001126112:exon8:c.T834C:p.P278P,TP53:NM_001126113:exon8:c.T834C:p.P278P,TP…	na	ID=COSM45447;OCCURENCE=1(haematopoietic_and_lymphoid_tissue)	na	na	na	na	na	na	na	na	na	na	na	na	na	na	na	na	na	na	na	na	na	na	na	na	na	na	na	na	na	na	1018	0.0226	0	25
chr17	7578371	7578371	C	T	exonic	TP53	na	nonsynonymous SNV	TP53:NM_001126115:exon1:c.G163A:p.G55S,TP53:NM_001126116:exon1:c.G163A:p.G55S,TP53:NM_001126117:exon1:c.G163A:p.G55S,TP53:NM_001276697:exon1:c.G82A:p.G28S,TP53:NM_001276698:exon1:c.G82A:p.G28S,TP53:NM_001276699:exon1:c.G82A:p.G28S,TP53:NM_001126118:exon4:c.G442A:p.G148S,TP53:NM_000546:exon5:c.G559A:p.G187S,TP53:NM_001126112:exon5:c.G559A:p.G187S,TP53:NM_001126113:exon5:c.G559A:p.G187S,TP53:NM_001…	na	ID=COSM437537,COSM1636742,COSM44026,COSM437540,COSM437538,COSM437539;OCCURENCE=1(bone),1(oesophagus),1(lung),4(haematopoietic_and_lymphoid_tissue),2(breast),1(skin),1(urinary_tract),1(pancreas),1(liver),3(large_intestine)	na	na	7.892e-06	na	na	.	.	0.882	P	0.533	P	0	D	1	D	0.835	L	-6.63	D	1.097	D	0.964	D	0.608	2.042	12.78	4.7	2.545	2.866	15.958	3886	0.0118	0.0009	6457
chr17	7578383	7578383	A	G	exonic	TP53	na	nonsynonymous SNV	TP53:NM_001126115:exon1:c.T151C:p.S51P,TP53:NM_001126116:exon1:c.T151C:p.S51P,TP53:NM_001126117:exon1:c.T151C:p.S51P,TP53:NM_001276697:exon1:c.T70C:p.S24P,TP53:NM_001276698:exon1:c.T70C:p.S24P,TP53:NM_001276699:exon1:c.T70C:p.S24P,TP53:NM_001126118:exon4:c.T430C:p.S144P,TP53:NM_000546:exon5:c.T547C:p.S183P,TP53:NM_001126112:exon5:c.T547C:p.S183P,TP53:NM_001126113:exon5:c.T547C:p.S183P,TP53:NM_001…	na	ID=COSM44343;OCCURENCE=1(central_nervous_system),1(biliary_tract),1(prostate)	na	na	na	na	na	0.3	T	0.012	B	0.026	B	0.547	N	0.999	N	1.43	L	-6.72	D	1.097	D	0.95	D	0.488	1.177	9.789	1.35	0.342	-0.003	1.576	3893	0.0116	0.004	6481
chr17	7578473	7578473	G	A	exonic	TP53	na	nonsynonymous SNV	TP53:NM_001126115:exon1:c.C61T:p.P21S,TP53:NM_001126116:exon1:c.C61T:p.P21S,TP53:NM_001126117:exon1:c.C61T:p.P21S,TP53:NM_001126118:exon4:c.C340T:p.P114S,TP53:NM_000546:exon5:c.C457T:p.P153S,TP53:NM_001126112:exon5:c.C457T:p.P153S,TP53:NM_001126113:exon5:c.C457T:p.P153S,TP53:NM_001126114:exon5:c.C457T:p.P153S,TP53:NM_001276695:exon5:c.C340T:p.P114S,TP53:NM_001276696:exon5:c.C340T:p.P114S,TP53:NM_…	na	ID=COSM43675;OCCURENCE=1(oesophagus),4(urinary_tract),2(haematopoietic_and_lymphoid_tissue),1(small_intestine)	na	na	na	na	na	0.01	D	0.389	B	0.395	B	0.645	N	1	N	1.175	L	-6.54	D	1.319	D	0.961	D	0.416	1.523	11.04	-0.56	0.074	1.013	6.727	5923	0.0162	0.0009	3370
chr17	7579547	7579547	G	A	exonic	TP53	na	nonsynonymous SNV	TP53:NM_001126118:exon3:c.C23T:p.P8L,TP53:NM_000546:exon4:c.C140T:p.P47L,TP53:NM_001126112:exon4:c.C140T:p.P47L,TP53:NM_001126113:exon4:c.C140T:p.P47L,TP53:NM_001126114:exon4:c.C140T:p.P47L,TP53:NM_001276695:exon4:c.C23T:p.P8L,TP53:NM_001276696:exon4:c.C23T:p.P8L,TP53:NM_001276760:exon4:c.C23T:p.P8L,TP53:NM_001276761:exon4:c.C23T:p.P8L	na	ID=COSM44040;OCCURENCE=1(breast),1(haematopoietic_and_lymphoid_tissue)	na	na	na	na	na	0.28	T	0.816	P	0.124	B	0	N	1	N	0.805	L	-2.35	D	1.015	D	0.892	D	0.333	1.08	9.411	0.86	0.26	0.035	3.401	3566	0.011	0.0024	7897
ND03316 OD
Chr	Start	End	Ref	Alt	Func.refGene	Gene.refGene	GeneDetail.refGene	ExonicFunc.refGene	AAChange.refGene	clinvar_20140929	cosmic70	snp129	snp138	exac01	esp6500si_all	agilentv5	SIFT_score	SIFT_pred	Polyphen2_HDIV_score	Polyphen2_HDIV_pred	Polyphen2_HVAR_score	Polyphen2_HVAR_pred	LRT_score	LRT_pred	MutationTaster_score	MutationTaster_pred	MutationAssessor_score	MutationAssessor_pred	FATHMM_score	FATHMM_pred	RadialSVM_score	RadialSVM_pred	LR_score	LR_pred	VEST3_score	CADD_raw	CADD_phred	GERP++_RS	phyloP46way_placental	phyloP100way_vertebrate	SiPhy_29way_logOdds	Depth1	Vaf1	Vaf2	Depth2
chr17	7573943	7573943	T	C	exonic	TP53	na	nonsynonymous SNV	TP53:NM_001126115:exon6:c.A688G:p.S230G,TP53:NM_001276697:exon6:c.A607G:p.S203G,TP53:NM_001126118:exon9:c.A967G:p.S323G,TP53:NM_000546:exon10:c.A1084G:p.S362G,TP53:NM_001126112:exon10:c.A1084G:p.S362G,TP53:NM_001276760:exon10:c.A967G:p.S323G,TP53:NM_001276761:exon10:c.A967G:p.S323G	na	na	na	na	na	na	na	0.63	T	0.003	B	0.005	B	0.024	N	1	D	1.245	L	-5.59	D	1.004	D	0.908	D	0.397	1.236	10.02	5.43	2.061	4.564	11.87	4453	0.0104	0.006	4718
chr17	7573957	7573957	T	C	exonic	TP53	na	nonsynonymous SNV	TP53:NM_001126115:exon6:c.A674G:p.K225R,TP53:NM_001276697:exon6:c.A593G:p.K198R,TP53:NM_001126118:exon9:c.A953G:p.K318R,TP53:NM_000546:exon10:c.A1070G:p.K357R,TP53:NM_001126112:exon10:c.A1070G:p.K357R,TP53:NM_001276760:exon10:c.A953G:p.K318R,TP53:NM_001276761:exon10:c.A953G:p.K318R	na	na	na	na	7.892e-06	na	na	0.21	T	0.013	B	0.033	B	0.097	N	0.999	N	0.49	N	-3.15	D	-0.408	T	0.566	D	0.1	1.666	11.53	3.22	0.37	1.517	7.005	4457	0.0103	0.0025	4724
chr17	7577541	7577541	T	C	exonic	TP53	na	nonsynonymous SNV	TP53:NM_001126115:exon3:c.A344G:p.N115S,TP53:NM_001126116:exon3:c.A344G:p.N115S,TP53:NM_001126117:exon3:c.A344G:p.N115S,TP53:NM_001276697:exon3:c.A263G:p.N88S,TP53:NM_001276698:exon3:c.A263G:p.N88S,TP53:NM_001276699:exon3:c.A263G:p.N88S,TP53:NM_001126118:exon6:c.A623G:p.N208S,TP53:NM_000546:exon7:c.A740G:p.N247S,TP53:NM_001126112:exon7:c.A740G:p.N247S,TP53:NM_001126113:exon7:c.A740G:p.N247S,TP53:…	na	ID=COSM44512;OCCURENCE=3(lung),1(stomach),1(liver),1(soft_tissue),1(ovary)	na	na	na	na	na	0	D	1	D	0.999	D	0	D	1	D	2.91	M	-7.12	D	0.964	D	0.991	D	0.369	4.35	22.9	4.62	2.074	7.824	12.31	4232	0.0106	0.0046	4376
chr17	7578492	7578492	C	T	exonic	TP53	na	stopgain	TP53:NM_001126115:exon1:c.G42A:p.W14X,TP53:NM_001126116:exon1:c.G42A:p.W14X,TP53:NM_001126117:exon1:c.G42A:p.W14X,TP53:NM_001126118:exon4:c.G321A:p.W107X,TP53:NM_000546:exon5:c.G438A:p.W146X,TP53:NM_001126112:exon5:c.G438A:p.W146X,TP53:NM_001126113:exon5:c.G438A:p.W146X,TP53:NM_001126114:exon5:c.G438A:p.W146X,TP53:NM_001276695:exon5:c.G321A:p.W107X,TP53:NM_001276696:exon5:c.G321A:p.W107X,TP53:NM_…	na	ID=COSM10727,COSM1649371,COSM131520,COSM131517,COSM131519,COSM131518;OCCURENCE=5(upper_aerodigestive_tract),4(oesophagus),1(central_nervous_system),1(stomach),4(lung),1(endometrium),3(ovary),1(soft_tissue),1(pancreas),1(liver),2(urinary_tract),1(biliary_tract),5(large_intestine),2(breast)	na	na	na	na	na	0.1	T	.	.	.	.	0.372	N	1	A	.	.	.	.	.	.	.	.	.	2.653	14.83	4.52	1.452	1.174	7.287	1385	0.0101	0.001	1984
chr17	7579418	7579418	G	A	exonic	TP53	na	nonsynonymous SNV	TP53:NM_001126118:exon3:c.C152T:p.S51F,TP53:NM_000546:exon4:c.C269T:p.S90F,TP53:NM_001126112:exon4:c.C269T:p.S90F,TP53:NM_001126113:exon4:c.C269T:p.S90F,TP53:NM_001126114:exon4:c.C269T:p.S90F,TP53:NM_001276695:exon4:c.C152T:p.S51F,TP53:NM_001276696:exon4:c.C152T:p.S51F,TP53:NM_001276760:exon4:c.C152T:p.S51F,TP53:NM_001276761:exon4:c.C152T:p.S51F	na	ID=COSM46099;OCCURENCE=1(urinary_tract)	na	na	na	na	na	0.22	T	0.995	D	0.834	P	.	.	0.999	N	0.805	L	-2.3	D	0.903	D	0.951	D	0.536	1.801	11.98	3	1.236	3.245	11.85	3033	0.0115	0.0007	3016
ND03316 OS
Chr	Start	End	Ref	Alt	Func.refGene	Gene.refGene	GeneDetail.refGene	ExonicFunc.refGene	AAChange.refGene	clinvar_20140929	cosmic70	snp129	snp138	exac01	esp6500si_all	agilentv5	SIFT_score	SIFT_pred	Polyphen2_HDIV_score	Polyphen2_HDIV_pred	Polyphen2_HVAR_score	Polyphen2_HVAR_pred	LRT_score	LRT_pred	MutationTaster_score	MutationTaster_pred	MutationAssessor_score	MutationAssessor_pred	FATHMM_score	FATHMM_pred	RadialSVM_score	RadialSVM_pred	LR_score	LR_pred	VEST3_score	CADD_raw	CADD_phred	GERP++_RS	phyloP46way_placental	phyloP100way_vertebrate	SiPhy_29way_logOdds	Depth1	Vaf1	Vaf2	Depth2
ND03317 OD
Chr	Start	End	Ref	Alt	Func.refGene	Gene.refGene	GeneDetail.refGene	ExonicFunc.refGene	AAChange.refGene	clinvar_20140929	cosmic70	snp129	snp138	exac01	esp6500si_all	agilentv5	SIFT_score	SIFT_pred	Polyphen2_HDIV_score	Polyphen2_HDIV_pred	Polyphen2_HVAR_score	Polyphen2_HVAR_pred	LRT_score	LRT_pred	MutationTaster_score	MutationTaster_pred	MutationAssessor_score	MutationAssessor_pred	FATHMM_score	FATHMM_pred	RadialSVM_score	RadialSVM_pred	LR_score	LR_pred	VEST3_score	CADD_raw	CADD_phred	GERP++_RS	phyloP46way_placental	phyloP100way_vertebrate	SiPhy_29way_logOdds	Depth1	Vaf1	Vaf2	Depth2
chr17	7573943	7573943	T	C	exonic	TP53	na	nonsynonymous SNV	TP53:NM_001126115:exon6:c.A688G:p.S230G,TP53:NM_001276697:exon6:c.A607G:p.S203G,TP53:NM_001126118:exon9:c.A967G:p.S323G,TP53:NM_000546:exon10:c.A1084G:p.S362G,TP53:NM_001126112:exon10:c.A1084G:p.S362G,TP53:NM_001276760:exon10:c.A967G:p.S323G,TP53:NM_001276761:exon10:c.A967G:p.S323G	na	na	na	na	na	na	na	0.63	T	0.003	B	0.005	B	0.024	N	1	D	1.245	L	-5.59	D	1.004	D	0.908	D	0.397	1.236	10.02	5.43	2.061	4.564	11.87	4893	0.0126	0.0062	4062
chr17	7576857	7576857	A	G	exonic	TP53	na	nonsynonymous SNV	TP53:NM_001126115:exon5:c.T593C:p.L198P,TP53:NM_001126116:exon5:c.T593C:p.L198P,TP53:NM_001126117:exon5:c.T593C:p.L198P,TP53:NM_001276697:exon5:c.T512C:p.L171P,TP53:NM_001276698:exon5:c.T512C:p.L171P,TP53:NM_001276699:exon5:c.T512C:p.L171P,TP53:NM_001126118:exon8:c.T872C:p.L291P,TP53:NM_000546:exon9:c.T989C:p.L330P,TP53:NM_001126112:exon9:c.T989C:p.L330P,TP53:NM_001126113:exon9:c.T989C:p.L330P,TP…	na	ID=COSM46157;OCCURENCE=1(large_intestine)	na	na	na	na	na	0	D	1	D	0.996	D	0	D	1	D	2.94	M	-4.55	D	0.977	D	0.992	D	0.983	3.569	18.19	4.95	2.084	5.408	10.933	4383	0.011	0.0046	4311
chr17	7577541	7577541	T	C	exonic	TP53	na	nonsynonymous SNV	TP53:NM_001126115:exon3:c.A344G:p.N115S,TP53:NM_001126116:exon3:c.A344G:p.N115S,TP53:NM_001126117:exon3:c.A344G:p.N115S,TP53:NM_001276697:exon3:c.A263G:p.N88S,TP53:NM_001276698:exon3:c.A263G:p.N88S,TP53:NM_001276699:exon3:c.A263G:p.N88S,TP53:NM_001126118:exon6:c.A623G:p.N208S,TP53:NM_000546:exon7:c.A740G:p.N247S,TP53:NM_001126112:exon7:c.A740G:p.N247S,TP53:NM_001126113:exon7:c.A740G:p.N247S,TP53:…	na	ID=COSM44512;OCCURENCE=3(lung),1(stomach),1(liver),1(soft_tissue),1(ovary)	na	na	na	na	na	0	D	1	D	0.999	D	0	D	1	D	2.91	M	-7.12	D	0.964	D	0.991	D	0.369	4.35	22.9	4.62	2.074	7.824	12.31	4447	0.0115	0.0074	3903
chr17	7578284	7578284	C	T	exonic	TP53	na	nonsynonymous SNV	TP53:NM_001126115:exon2:c.G169A:p.A57T,TP53:NM_001126116:exon2:c.G169A:p.A57T,TP53:NM_001126117:exon2:c.G169A:p.A57T,TP53:NM_001276697:exon2:c.G88A:p.A30T,TP53:NM_001276698:exon2:c.G88A:p.A30T,TP53:NM_001276699:exon2:c.G88A:p.A30T,TP53:NM_001126118:exon5:c.G448A:p.A150T,TP53:NM_000546:exon6:c.G565A:p.A189T,TP53:NM_001126112:exon6:c.G565A:p.A189T,TP53:NM_001126113:exon6:c.G565A:p.A189T,TP53:NM_001…	na	ID=COSM43537;OCCURENCE=3(large_intestine)	na	na	na	na	na	0	D	1	D	0.994	D	0	D	1	D	1.555	L	-6.79	D	1.027	D	0.986	D	0.753	3.545	18.09	5.41	2.702	4.856	17.077	4380	0.0128	0.0008	3664
chr17	7579587	7579587	G	A	exonic	TP53	na	nonsynonymous SNV	TP53:NM_000546:exon4:c.C100T:p.P34S,TP53:NM_001126112:exon4:c.C100T:p.P34S,TP53:NM_001126113:exon4:c.C100T:p.P34S,TP53:NM_001126114:exon4:c.C100T:p.P34S	na	na	na	na	na	na	na	0.83	T	0.004	B	0.004	B	0.011	N	1	N	0	N	-2.03	D	0.873	D	0.857	D	0.446	-0.299	2.576	-5.32	-1.678	-2.661	11.815	3806	0.0108	0.001	3966
ND03317 OS
Chr	Start	End	Ref	Alt	Func.refGene	Gene.refGene	GeneDetail.refGene	ExonicFunc.refGene	AAChange.refGene	clinvar_20140929	cosmic70	snp129	snp138	exac01	esp6500si_all	agilentv5	SIFT_score	SIFT_pred	Polyphen2_HDIV_score	Polyphen2_HDIV_pred	Polyphen2_HVAR_score	Polyphen2_HVAR_pred	LRT_score	LRT_pred	MutationTaster_score	MutationTaster_pred	MutationAssessor_score	MutationAssessor_pred	FATHMM_score	FATHMM_pred	RadialSVM_score	RadialSVM_pred	LR_score	LR_pred	VEST3_score	CADD_raw	CADD_phred	GERP++_RS	phyloP46way_placental	phyloP100way_vertebrate	SiPhy_29way_logOdds	Depth1	Vaf1	Vaf2	Depth2
chr17	7572905	7572905	G	A	UTR3	TP53	NM_001276761:c.*22C>T,NM_001276760:c.*22C>T,NM_001126112:c.*22C>T,NM_001126115:c.*22C>T,NM_001126114:c.*311C>T,NM_001276695:c.*223C>T,NM_000546:c.*22C>T,NM_001126117:c.*223C>T,NM_001126116:c.*311C>T,NM_001126118:c.*22C>T,NM_001276699:c.*223C>T,NM_001276698:c.*311C>T,NM_001276697:c.*22C>T,NM_001276696:c.*311C>T,NM_001126113:c.*223C>T	na	na	na	na	na	na	na	na	na	na	na	na	na	na	na	na	na	na	na	na	na	na	na	na	na	na	na	na	na	na	na	na	na	na	3361	0.0146	0.0006	3499
ND03330 OD
Chr	Start	End	Ref	Alt	Func.refGene	Gene.refGene	GeneDetail.refGene	ExonicFunc.refGene	AAChange.refGene	clinvar_20140929	cosmic70	snp129	snp138	exac01	esp6500si_all	agilentv5	SIFT_score	SIFT_pred	Polyphen2_HDIV_score	Polyphen2_HDIV_pred	Polyphen2_HVAR_score	Polyphen2_HVAR_pred	LRT_score	LRT_pred	MutationTaster_score	MutationTaster_pred	MutationAssessor_score	MutationAssessor_pred	FATHMM_score	FATHMM_pred	RadialSVM_score	RadialSVM_pred	LR_score	LR_pred	VEST3_score	CADD_raw	CADD_phred	GERP++_RS	phyloP46way_placental	phyloP100way_vertebrate	SiPhy_29way_logOdds	Depth1	Vaf1	Vaf2	Depth2
ND03330 OS
Chr	Start	End	Ref	Alt	Func.refGene	Gene.refGene	GeneDetail.refGene	ExonicFunc.refGene	AAChange.refGene	clinvar_20140929	cosmic70	snp129	snp138	exac01	esp6500si_all	agilentv5	SIFT_score	SIFT_pred	Polyphen2_HDIV_score	Polyphen2_HDIV_pred	Polyphen2_HVAR_score	Polyphen2_HVAR_pred	LRT_score	LRT_pred	MutationTaster_score	MutationTaster_pred	MutationAssessor_score	MutationAssessor_pred	FATHMM_score	FATHMM_pred	RadialSVM_score	RadialSVM_pred	LR_score	LR_pred	VEST3_score	CADD_raw	CADD_phred	GERP++_RS	phyloP46way_placental	phyloP100way_vertebrate	SiPhy_29way_logOdds	Depth1	Vaf1	Vaf2	Depth2
chr17	7572945	7572945	T	C	exonic	TP53	na	synonymous SNV	TP53:NM_001126115:exon7:c.A768G:p.E256E,TP53:NM_001276697:exon7:c.A687G:p.E229E,TP53:NM_001126118:exon10:c.A1047G:p.E349E,TP53:NM_000546:exon11:c.A1164G:p.E388E,TP53:NM_001126112:exon11:c.A1164G:p.E388E,TP53:NM_001276760:exon11:c.A1047G:p.E349E,TP53:NM_001276761:exon11:c.A1047G:p.E349E	na	na	na	na	na	na	na	na	na	na	na	na	na	na	na	na	na	na	na	na	na	na	na	na	na	na	na	na	na	na	na	na	2680	0.0112	0.0024	3400
chr17	7572988	7572988	C	T	exonic	TP53	na	nonsynonymous SNV	TP53:NM_001126115:exon7:c.G725A:p.G242D,TP53:NM_001276697:exon7:c.G644A:p.G215D,TP53:NM_001126118:exon10:c.G1004A:p.G335D,TP53:NM_000546:exon11:c.G1121A:p.G374D,TP53:NM_001126112:exon11:c.G1121A:p.G374D,TP53:NM_001276760:exon11:c.G1004A:p.G335D,TP53:NM_001276761:exon11:c.G1004A:p.G335D	na	na	na	na	na	na	na	0.25	T	0.005	B	0.01	B	0.145	N	1	D	1.63	L	-5.62	D	0.992	D	0.92	D	0.442	1.985	12.59	4.34	1.483	1.993	9.794	2615	0.0161	0.0009	3315
chr17	7576856	7576856	A	G	exonic	TP53	na	synonymous SNV	TP53:NM_001126115:exon5:c.T594C:p.L198L,TP53:NM_001126116:exon5:c.T594C:p.L198L,TP53:NM_001126117:exon5:c.T594C:p.L198L,TP53:NM_001276697:exon5:c.T513C:p.L171L,TP53:NM_001276698:exon5:c.T513C:p.L171L,TP53:NM_001276699:exon5:c.T513C:p.L171L,TP53:NM_001126118:exon8:c.T873C:p.L291L,TP53:NM_000546:exon9:c.T990C:p.L330L,TP53:NM_001126112:exon9:c.T990C:p.L330L,TP53:NM_001126113:exon9:c.T990C:p.L330L,TP…	na	na	na	na	na	na	na	0.38	T	.	.	.	.	.	.	1	D	.	.	.	.	-1.047	T	0.114	T	.	0.685	7.663	-0.205	0.015	0.075	3.781	4701	0.01	0.0045	4202
chr17	7576869	7576869	T	C	exonic	TP53	na	nonsynonymous SNV	TP53:NM_001126115:exon5:c.A581G:p.E194G,TP53:NM_001126116:exon5:c.A581G:p.E194G,TP53:NM_001126117:exon5:c.A581G:p.E194G,TP53:NM_001276697:exon5:c.A500G:p.E167G,TP53:NM_001276698:exon5:c.A500G:p.E167G,TP53:NM_001276699:exon5:c.A500G:p.E167G,TP53:NM_001126118:exon8:c.A860G:p.E287G,TP53:NM_000546:exon9:c.A977G:p.E326G,TP53:NM_001126112:exon9:c.A977G:p.E326G,TP53:NM_001126113:exon9:c.A977G:p.E326G,TP…	na	na	na	na	na	na	na	0	D	1	D	0.994	D	0.001	D	1	D	2.88	M	-4.55	D	0.03	D	0.412	T	0.866	4.07	20.9	4.95	2.084	3.137	10.933	4710	0.0117	0.0017	4205
chr17	7577043	7577043	G	A	exonic	TP53	na	synonymous SNV	TP53:NM_001126115:exon4:c.C499T:p.L167L,TP53:NM_001126116:exon4:c.C499T:p.L167L,TP53:NM_001126117:exon4:c.C499T:p.L167L,TP53:NM_001276697:exon4:c.C418T:p.L140L,TP53:NM_001276698:exon4:c.C418T:p.L140L,TP53:NM_001276699:exon4:c.C418T:p.L140L,TP53:NM_001126118:exon7:c.C778T:p.L260L,TP53:NM_000546:exon8:c.C895T:p.L299L,TP53:NM_001126112:exon8:c.C895T:p.L299L,TP53:NM_001126113:exon8:c.C895T:p.L299L,TP…	na	na	na	na	7.892e-06	na	na	na	na	na	na	na	na	na	na	na	na	na	na	na	na	na	na	na	na	na	na	na	na	na	na	na	5201	0.0154	0.0004	5056
chr17	7577088	7577088	T	C	exonic	TP53	na	nonsynonymous SNV	TP53:NM_001126115:exon4:c.A454G:p.T152A,TP53:NM_001126116:exon4:c.A454G:p.T152A,TP53:NM_001126117:exon4:c.A454G:p.T152A,TP53:NM_001276697:exon4:c.A373G:p.T125A,TP53:NM_001276698:exon4:c.A373G:p.T125A,TP53:NM_001276699:exon4:c.A373G:p.T125A,TP53:NM_001126118:exon7:c.A733G:p.T245A,TP53:NM_000546:exon8:c.A850G:p.T284A,TP53:NM_001126112:exon8:c.A850G:p.T284A,TP53:NM_001126113:exon8:c.A850G:p.T284A,TP…	na	ID=COSM45728;OCCURENCE=2(haematopoietic_and_lymphoid_tissue),1(large_intestine)	na	na	na	na	na	0.42	T	0.961	D	0.931	D	0	D	0.999	N	1.405	L	-6.64	D	1.069	D	0.977	D	0.303	1.868	12.2	3.91	0.909	1.523	8.965	5203	0.0119	0.0028	5069
chr17	7577497	7577497	A	G	splicing	TP53	NM_001276761:exon8:c.665+2T>C,NM_001276760:exon8:c.665+2T>C,NM_001126112:exon8:c.782+2T>C,NM_001126115:exon4:c.386+2T>C,NM_001126114:exon8:c.782+2T>C,NM_001276695:exon8:c.665+2T>C,NM_000546:exon8:c.782+2T>C,NM_001126117:exon4:c.386+2T>C,NM_001126116:exon4:c.386+2T>C,NM_001126118:exon7:c.665+2T>C,NM_001276699:exon4:c.305+2T>C,NM_001276698:exon4:c.305+2T>C,NM_001276697:exon4:c.305+2T>C,NM_001276696…	na	na	na	na	na	na	na	na	na	.	.	.	.	.	.	.	.	1	D	.	.	.	.	.	.	.	.	.	1.749	11.81	4.31	1.949	0.922	11.757	4140	0.0104	0.0055	3826
chr17	7578556	7578556	T	C	splicing	TP53	NM_001276761:exon6:c.259-2A>G,NM_001276760:exon6:c.259-2A>G,NM_001126112:exon6:c.376-2A>G,NM_001126114:exon6:c.376-2A>G,NM_001276695:exon6:c.259-2A>G,NM_000546:exon6:c.376-2A>G,NM_001126118:exon5:c.259-2A>G,NM_001276696:exon6:c.259-2A>G,NM_001126113:exon6:c.376-2A>G	na	na	na	ID=COSM45672,COSM318167,COSM318166,COSM3388230,COSM318168,COSM1646843;OCCURENCE=2(pancreas),2(liver),1(large_intestine),3(breast),4(ovary),4(lung),1(central_nervous_system)	na	na	na	na	na	.	.	.	.	.	.	.	.	1	D	.	.	.	.	.	.	.	.	.	3.337	17.23	4.62	2.078	6.214	10.603	2351	0.0106	0.0022	2711
chr17	7579434	7579434	G	A	exonic	TP53	na	nonsynonymous SNV	TP53:NM_001126118:exon3:c.C136T:p.P46S,TP53:NM_000546:exon4:c.C253T:p.P85S,TP53:NM_001126112:exon4:c.C253T:p.P85S,TP53:NM_001126113:exon4:c.C253T:p.P85S,TP53:NM_001126114:exon4:c.C253T:p.P85S,TP53:NM_001276695:exon4:c.C136T:p.P46S,TP53:NM_001276696:exon4:c.C136T:p.P46S,TP53:NM_001276760:exon4:c.C136T:p.P46S,TP53:NM_001276761:exon4:c.C136T:p.P46S	na	ID=COSM45918;OCCURENCE=2(urinary_tract)	na	na	na	na	na	0.2	T	1	D	0.994	D	0.566	N	1	N	0.695	N	-2.32	D	0.944	D	0.948	D	0.509	0.532	6.88	0.542	0.147	0.269	6.307	2597	0.0296	0.0008	2537
ND03349 OD
Chr	Start	End	Ref	Alt	Func.refGene	Gene.refGene	GeneDetail.refGene	ExonicFunc.refGene	AAChange.refGene	clinvar_20140929	cosmic70	snp129	snp138	exac01	esp6500si_all	agilentv5	SIFT_score	SIFT_pred	Polyphen2_HDIV_score	Polyphen2_HDIV_pred	Polyphen2_HVAR_score	Polyphen2_HVAR_pred	LRT_score	LRT_pred	MutationTaster_score	MutationTaster_pred	MutationAssessor_score	MutationAssessor_pred	FATHMM_score	FATHMM_pred	RadialSVM_score	RadialSVM_pred	LR_score	LR_pred	VEST3_score	CADD_raw	CADD_phred	GERP++_RS	phyloP46way_placental	phyloP100way_vertebrate	SiPhy_29way_logOdds	Depth1	Vaf1	Vaf2	Depth2
chr17	7576544	7576544	G	A	exonic	TP53	na	nonsynonymous SNV	TP53:NM_001126117:exon6:c.C638T:p.S213L,TP53:NM_001276699:exon6:c.C557T:p.S186L,TP53:NM_001126113:exon10:c.C1034T:p.S345L,TP53:NM_001276695:exon10:c.C917T:p.S306L	na	na	na	na	8.296e-06	na	na	0	D	0.99	D	0.776	P	.	.	1	N	.	.	-5.8	D	0.862	D	0.953	D	0.138	2.076	12.9	0.893	0.773	0.876	5.096	4036	0.0173	0.0023	4823
chr17	7576851	7576851	A	G	splicing	TP53	NM_001276761:exon10:c.876+2T>C,NM_001276760:exon10:c.876+2T>C,NM_001126112:exon10:c.993+2T>C,NM_001126115:exon6:c.597+2T>C,NM_001126114:exon10:c.993+2T>C,NM_001276695:exon10:c.876+2T>C,NM_000546:exon10:c.993+2T>C,NM_001126117:exon6:c.597+2T>C,NM_001126116:exon6:c.597+2T>C,NM_001126118:exon9:c.876+2T>C,NM_001276699:exon6:c.516+2T>C,NM_001276698:exon6:c.516+2T>C,NM_001276697:exon6:c.516+2T>C,NM_001…	na	na	na	ID=COSM45552,COSM1630409;OCCURENCE=1(stomach),1(central_nervous_system),1(upper_aerodigestive_tract),1(lung),1(ovary),1(liver)	na	na	na	na	na	.	.	.	.	.	.	.	.	1	D	.	.	.	.	.	.	.	.	.	2.203	13.32	4.41	1.993	4.743	10.216	4455	0.0101	0.002	4574
chr17	7576883	7576883	T	C	exonic	TP53	na	synonymous SNV	TP53:NM_001126115:exon5:c.A567G:p.K189K,TP53:NM_001126116:exon5:c.A567G:p.K189K,TP53:NM_001126117:exon5:c.A567G:p.K189K,TP53:NM_001276697:exon5:c.A486G:p.K162K,TP53:NM_001276698:exon5:c.A486G:p.K162K,TP53:NM_001276699:exon5:c.A486G:p.K162K,TP53:NM_001126118:exon8:c.A846G:p.K282K,TP53:NM_000546:exon9:c.A963G:p.K321K,TP53:NM_001126112:exon9:c.A963G:p.K321K,TP53:NM_001126113:exon9:c.A963G:p.K321K,TP…	na	ID=COSM1386574,COSM46088;OCCURENCE=1(breast),3(large_intestine)	na	na	na	na	na	0	D	.	.	.	.	.	.	1	D	.	.	.	.	-0.664	T	0.246	T	.	1.195	9.856	-1.37	-0.498	-0.23	9.753	4458	0.0133	0.0033	4579
chr17	7577534	7577534	C	T	exonic	TP53	na	synonymous SNV	TP53:NM_001126115:exon3:c.G351A:p.R117R,TP53:NM_001126116:exon3:c.G351A:p.R117R,TP53:NM_001126117:exon3:c.G351A:p.R117R,TP53:NM_001276697:exon3:c.G270A:p.R90R,TP53:NM_001276698:exon3:c.G270A:p.R90R,TP53:NM_001276699:exon3:c.G270A:p.R90R,TP53:NM_001126118:exon6:c.G630A:p.R210R,TP53:NM_000546:exon7:c.G747A:p.R249R,TP53:NM_001126112:exon7:c.G747A:p.R249R,TP53:NM_001126113:exon7:c.G747A:p.R249R,TP53:…	na	ID=COSM1386615,COSM1386614,COSM44625;OCCURENCE=1(upper_aerodigestive_tract),2(stomach),2(large_intestine),1(breast)	na	na	na	na	na	na	na	na	na	na	na	na	na	na	na	na	na	na	na	na	na	na	na	na	na	na	na	na	na	na	4117	0.0155	0.0014	4146
chr17	7578193	7578193	G	A	exonic	TP53	na	nonsynonymous SNV	TP53:NM_001126115:exon2:c.C260T:p.P87L,TP53:NM_001126116:exon2:c.C260T:p.P87L,TP53:NM_001126117:exon2:c.C260T:p.P87L,TP53:NM_001276697:exon2:c.C179T:p.P60L,TP53:NM_001276698:exon2:c.C179T:p.P60L,TP53:NM_001276699:exon2:c.C179T:p.P60L,TP53:NM_001126118:exon5:c.C539T:p.P180L,TP53:NM_000546:exon6:c.C656T:p.P219L,TP53:NM_001126112:exon6:c.C656T:p.P219L,TP53:NM_001126113:exon6:c.C656T:p.P219L,TP53:NM_…	na	ID=COSM44439;OCCURENCE=1(oesophagus),1(pancreas)	na	na	na	na	na	0	D	1	D	0.999	D	0	D	1	D	2.905	M	-7.61	D	0.917	D	0.995	D	0.985	4.92	28.4	5.28	2.634	9.813	16.792	4195	0.0124	0.0013	4448
chr17	7578251	7578251	T	C	exonic	TP53	na	nonsynonymous SNV	TP53:NM_001126115:exon2:c.A202G:p.N68D,TP53:NM_001126116:exon2:c.A202G:p.N68D,TP53:NM_001126117:exon2:c.A202G:p.N68D,TP53:NM_001276697:exon2:c.A121G:p.N41D,TP53:NM_001276698:exon2:c.A121G:p.N41D,TP53:NM_001276699:exon2:c.A121G:p.N41D,TP53:NM_001126118:exon5:c.A481G:p.N161D,TP53:NM_000546:exon6:c.A598G:p.N200D,TP53:NM_001126112:exon6:c.A598G:p.N200D,TP53:NM_001126113:exon6:c.A598G:p.N200D,TP53:NM_…	na	ID=COSM44600,COSM1386738,COSM1386737,COSM1386740,COSM1386739;OCCURENCE=1(thymus),1(large_intestine)	na	na	na	na	na	0	D	1	D	0.999	D	0	D	1	D	2.97	M	-6.6	D	1.003	D	0.989	D	0.462	3.24	16.86	5.28	2.128	7.996	13.475	4201	0.0112	0.004	4455
chr17	7578283	7578283	G	A	exonic	TP53	na	nonsynonymous SNV	TP53:NM_001126115:exon2:c.C170T:p.A57V,TP53:NM_001126116:exon2:c.C170T:p.A57V,TP53:NM_001126117:exon2:c.C170T:p.A57V,TP53:NM_001276697:exon2:c.C89T:p.A30V,TP53:NM_001276698:exon2:c.C89T:p.A30V,TP53:NM_001276699:exon2:c.C89T:p.A30V,TP53:NM_001126118:exon5:c.C449T:p.A150V,TP53:NM_000546:exon6:c.C566T:p.A189V,TP53:NM_001126112:exon6:c.C566T:p.A189V,TP53:NM_001126113:exon6:c.C566T:p.A189V,TP53:NM_001…	CLINSIG=pathogenic|unknown;CLNDBN=Familial_colorectal_cancer|Neoplastic_Syndromes\x2c_Hereditary;CLNREVSTAT=single|single;CLNACC=RCV000013182.21|RCV000132058.1;CLNDSDB=MedGen:OMIM|MedGen;CLNDSDBID=CN029768:114500|C0027672	ID=COSM44349;OCCURENCE=1(upper_aerodigestive_tract),1(breast),1(ovary),1(soft_tissue)	na	rs121912665	3.946e-05	na	na	0.03	D	0.998	D	0.979	D	0	D	1	A	2.015	M	-6.81	D	1.02	D	0.988	D	0.843	3.19	16.68	5.41	2.702	9.813	17.077	3946	0.0363	0.0043	4170
chr17	7579413	7579413	G	A	exonic	TP53	na	nonsynonymous SNV	TP53:NM_001126118:exon3:c.C157T:p.P53S,TP53:NM_000546:exon4:c.C274T:p.P92S,TP53:NM_001126112:exon4:c.C274T:p.P92S,TP53:NM_001126113:exon4:c.C274T:p.P92S,TP53:NM_001126114:exon4:c.C274T:p.P92S,TP53:NM_001276695:exon4:c.C157T:p.P53S,TP53:NM_001276696:exon4:c.C157T:p.P53S,TP53:NM_001276760:exon4:c.C157T:p.P53S,TP53:NM_001276761:exon4:c.C157T:p.P53S	na	na	na	na	na	na	na	0.03	D	0.994	D	0.851	P	0.008	N	0.66	D	0.805	L	-2.42	D	1.108	D	0.941	D	0.531	2.212	13.35	2.53	0.59	1.011	11.11	2859	0.013	0.0006	3111
ND03349 OS
Chr	Start	End	Ref	Alt	Func.refGene	Gene.refGene	GeneDetail.refGene	ExonicFunc.refGene	AAChange.refGene	clinvar_20140929	cosmic70	snp129	snp138	exac01	esp6500si_all	agilentv5	SIFT_score	SIFT_pred	Polyphen2_HDIV_score	Polyphen2_HDIV_pred	Polyphen2_HVAR_score	Polyphen2_HVAR_pred	LRT_score	LRT_pred	MutationTaster_score	MutationTaster_pred	MutationAssessor_score	MutationAssessor_pred	FATHMM_score	FATHMM_pred	RadialSVM_score	RadialSVM_pred	LR_score	LR_pred	VEST3_score	CADD_raw	CADD_phred	GERP++_RS	phyloP46way_placental	phyloP100way_vertebrate	SiPhy_29way_logOdds	Depth1	Vaf1	Vaf2	Depth2
chr17	7572906	7572906	G	A	UTR3	TP53	NM_001276761:c.*21C>T,NM_001276760:c.*21C>T,NM_001126112:c.*21C>T,NM_001126115:c.*21C>T,NM_001126114:c.*310C>T,NM_001276695:c.*222C>T,NM_000546:c.*21C>T,NM_001126117:c.*222C>T,NM_001126116:c.*310C>T,NM_001126118:c.*21C>T,NM_001276699:c.*222C>T,NM_001276698:c.*310C>T,NM_001276697:c.*21C>T,NM_001276696:c.*310C>T,NM_001126113:c.*222C>T	na	na	na	na	na	na	na	na	na	na	na	na	na	na	na	na	na	na	na	na	na	na	na	na	na	na	na	na	na	na	na	na	na	na	3788	0.0174	0.0016	3673
chr17	7576557	7576557	A	G	exonic	TP53	na	nonsynonymous SNV	TP53:NM_001126117:exon6:c.T625C:p.F209L,TP53:NM_001276699:exon6:c.T544C:p.F182L,TP53:NM_001126113:exon10:c.T1021C:p.F341L,TP53:NM_001276695:exon10:c.T904C:p.F302L	na	na	na	na	na	na	na	1	T	0.954	P	0.943	D	.	.	1	N	.	.	-5.65	D	0.692	D	0.927	D	0.129	2.622	14.73	-0.572	-0.193	-0.982	3.476	4822	0.0102	0.0052	4032
chr17	7577070	7577070	G	A	exonic	TP53	na	nonsynonymous SNV	TP53:NM_001126115:exon4:c.C472T:p.R158C,TP53:NM_001126116:exon4:c.C472T:p.R158C,TP53:NM_001126117:exon4:c.C472T:p.R158C,TP53:NM_001276697:exon4:c.C391T:p.R131C,TP53:NM_001276698:exon4:c.C391T:p.R131C,TP53:NM_001276699:exon4:c.C391T:p.R131C,TP53:NM_001126118:exon7:c.C751T:p.R251C,TP53:NM_000546:exon8:c.C868T:p.R290C,TP53:NM_001126112:exon8:c.C868T:p.R290C,TP53:NM_001126113:exon8:c.C868T:p.R290C,TP…	na	ID=COSM45679,COSM1167879;OCCURENCE=1(haematopoietic_and_lymphoid_tissue),1(thyroid),1(upper_aerodigestive_tract),2(skin)	na	na	2.368e-05	na	na	0	D	0.995	D	0.86	P	0.373	N	1	D	2.885	M	-5.7	D	1.014	D	0.989	D	0.545	3.514	17.95	4.14	1.364	2.346	12.838	5490	0.0102	0.0016	5513
chr17	7578208	7578208	T	C	exonic	TP53	na	nonsynonymous SNV	TP53:NM_001126115:exon2:c.A245G:p.H82R,TP53:NM_001126116:exon2:c.A245G:p.H82R,TP53:NM_001126117:exon2:c.A245G:p.H82R,TP53:NM_001276697:exon2:c.A164G:p.H55R,TP53:NM_001276698:exon2:c.A164G:p.H55R,TP53:NM_001276699:exon2:c.A164G:p.H55R,TP53:NM_001126118:exon5:c.A524G:p.H175R,TP53:NM_000546:exon6:c.A641G:p.H214R,TP53:NM_001126112:exon6:c.A641G:p.H214R,TP53:NM_001126113:exon6:c.A641G:p.H214R,TP53:NM_…	na	ID=COSM307279,COSM307282,COSM3388198,COSM1640840,COSM307281,COSM307280,COSM43687;OCCURENCE=4(stomach),3(central_nervous_system),7(oesophagus),1(thyroid),14(lung),2(haematopoietic_and_lymphoid_tissue),6(ovary),1(soft_tissue),2(breast),4(prostate),1(biliary_tract),5(large_intestine),6(urinary_tract),8(liver),4(pancreas)	na	na	na	na	na	0.01	D	0.999	D	0.984	D	0	D	1	D	2.305	M	-6.64	D	1.004	D	0.988	D	0.835	5.548	35	5.28	2.128	7.996	13.475	4456	0.0126	0.0055	4201
ND03378 OD
Chr	Start	End	Ref	Alt	Func.refGene	Gene.refGene	GeneDetail.refGene	ExonicFunc.refGene	AAChange.refGene	clinvar_20140929	cosmic70	snp129	snp138	exac01	esp6500si_all	agilentv5	SIFT_score	SIFT_pred	Polyphen2_HDIV_score	Polyphen2_HDIV_pred	Polyphen2_HVAR_score	Polyphen2_HVAR_pred	LRT_score	LRT_pred	MutationTaster_score	MutationTaster_pred	MutationAssessor_score	MutationAssessor_pred	FATHMM_score	FATHMM_pred	RadialSVM_score	RadialSVM_pred	LR_score	LR_pred	VEST3_score	CADD_raw	CADD_phred	GERP++_RS	phyloP46way_placental	phyloP100way_vertebrate	SiPhy_29way_logOdds	Depth1	Vaf1	Vaf2	Depth2
chr17	7573959	7573959	C	T	exonic	TP53	na	synonymous SNV	TP53:NM_001126115:exon6:c.G672A:p.G224G,TP53:NM_001276697:exon6:c.G591A:p.G197G,TP53:NM_001126118:exon9:c.G951A:p.G317G,TP53:NM_000546:exon10:c.G1068A:p.G356G,TP53:NM_001126112:exon10:c.G1068A:p.G356G,TP53:NM_001276760:exon10:c.G951A:p.G317G,TP53:NM_001276761:exon10:c.G951A:p.G317G	na	na	na	na	na	na	na	na	na	na	na	na	na	na	na	na	na	na	na	na	na	na	na	na	na	na	na	na	na	na	na	na	4891	0.0133	0.0006	4728
chr17	7576890	7576890	T	C	exonic	TP53	na	nonsynonymous SNV	TP53:NM_001126115:exon5:c.A560G:p.K187R,TP53:NM_001126116:exon5:c.A560G:p.K187R,TP53:NM_001126117:exon5:c.A560G:p.K187R,TP53:NM_001276697:exon5:c.A479G:p.K160R,TP53:NM_001276698:exon5:c.A479G:p.K160R,TP53:NM_001276699:exon5:c.A479G:p.K160R,TP53:NM_001126118:exon8:c.A839G:p.K280R,TP53:NM_000546:exon9:c.A956G:p.K319R,TP53:NM_001126112:exon9:c.A956G:p.K319R,TP53:NM_001126113:exon9:c.A956G:p.K319R,TP…	na	ID=COSM1386575,COSM45617;OCCURENCE=1(upper_aerodigestive_tract),1(large_intestine)	na	na	na	na	na	0	D	0.998	D	0.941	D	0	D	1	D	1.905	M	-3.76	D	-0.556	T	0.251	T	0.542	3.054	16.19	4.06	0.953	3.021	8.86	4808	0.0119	0.003	3961
chr17	7577022	7577022	G	A	exonic	TP53	na	stopgain	TP53:NM_001126115:exon4:c.C520T:p.R174X,TP53:NM_001126116:exon4:c.C520T:p.R174X,TP53:NM_001126117:exon4:c.C520T:p.R174X,TP53:NM_001276697:exon4:c.C439T:p.R147X,TP53:NM_001276698:exon4:c.C439T:p.R147X,TP53:NM_001276699:exon4:c.C439T:p.R147X,TP53:NM_001126118:exon7:c.C799T:p.R267X,TP53:NM_000546:exon8:c.C916T:p.R306X,TP53:NM_001126112:exon8:c.C916T:p.R306X,TP53:NM_001126113:exon8:c.C916T:p.R306X,TP…	CLINSIG=pathogenic;CLNDBN=Neoplastic_Syndromes\x2c_Hereditary;CLNREVSTAT=single;CLNACC=RCV000130997.1;CLNDSDB=MedGen;CLNDSDBID=C0027672	ID=COSM3388168,COSM10663,COSM1640820,COSM99947;OCCURENCE=22(breast),1(small_intestine),9(pancreas),1(kidney),1(liver),2(urinary_tract),2(biliary_tract),39(large_intestine),11(ovary),4(endometrium),6(lung),1(haematopoietic_and_lymphoid_tissue),9(stomach),7(central_nervous_system),1(bone),13(upper_aerodigestive_tract),1(NS),15(oesophagus)	na	rs121913344	na	na	na	1	T	.	.	.	.	0.475	N	1	A	.	.	.	.	.	.	.	.	.	4.783	26.9	3.21	0.735	2.28	10.479	5602	0.0102	0.0007	5374
chr17	7577034	7577034	C	T	exonic	TP53	na	nonsynonymous SNV	TP53:NM_001126115:exon4:c.G508A:p.G170R,TP53:NM_001126116:exon4:c.G508A:p.G170R,TP53:NM_001126117:exon4:c.G508A:p.G170R,TP53:NM_001276697:exon4:c.G427A:p.G143R,TP53:NM_001276698:exon4:c.G427A:p.G143R,TP53:NM_001276699:exon4:c.G427A:p.G143R,TP53:NM_001126118:exon7:c.G787A:p.G263R,TP53:NM_000546:exon8:c.G904A:p.G302R,TP53:NM_001126112:exon8:c.G904A:p.G302R,TP53:NM_001126113:exon8:c.G904A:p.G302R,TP…	na	na	na	na	na	na	na	0.24	T	0.007	B	0.021	B	0.015	N	0.685	N	1.195	L	-5.59	D	1.184	D	0.947	D	0.261	2.44	14.12	-2.19	-0.469	0.024	4.721	5614	0.0141	0.0004	5396
chr17	7577041	7577041	C	G	exonic	TP53	na	synonymous SNV	TP53:NM_001126115:exon4:c.G501C:p.L167L,TP53:NM_001126116:exon4:c.G501C:p.L167L,TP53:NM_001126117:exon4:c.G501C:p.L167L,TP53:NM_001276697:exon4:c.G420C:p.L140L,TP53:NM_001276698:exon4:c.G420C:p.L140L,TP53:NM_001276699:exon4:c.G420C:p.L140L,TP53:NM_001126118:exon7:c.G780C:p.L260L,TP53:NM_000546:exon8:c.G897C:p.L299L,TP53:NM_001126112:exon8:c.G897C:p.L299L,TP53:NM_001126113:exon8:c.G897C:p.L299L,TP…	na	na	na	na	na	na	na	na	na	na	na	na	na	na	na	na	na	na	na	na	na	na	na	na	na	na	na	na	na	na	na	na	5602	0.0136	0.0011	5391
chr17	7577058	7577058	C	T	exonic	TP53	na	nonsynonymous SNV	TP53:NM_001126115:exon4:c.G484A:p.E162K,TP53:NM_001126116:exon4:c.G484A:p.E162K,TP53:NM_001126117:exon4:c.G484A:p.E162K,TP53:NM_001276697:exon4:c.G403A:p.E135K,TP53:NM_001276698:exon4:c.G403A:p.E135K,TP53:NM_001276699:exon4:c.G403A:p.E135K,TP53:NM_001126118:exon7:c.G763A:p.E255K,TP53:NM_000546:exon8:c.G880A:p.E294K,TP53:NM_001126112:exon8:c.G880A:p.E294K,TP53:NM_001126113:exon8:c.G880A:p.E294K,TP…	na	ID=COSM44127;OCCURENCE=1(stomach),2(urinary_tract)	na	na	na	na	na	0.67	T	0.018	B	0.072	B	0.388	N	0.971	N	1.635	L	-5.51	D	0.903	D	0.957	D	0.361	2.352	13.82	4.29	1.441	1.7	13.511	5625	0.0148	0.0007	5399
chr17	7577604	7577604	C	T	exonic	TP53	na	nonsynonymous SNV	TP53:NM_001126115:exon3:c.G281A:p.G94D,TP53:NM_001126116:exon3:c.G281A:p.G94D,TP53:NM_001126117:exon3:c.G281A:p.G94D,TP53:NM_001276697:exon3:c.G200A:p.G67D,TP53:NM_001276698:exon3:c.G200A:p.G67D,TP53:NM_001276699:exon3:c.G200A:p.G67D,TP53:NM_001126118:exon6:c.G560A:p.G187D,TP53:NM_000546:exon7:c.G677A:p.G226D,TP53:NM_001126112:exon7:c.G677A:p.G226D,TP53:NM_001126113:exon7:c.G677A:p.G226D,TP53:NM_…	na	ID=COSM44547;OCCURENCE=1(oesophagus),1(haematopoietic_and_lymphoid_tissue),1(lung),1(liver),1(skin)	na	na	na	na	na	0.02	D	0.311	B	0.476	P	0	N	1	D	2.335	M	-7.62	D	1.073	D	0.988	D	0.603	3.861	19.62	2.47	0.618	4.778	8.647	4483	0.0107	0.0012	4169
chr17	7578231	7578231	C	T	exonic	TP53	na	synonymous SNV	TP53:NM_001126115:exon2:c.G222A:p.L74L,TP53:NM_001126116:exon2:c.G222A:p.L74L,TP53:NM_001126117:exon2:c.G222A:p.L74L,TP53:NM_001276697:exon2:c.G141A:p.L47L,TP53:NM_001276698:exon2:c.G141A:p.L47L,TP53:NM_001276699:exon2:c.G141A:p.L47L,TP53:NM_001126118:exon5:c.G501A:p.L167L,TP53:NM_000546:exon6:c.G618A:p.L206L,TP53:NM_001126112:exon6:c.G618A:p.L206L,TP53:NM_001126113:exon6:c.G618A:p.L206L,TP53:NM_…	na	ID=COSM44414;OCCURENCE=1(haematopoietic_and_lymphoid_tissue)	na	rs142813240	7.892e-06	7.7e-05	na	na	na	na	na	na	na	na	na	na	na	na	na	na	na	na	na	na	na	na	na	na	na	na	na	na	4754	0.0103	0.0013	4534
chr17	7578539	7578539	T	C	exonic	TP53	na	nonsynonymous SNV	TP53:NM_001126118:exon4:c.A274G:p.N92D,TP53:NM_000546:exon5:c.A391G:p.N131D,TP53:NM_001126112:exon5:c.A391G:p.N131D,TP53:NM_001126113:exon5:c.A391G:p.N131D,TP53:NM_001126114:exon5:c.A391G:p.N131D,TP53:NM_001276695:exon5:c.A274G:p.N92D,TP53:NM_001276696:exon5:c.A274G:p.N92D,TP53:NM_001276760:exon5:c.A274G:p.N92D,TP53:NM_001276761:exon5:c.A274G:p.N92D	na	na	na	na	na	na	na	0.02	D	1	D	0.999	D	0	D	1	D	1.99	M	-6.65	D	1.055	D	0.985	D	0.452	4.099	21.1	4.39	0.993	7.993	10.305	873	0.0103	0.0023	1741
ND03378 OS
Chr	Start	End	Ref	Alt	Func.refGene	Gene.refGene	GeneDetail.refGene	ExonicFunc.refGene	AAChange.refGene	clinvar_20140929	cosmic70	snp129	snp138	exac01	esp6500si_all	agilentv5	SIFT_score	SIFT_pred	Polyphen2_HDIV_score	Polyphen2_HDIV_pred	Polyphen2_HVAR_score	Polyphen2_HVAR_pred	LRT_score	LRT_pred	MutationTaster_score	MutationTaster_pred	MutationAssessor_score	MutationAssessor_pred	FATHMM_score	FATHMM_pred	RadialSVM_score	RadialSVM_pred	LR_score	LR_pred	VEST3_score	CADD_raw	CADD_phred	GERP++_RS	phyloP46way_placental	phyloP100way_vertebrate	SiPhy_29way_logOdds	Depth1	Vaf1	Vaf2	Depth2
chr17	7572893	7572893	G	A	UTR3	TP53	NM_001276761:c.*34C>T,NM_001276760:c.*34C>T,NM_001126112:c.*34C>T,NM_001126115:c.*34C>T,NM_001126114:c.*323C>T,NM_001276695:c.*235C>T,NM_000546:c.*34C>T,NM_001126117:c.*235C>T,NM_001126116:c.*323C>T,NM_001126118:c.*34C>T,NM_001276699:c.*235C>T,NM_001276698:c.*323C>T,NM_001276697:c.*34C>T,NM_001276696:c.*323C>T,NM_001126113:c.*235C>T	na	na	na	na	na	na	7.892e-06	na	na	na	na	na	na	na	na	na	na	na	na	na	na	na	na	na	na	na	na	na	na	na	na	na	na	na	4139	0.0153	0.0026	3914
chr17	7572996	7572996	G	T	exonic	TP53	na	synonymous SNV	TP53:NM_001126115:exon7:c.C717A:p.S239S,TP53:NM_001276697:exon7:c.C636A:p.S212S,TP53:NM_001126118:exon10:c.C996A:p.S332S,TP53:NM_000546:exon11:c.C1113A:p.S371S,TP53:NM_001126112:exon11:c.C1113A:p.S371S,TP53:NM_001276760:exon11:c.C996A:p.S332S,TP53:NM_001276761:exon11:c.C996A:p.S332S	na	na	na	na	7.892e-06	na	na	na	na	na	na	na	na	na	na	na	na	na	na	na	na	na	na	na	na	na	na	na	na	na	na	na	4018	0.0107	0.0055	3846
chr17	7573981	7573981	T	C	exonic	TP53	na	nonsynonymous SNV	TP53:NM_001126115:exon6:c.A650G:p.E217G,TP53:NM_001276697:exon6:c.A569G:p.E190G,TP53:NM_001126118:exon9:c.A929G:p.E310G,TP53:NM_000546:exon10:c.A1046G:p.E349G,TP53:NM_001126112:exon10:c.A1046G:p.E349G,TP53:NM_001276760:exon10:c.A929G:p.E310G,TP53:NM_001276761:exon10:c.A929G:p.E310G	na	na	na	na	na	na	na	0	D	1	D	0.998	D	0	D	1	D	2.995	M	-4.6	D	1.073	D	0.954	D	0.843	4.518	24.3	4.35	0.893	6.634	9.526	5321	0.0105	0.0035	5143
chr17	7577096	7577096	T	C	exonic	TP53	na	nonsynonymous SNV	TP53:NM_001126115:exon4:c.A446G:p.D149G,TP53:NM_001126116:exon4:c.A446G:p.D149G,TP53:NM_001126117:exon4:c.A446G:p.D149G,TP53:NM_001276697:exon4:c.A365G:p.D122G,TP53:NM_001276698:exon4:c.A365G:p.D122G,TP53:NM_001276699:exon4:c.A365G:p.D122G,TP53:NM_001126118:exon7:c.A725G:p.D242G,TP53:NM_000546:exon8:c.A842G:p.D281G,TP53:NM_001126112:exon8:c.A842G:p.D281G,TP53:NM_001126113:exon8:c.A842G:p.D281G,TP…	na	ID=COSM1640825,COSM1640824,COSM11232;OCCURENCE=3(ovary),2(breast),1(large_intestine),1(stomach),1(lung),2(haematopoietic_and_lymphoid_tissue)	na	na	na	na	na	0	D	1	D	1	D	0	D	1	D	3.33	M	-7.35	D	0.928	D	0.994	D	0.988	4.929	28.5	5.13	2.154	7.802	12.937	4304	0.0105	0.0029	4090
chr17	7577578	7577578	T	C	exonic	TP53	na	nonsynonymous SNV	TP53:NM_001126115:exon3:c.A307G:p.N103D,TP53:NM_001126116:exon3:c.A307G:p.N103D,TP53:NM_001126117:exon3:c.A307G:p.N103D,TP53:NM_001276697:exon3:c.A226G:p.N76D,TP53:NM_001276698:exon3:c.A226G:p.N76D,TP53:NM_001276699:exon3:c.A226G:p.N76D,TP53:NM_001126118:exon6:c.A586G:p.N196D,TP53:NM_000546:exon7:c.A703G:p.N235D,TP53:NM_001126112:exon7:c.A703G:p.N235D,TP53:NM_001126113:exon7:c.A703G:p.N235D,TP53:…	na	ID=COSM1559477,COSM11542,COSM1559476,COSM1559478;OCCURENCE=2(large_intestine),2(liver),1(skin),1(soft_tissue),2(central_nervous_system)	na	na	na	na	na	0.01	D	1	D	1	D	0	D	1	D	2.565	M	-6.72	D	0.999	D	0.988	D	0.475	4.804	27.1	4.62	2.074	7.813	12.31	4172	0.0129	0.0051	4487
ND03393 OD
Chr	Start	End	Ref	Alt	Func.refGene	Gene.refGene	GeneDetail.refGene	ExonicFunc.refGene	AAChange.refGene	clinvar_20140929	cosmic70	snp129	snp138	exac01	esp6500si_all	agilentv5	SIFT_score	SIFT_pred	Polyphen2_HDIV_score	Polyphen2_HDIV_pred	Polyphen2_HVAR_score	Polyphen2_HVAR_pred	LRT_score	LRT_pred	MutationTaster_score	MutationTaster_pred	MutationAssessor_score	MutationAssessor_pred	FATHMM_score	FATHMM_pred	RadialSVM_score	RadialSVM_pred	LR_score	LR_pred	VEST3_score	CADD_raw	CADD_phred	GERP++_RS	phyloP46way_placental	phyloP100way_vertebrate	SiPhy_29way_logOdds	Depth1	Vaf1	Vaf2	Depth2
chr17	7572911	7572911	C	T	UTR3	TP53	NM_001276761:c.*16G>A,NM_001276760:c.*16G>A,NM_001126112:c.*16G>A,NM_001126115:c.*16G>A,NM_001126114:c.*305G>A,NM_001276695:c.*217G>A,NM_000546:c.*16G>A,NM_001126117:c.*217G>A,NM_001126116:c.*305G>A,NM_001126118:c.*16G>A,NM_001276699:c.*217G>A,NM_001276698:c.*305G>A,NM_001276697:c.*16G>A,NM_001276696:c.*305G>A,NM_001126113:c.*217G>A	na	na	na	na	na	na	na	na	na	na	na	na	na	na	na	na	na	na	na	na	na	na	na	na	na	na	na	na	na	na	na	na	na	na	2098	0.0153	0.0007	4072
chr17	7576885	7576885	T	C	exonic	TP53	na	nonsynonymous SNV	TP53:NM_001126115:exon5:c.A565G:p.K189E,TP53:NM_001126116:exon5:c.A565G:p.K189E,TP53:NM_001126117:exon5:c.A565G:p.K189E,TP53:NM_001276697:exon5:c.A484G:p.K162E,TP53:NM_001276698:exon5:c.A484G:p.K162E,TP53:NM_001276699:exon5:c.A484G:p.K162E,TP53:NM_001126118:exon8:c.A844G:p.K282E,TP53:NM_000546:exon9:c.A961G:p.K321E,TP53:NM_001126112:exon9:c.A961G:p.K321E,TP53:NM_001126113:exon9:c.A961G:p.K321E,TP…	na	na	na	na	na	na	na	0.22	T	0.976	D	0.903	P	0.542	N	1	D	2.08	M	-3.45	D	1.039	D	0.984	D	0.728	4.565	24.7	4.88	2.03	3.768	10.79	2188	0.011	0.0045	4724
ND03393 OS
Chr	Start	End	Ref	Alt	Func.refGene	Gene.refGene	GeneDetail.refGene	ExonicFunc.refGene	AAChange.refGene	clinvar_20140929	cosmic70	snp129	snp138	exac01	esp6500si_all	agilentv5	SIFT_score	SIFT_pred	Polyphen2_HDIV_score	Polyphen2_HDIV_pred	Polyphen2_HVAR_score	Polyphen2_HVAR_pred	LRT_score	LRT_pred	MutationTaster_score	MutationTaster_pred	MutationAssessor_score	MutationAssessor_pred	FATHMM_score	FATHMM_pred	RadialSVM_score	RadialSVM_pred	LR_score	LR_pred	VEST3_score	CADD_raw	CADD_phred	GERP++_RS	phyloP46way_placental	phyloP100way_vertebrate	SiPhy_29way_logOdds	Depth1	Vaf1	Vaf2	Depth2
chr17	7576608	7576608	C	T	UTR3	TP53	NM_001126114:c.*17G>A,NM_001126116:c.*17G>A,NM_001276698:c.*17G>A,NM_001276696:c.*17G>A	na	na	na	na	na	na	na	na	na	na	na	na	na	na	na	na	na	na	na	na	na	na	na	na	na	na	na	na	na	na	na	na	na	na	5354	0.0101	0.002	3031
chr17	7576637	7576637	T	C	exonic	TP53	na	synonymous SNV	TP53:NM_001126116:exon6:c.A618G:p.K206K,TP53:NM_001276698:exon6:c.A537G:p.K179K,TP53:NM_001126114:exon10:c.A1014G:p.K338K,TP53:NM_001276696:exon10:c.A897G:p.K299K	na	na	na	na	na	na	na	na	na	na	na	na	na	na	na	na	na	na	na	na	na	na	na	na	na	na	na	na	na	na	na	na	7767	0.0101	0.0061	2929
chr17	7578245	7578245	G	A	exonic	TP53	na	nonsynonymous SNV	TP53:NM_001126115:exon2:c.C208T:p.R70C,TP53:NM_001126116:exon2:c.C208T:p.R70C,TP53:NM_001126117:exon2:c.C208T:p.R70C,TP53:NM_001276697:exon2:c.C127T:p.R43C,TP53:NM_001276698:exon2:c.C127T:p.R43C,TP53:NM_001276699:exon2:c.C127T:p.R43C,TP53:NM_001126118:exon5:c.C487T:p.R163C,TP53:NM_000546:exon6:c.C604T:p.R202C,TP53:NM_001126112:exon6:c.C604T:p.R202C,TP53:NM_001126113:exon6:c.C604T:p.R202C,TP53:NM_…	na	ID=COSM46074;OCCURENCE=2(upper_aerodigestive_tract),1(endometrium),1(urinary_tract)	na	na	1.578e-05	na	na	0.02	D	0.171	B	0.06	B	0.29	N	1	N	1.385	L	-6.78	D	1.202	D	0.954	D	0.675	1.978	12.57	3.41	0.754	5.458	4.751	4421	0.0129	0.0014	2139
chr17	7578255	7578255	T	C	exonic	TP53	na	synonymous SNV	TP53:NM_001126115:exon2:c.A198G:p.E66E,TP53:NM_001126116:exon2:c.A198G:p.E66E,TP53:NM_001126117:exon2:c.A198G:p.E66E,TP53:NM_001276697:exon2:c.A117G:p.E39E,TP53:NM_001276698:exon2:c.A117G:p.E39E,TP53:NM_001276699:exon2:c.A117G:p.E39E,TP53:NM_001126118:exon5:c.A477G:p.E159E,TP53:NM_000546:exon6:c.A594G:p.E198E,TP53:NM_001126112:exon6:c.A594G:p.E198E,TP53:NM_001126113:exon6:c.A594G:p.E198E,TP53:NM_…	na	ID=COSM1386745,COSM1386743,COSM1386744,COSM1386742,COSM1386741;OCCURENCE=1(large_intestine)	na	na	na	na	na	na	na	na	na	na	na	na	na	na	na	na	na	na	na	na	na	na	na	na	na	na	na	na	na	na	4422	0.0118	0.0033	2138
chr17	7578258	7578258	C	T	exonic	TP53	na	synonymous SNV	TP53:NM_001126115:exon2:c.G195A:p.V65V,TP53:NM_001126116:exon2:c.G195A:p.V65V,TP53:NM_001126117:exon2:c.G195A:p.V65V,TP53:NM_001276697:exon2:c.G114A:p.V38V,TP53:NM_001276698:exon2:c.G114A:p.V38V,TP53:NM_001276699:exon2:c.G114A:p.V38V,TP53:NM_001126118:exon5:c.G474A:p.V158V,TP53:NM_000546:exon6:c.G591A:p.V197V,TP53:NM_001126112:exon6:c.G591A:p.V197V,TP53:NM_001126113:exon6:c.G591A:p.V197V,TP53:NM_…	na	ID=COSM44845;OCCURENCE=1(haematopoietic_and_lymphoid_tissue),1(breast)	na	na	na	na	na	na	na	na	na	na	na	na	na	na	na	na	na	na	na	na	na	na	na	na	na	na	na	na	na	na	4422	0.0176	0	2139
chr17	7578471	7578471	G	A	exonic	TP53	na	synonymous SNV	TP53:NM_001126115:exon1:c.C63T:p.P21P,TP53:NM_001126116:exon1:c.C63T:p.P21P,TP53:NM_001126117:exon1:c.C63T:p.P21P,TP53:NM_001126118:exon4:c.C342T:p.P114P,TP53:NM_000546:exon5:c.C459T:p.P153P,TP53:NM_001126112:exon5:c.C459T:p.P153P,TP53:NM_001126113:exon5:c.C459T:p.P153P,TP53:NM_001126114:exon5:c.C459T:p.P153P,TP53:NM_001276695:exon5:c.C342T:p.P114P,TP53:NM_001276696:exon5:c.C342T:p.P114P,TP53:NM_…	na	ID=COSM1386819,COSM1386817,COSM1386818,COSM43964,COSM1386820;OCCURENCE=1(large_intestine),2(urinary_tract),1(breast),1(lung),1(upper_aerodigestive_tract)	na	rs72661116	0.0001105	na	na	na	na	na	na	na	na	na	na	na	na	na	na	na	na	na	na	na	na	na	na	na	na	na	na	na	5678	0.01	0.0016	3802
ND03422 OD
Chr	Start	End	Ref	Alt	Func.refGene	Gene.refGene	GeneDetail.refGene	ExonicFunc.refGene	AAChange.refGene	clinvar_20140929	cosmic70	snp129	snp138	exac01	esp6500si_all	agilentv5	SIFT_score	SIFT_pred	Polyphen2_HDIV_score	Polyphen2_HDIV_pred	Polyphen2_HVAR_score	Polyphen2_HVAR_pred	LRT_score	LRT_pred	MutationTaster_score	MutationTaster_pred	MutationAssessor_score	MutationAssessor_pred	FATHMM_score	FATHMM_pred	RadialSVM_score	RadialSVM_pred	LR_score	LR_pred	VEST3_score	CADD_raw	CADD_phred	GERP++_RS	phyloP46way_placental	phyloP100way_vertebrate	SiPhy_29way_logOdds	Depth1	Vaf1	Vaf2	Depth2
chr17	7572889	7572889	G	A	UTR3	TP53	NM_001276761:c.*38C>T,NM_001276760:c.*38C>T,NM_001126112:c.*38C>T,NM_001126115:c.*38C>T,NM_001126114:c.*327C>T,NM_001276695:c.*239C>T,NM_000546:c.*38C>T,NM_001126117:c.*239C>T,NM_001126116:c.*327C>T,NM_001126118:c.*38C>T,NM_001276699:c.*239C>T,NM_001276698:c.*327C>T,NM_001276697:c.*38C>T,NM_001276696:c.*327C>T,NM_001126113:c.*239C>T	na	na	na	na	na	na	7.892e-06	na	na	na	na	na	na	na	na	na	na	na	na	na	na	na	na	na	na	na	na	na	na	na	na	na	na	na	3458	0.0295	0.0018	4524
chr17	7576600	7576600	T	C	UTR3	TP53	NM_001126114:c.*25A>G,NM_001126116:c.*25A>G,NM_001276698:c.*25A>G,NM_001276696:c.*25A>G	na	na	na	na	na	na	na	na	na	na	na	na	na	na	na	na	na	na	na	na	na	na	na	na	na	na	na	na	na	na	na	na	na	na	4713	0.0108	0.0036	5276
chr17	7577572	7577572	T	C	exonic	TP53	na	nonsynonymous SNV	TP53:NM_001126115:exon3:c.A313G:p.M105V,TP53:NM_001126116:exon3:c.A313G:p.M105V,TP53:NM_001126117:exon3:c.A313G:p.M105V,TP53:NM_001276697:exon3:c.A232G:p.M78V,TP53:NM_001276698:exon3:c.A232G:p.M78V,TP53:NM_001276699:exon3:c.A232G:p.M78V,TP53:NM_001126118:exon6:c.A592G:p.M198V,TP53:NM_000546:exon7:c.A709G:p.M237V,TP53:NM_001126112:exon7:c.A709G:p.M237V,TP53:NM_001126113:exon7:c.A709G:p.M237V,TP53:…	na	ID=COSM1610842,COSM1610841,COSM3717649,COSM3717648,COSM44525,COSM1610843;OCCURENCE=2(large_intestine),2(liver),1(urinary_tract),2(breast),1(lung),1(upper_aerodigestive_tract)	na	na	na	na	na	0	D	1	D	0.999	D	0	D	1	D	1.995	M	-6.69	D	1.009	D	0.985	D	0.848	4.111	21.2	4.09	2.074	7.77	11.682	4129	0.0109	0.0019	4850
ND03422 OS
Chr	Start	End	Ref	Alt	Func.refGene	Gene.refGene	GeneDetail.refGene	ExonicFunc.refGene	AAChange.refGene	clinvar_20140929	cosmic70	snp129	snp138	exac01	esp6500si_all	agilentv5	SIFT_score	SIFT_pred	Polyphen2_HDIV_score	Polyphen2_HDIV_pred	Polyphen2_HVAR_score	Polyphen2_HVAR_pred	LRT_score	LRT_pred	MutationTaster_score	MutationTaster_pred	MutationAssessor_score	MutationAssessor_pred	FATHMM_score	FATHMM_pred	RadialSVM_score	RadialSVM_pred	LR_score	LR_pred	VEST3_score	CADD_raw	CADD_phred	GERP++_RS	phyloP46way_placental	phyloP100way_vertebrate	SiPhy_29way_logOdds	Depth1	Vaf1	Vaf2	Depth2
chr17	7572895	7572895	G	A	UTR3	TP53	NM_001276761:c.*32C>T,NM_001276760:c.*32C>T,NM_001126112:c.*32C>T,NM_001126115:c.*32C>T,NM_001126114:c.*321C>T,NM_001276695:c.*233C>T,NM_000546:c.*32C>T,NM_001126117:c.*233C>T,NM_001126116:c.*321C>T,NM_001126118:c.*32C>T,NM_001276699:c.*233C>T,NM_001276698:c.*321C>T,NM_001276697:c.*32C>T,NM_001276696:c.*321C>T,NM_001126113:c.*233C>T	na	na	na	na	na	na	na	na	na	na	na	na	na	na	na	na	na	na	na	na	na	na	na	na	na	na	na	na	na	na	na	na	na	na	4657	0.0116	0.0006	3552
chr17	7577077	7577077	C	T	exonic	TP53	na	synonymous SNV	TP53:NM_001126115:exon4:c.G465A:p.E155E,TP53:NM_001126116:exon4:c.G465A:p.E155E,TP53:NM_001126117:exon4:c.G465A:p.E155E,TP53:NM_001276697:exon4:c.G384A:p.E128E,TP53:NM_001276698:exon4:c.G384A:p.E128E,TP53:NM_001276699:exon4:c.G384A:p.E128E,TP53:NM_001126118:exon7:c.G744A:p.E248E,TP53:NM_000546:exon8:c.G861A:p.E287E,TP53:NM_001126112:exon8:c.G861A:p.E287E,TP53:NM_001126113:exon8:c.G861A:p.E287E,TP…	na	ID=COSM43776;OCCURENCE=2(stomach),3(urinary_tract)	na	na	na	na	na	na	na	na	na	na	na	na	na	na	na	na	na	na	na	na	na	na	na	na	na	na	na	na	na	na	5991	0.0132	0.0002	5557
chr17	7577083	7577083	C	T	exonic	TP53	na	synonymous SNV	TP53:NM_001126115:exon4:c.G459A:p.E153E,TP53:NM_001126116:exon4:c.G459A:p.E153E,TP53:NM_001126117:exon4:c.G459A:p.E153E,TP53:NM_001276697:exon4:c.G378A:p.E126E,TP53:NM_001276698:exon4:c.G378A:p.E126E,TP53:NM_001276699:exon4:c.G378A:p.E126E,TP53:NM_001126118:exon7:c.G738A:p.E246E,TP53:NM_000546:exon8:c.G855A:p.E285E,TP53:NM_001126112:exon8:c.G855A:p.E285E,TP53:NM_001126113:exon8:c.G855A:p.E285E,TP…	na	ID=COSM44709;OCCURENCE=1(urinary_tract),2(oesophagus)	na	na	na	na	na	na	na	na	na	na	na	na	na	na	na	na	na	na	na	na	na	na	na	na	na	na	na	na	na	na	5992	0.0117	0.0052	5562
chr17	7577535	7577535	C	T	exonic	TP53	na	nonsynonymous SNV	TP53:NM_001126115:exon3:c.G350A:p.R117K,TP53:NM_001126116:exon3:c.G350A:p.R117K,TP53:NM_001126117:exon3:c.G350A:p.R117K,TP53:NM_001276697:exon3:c.G269A:p.R90K,TP53:NM_001276698:exon3:c.G269A:p.R90K,TP53:NM_001276699:exon3:c.G269A:p.R90K,TP53:NM_001126118:exon6:c.G629A:p.R210K,TP53:NM_000546:exon7:c.G746A:p.R249K,TP53:NM_001126112:exon7:c.G746A:p.R249K,TP53:NM_001126113:exon7:c.G746A:p.R249K,TP53:…	na	ID=COSM129832,COSM44091,COSM129833;OCCURENCE=1(haematopoietic_and_lymphoid_tissue),2(oesophagus),5(upper_aerodigestive_tract),1(stomach),4(large_intestine),1(adrenal_gland),1(urinary_tract),1(liver),1(soft_tissue)	na	na	na	na	na	0	D	0.995	D	0.961	D	0	D	0.999	D	2.5	M	-7.19	D	0.959	D	0.991	D	0.853	4.861	27.8	3.64	1.295	7.609	12.864	4843	0.0132	0.0012	4128
chr17	7578389	7578389	G	T	exonic	TP53	na	nonsynonymous SNV	TP53:NM_001126115:exon1:c.C145A:p.R49S,TP53:NM_001126116:exon1:c.C145A:p.R49S,TP53:NM_001126117:exon1:c.C145A:p.R49S,TP53:NM_001276697:exon1:c.C64A:p.R22S,TP53:NM_001276698:exon1:c.C64A:p.R22S,TP53:NM_001276699:exon1:c.C64A:p.R22S,TP53:NM_001126118:exon4:c.C424A:p.R142S,TP53:NM_000546:exon5:c.C541A:p.R181S,TP53:NM_001126112:exon5:c.C541A:p.R181S,TP53:NM_001126113:exon5:c.C541A:p.R181S,TP53:NM_001…	na	na	na	na	na	na	na	0.1	T	0.989	D	0.897	P	0	D	1	D	1.57	L	-6.63	D	1.048	D	0.984	D	0.692	3.483	17.82	5.47	2.735	7.058	17.194	4587	0.0164	0.0012	4099
chr17	7578408	7578408	C	A	exonic	TP53	na	nonsynonymous SNV	TP53:NM_001126115:exon1:c.G126T:p.R42S,TP53:NM_001126116:exon1:c.G126T:p.R42S,TP53:NM_001126117:exon1:c.G126T:p.R42S,TP53:NM_001276697:exon1:c.G45T:p.R15S,TP53:NM_001276698:exon1:c.G45T:p.R15S,TP53:NM_001276699:exon1:c.G45T:p.R15S,TP53:NM_001126118:exon4:c.G405T:p.R135S,TP53:NM_000546:exon5:c.G522T:p.R174S,TP53:NM_001126112:exon5:c.G522T:p.R174S,TP53:NM_001126113:exon5:c.G522T:p.R174S,TP53:NM_001…	na	ID=COSM45633,COSM1630431,COSM1630430,COSM1630432,COSM1630433;OCCURENCE=1(upper_aerodigestive_tract),1(liver)	na	na	na	na	na	0	D	0.997	D	0.949	D	0.006	N	0.914	D	1.9	L	-6.86	D	1.097	D	0.982	D	0.648	4.116	21.2	1.11	0.062	-1.208	9.322	4582	0.0162	0.0007	4093
chr17	7578536	7578536	T	C	exonic	TP53	na	nonsynonymous SNV	TP53:NM_001126118:exon4:c.A277G:p.K93E,TP53:NM_000546:exon5:c.A394G:p.K132E,TP53:NM_001126112:exon5:c.A394G:p.K132E,TP53:NM_001126113:exon5:c.A394G:p.K132E,TP53:NM_001126114:exon5:c.A394G:p.K132E,TP53:NM_001276695:exon5:c.A277G:p.K93E,TP53:NM_001276696:exon5:c.A277G:p.K93E,TP53:NM_001276760:exon5:c.A277G:p.K93E,TP53:NM_001276761:exon5:c.A277G:p.K93E	na	ID=COSM10813,COSM1649370,COSM437609,COSM437611,COSM437610,COSM3820725;OCCURENCE=2(haematopoietic_and_lymphoid_tissue),1(lung),2(upper_aerodigestive_tract),2(central_nervous_system),1(urinary_tract),1(biliary_tract),8(breast),1(soft_tissue),1(ovary)	na	na	7.893e-06	na	na	0	D	1	D	1	D	0	D	1	D	3.24	M	-7.19	D	0.926	D	0.994	D	0.988	4.67	25.8	5.48	2.206	7.993	13.83	870	0.0103	0.0038	1826
chr17	7579510	7579510	A	G	exonic	TP53	na	synonymous SNV	TP53:NM_001126118:exon3:c.T60C:p.G20G,TP53:NM_000546:exon4:c.T177C:p.G59G,TP53:NM_001126112:exon4:c.T177C:p.G59G,TP53:NM_001126113:exon4:c.T177C:p.G59G,TP53:NM_001126114:exon4:c.T177C:p.G59G,TP53:NM_001276695:exon4:c.T60C:p.G20G,TP53:NM_001276696:exon4:c.T60C:p.G20G,TP53:NM_001276760:exon4:c.T60C:p.G20G,TP53:NM_001276761:exon4:c.T60C:p.G20G	na	na	na	na	na	na	na	na	na	na	na	na	na	na	na	na	na	na	na	na	na	na	na	na	na	na	na	na	na	na	na	na	4440	0.0104	0.0037	4071
chr17	7579544	7579544	T	C	exonic	TP53	na	nonsynonymous SNV	TP53:NM_001126118:exon3:c.A26G:p.D9G,TP53:NM_000546:exon4:c.A143G:p.D48G,TP53:NM_001126112:exon4:c.A143G:p.D48G,TP53:NM_001126113:exon4:c.A143G:p.D48G,TP53:NM_001126114:exon4:c.A143G:p.D48G,TP53:NM_001276695:exon4:c.A26G:p.D9G,TP53:NM_001276696:exon4:c.A26G:p.D9G,TP53:NM_001276760:exon4:c.A26G:p.D9G,TP53:NM_001276761:exon4:c.A26G:p.D9G	na	na	na	na	na	na	na	0.2	T	0.319	B	0.158	B	0	N	1	N	0.55	N	-2.08	D	0.896	D	0.907	D	0.35	1.493	10.94	2.68	0.798	0.506	5.995	4458	0.0117	0.0017	4096
ND03432 OD
Chr	Start	End	Ref	Alt	Func.refGene	Gene.refGene	GeneDetail.refGene	ExonicFunc.refGene	AAChange.refGene	clinvar_20140929	cosmic70	snp129	snp138	exac01	esp6500si_all	agilentv5	SIFT_score	SIFT_pred	Polyphen2_HDIV_score	Polyphen2_HDIV_pred	Polyphen2_HVAR_score	Polyphen2_HVAR_pred	LRT_score	LRT_pred	MutationTaster_score	MutationTaster_pred	MutationAssessor_score	MutationAssessor_pred	FATHMM_score	FATHMM_pred	RadialSVM_score	RadialSVM_pred	LR_score	LR_pred	VEST3_score	CADD_raw	CADD_phred	GERP++_RS	phyloP46way_placental	phyloP100way_vertebrate	SiPhy_29way_logOdds	Depth1	Vaf1	Vaf2	Depth2
chr17	7572903	7572903	G	A	UTR3	TP53	NM_001276761:c.*24C>T,NM_001276760:c.*24C>T,NM_001126112:c.*24C>T,NM_001126115:c.*24C>T,NM_001126114:c.*313C>T,NM_001276695:c.*225C>T,NM_000546:c.*24C>T,NM_001126117:c.*225C>T,NM_001126116:c.*313C>T,NM_001126118:c.*24C>T,NM_001276699:c.*225C>T,NM_001276698:c.*313C>T,NM_001276697:c.*24C>T,NM_001276696:c.*313C>T,NM_001126113:c.*225C>T	na	na	na	na	na	na	na	na	na	na	na	na	na	na	na	na	na	na	na	na	na	na	na	na	na	na	na	na	na	na	na	na	na	na	1091	0.0187	0.0011	4480
chr17	7572916	7572916	A	G	UTR3	TP53	NM_001276761:c.*11T>C,NM_001276760:c.*11T>C,NM_001126112:c.*11T>C,NM_001126115:c.*11T>C,NM_001126114:c.*300T>C,NM_001276695:c.*212T>C,NM_000546:c.*11T>C,NM_001126117:c.*212T>C,NM_001126116:c.*300T>C,NM_001126118:c.*11T>C,NM_001276699:c.*212T>C,NM_001276698:c.*300T>C,NM_001276697:c.*11T>C,NM_001276696:c.*300T>C,NM_001126113:c.*212T>C	na	na	na	na	na	na	na	na	na	na	na	na	na	na	na	na	na	na	na	na	na	na	na	na	na	na	na	na	na	na	na	na	na	na	1091	0.0119	0.0062	4483
chr17	7573974	7573974	C	T	exonic	TP53	na	synonymous SNV	TP53:NM_001126115:exon6:c.G657A:p.K219K,TP53:NM_001276697:exon6:c.G576A:p.K192K,TP53:NM_001126118:exon9:c.G936A:p.K312K,TP53:NM_000546:exon10:c.G1053A:p.K351K,TP53:NM_001126112:exon10:c.G1053A:p.K351K,TP53:NM_001276760:exon10:c.G936A:p.K312K,TP53:NM_001276761:exon10:c.G936A:p.K312K	na	na	na	na	na	na	na	na	na	na	na	na	na	na	na	na	na	na	na	na	na	na	na	na	na	na	na	na	na	na	na	na	2956	0.0267	0.0004	5376
chr17	7573983	7573983	C	T	exonic	TP53	na	synonymous SNV	TP53:NM_001126115:exon6:c.G648A:p.L216L,TP53:NM_001276697:exon6:c.G567A:p.L189L,TP53:NM_001126118:exon9:c.G927A:p.L309L,TP53:NM_000546:exon10:c.G1044A:p.L348L,TP53:NM_001126112:exon10:c.G1044A:p.L348L,TP53:NM_001276760:exon10:c.G927A:p.L309L,TP53:NM_001276761:exon10:c.G927A:p.L309L	na	ID=COSM1386552,COSM1386551;OCCURENCE=1(large_intestine)	na	na	na	na	na	na	na	na	na	na	na	na	na	na	na	na	na	na	na	na	na	na	na	na	na	na	na	na	na	na	2963	0.0267	0.0013	5379
chr17	7573991	7573991	C	T	exonic	TP53	na	nonsynonymous SNV	TP53:NM_001126115:exon6:c.G640A:p.E214K,TP53:NM_001276697:exon6:c.G559A:p.E187K,TP53:NM_001126118:exon9:c.G919A:p.E307K,TP53:NM_000546:exon10:c.G1036A:p.E346K,TP53:NM_001126112:exon10:c.G1036A:p.E346K,TP53:NM_001276760:exon10:c.G919A:p.E307K,TP53:NM_001276761:exon10:c.G919A:p.E307K	na	na	na	na	na	na	na	0	D	0.979	D	0.9	P	0	D	1	D	2.75	M	-3.84	D	1.05	D	0.921	D	0.495	5.598	35	5.43	2.549	4.782	16.734	2972	0.0252	0.0011	5370
chr17	7573995	7573995	C	T	exonic	TP53	na	synonymous SNV	TP53:NM_001126115:exon6:c.G636A:p.L212L,TP53:NM_001276697:exon6:c.G555A:p.L185L,TP53:NM_001126118:exon9:c.G915A:p.L305L,TP53:NM_000546:exon10:c.G1032A:p.L344L,TP53:NM_001126112:exon10:c.G1032A:p.L344L,TP53:NM_001276760:exon10:c.G915A:p.L305L,TP53:NM_001276761:exon10:c.G915A:p.L305L	na	ID=COSM1386555,COSM1386556;OCCURENCE=1(large_intestine)	na	na	na	na	na	na	na	na	na	na	na	na	na	na	na	na	na	na	na	na	na	na	na	na	na	na	na	na	na	na	2977	0.0269	0.0011	5386
chr17	7574021	7574021	C	T	exonic	TP53	na	nonsynonymous SNV	TP53:NM_001126115:exon6:c.G610A:p.E204K,TP53:NM_001276697:exon6:c.G529A:p.E177K,TP53:NM_001126118:exon9:c.G889A:p.E297K,TP53:NM_000546:exon10:c.G1006A:p.E336K,TP53:NM_001126112:exon10:c.G1006A:p.E336K,TP53:NM_001276760:exon10:c.G889A:p.E297K,TP53:NM_001276761:exon10:c.G889A:p.E297K	na	na	na	na	na	na	na	0.21	T	0.006	B	0.031	B	0.145	N	1	N	0.54	N	-3.49	D	-0.351	T	0.582	D	0.138	1.182	9.807	-2.52	-0.2	0.71	7.317	2899	0.0245	0.001	5211
chr17	7574027	7574027	C	T	exonic	TP53	na	nonsynonymous SNV	TP53:NM_001126115:exon6:c.G604A:p.G202R,TP53:NM_001276697:exon6:c.G523A:p.G175R,TP53:NM_001126118:exon9:c.G883A:p.G295R,TP53:NM_000546:exon10:c.G1000A:p.G334R,TP53:NM_001126112:exon10:c.G1000A:p.G334R,TP53:NM_001276760:exon10:c.G883A:p.G295R,TP53:NM_001276761:exon10:c.G883A:p.G295R	na	na	na	na	na	na	na	0	D	1	D	0.997	D	0	D	1	D	3.055	M	-7.91	D	0.898	D	0.996	D	0.976	3.863	19.63	5.43	2.549	6.452	16.734	2842	0.025	0.0018	5003
chr17	7576868	7576868	T	C	exonic	TP53	na	synonymous SNV	TP53:NM_001126115:exon5:c.A582G:p.E194E,TP53:NM_001126116:exon5:c.A582G:p.E194E,TP53:NM_001126117:exon5:c.A582G:p.E194E,TP53:NM_001276697:exon5:c.A501G:p.E167E,TP53:NM_001276698:exon5:c.A501G:p.E167E,TP53:NM_001276699:exon5:c.A501G:p.E167E,TP53:NM_001126118:exon8:c.A861G:p.E287E,TP53:NM_000546:exon9:c.A978G:p.E326E,TP53:NM_001126112:exon9:c.A978G:p.E326E,TP53:NM_001126113:exon9:c.A978G:p.E326E,TP…	na	na	na	na	na	na	na	0	D	.	.	.	.	.	.	1	D	.	.	.	.	-0.726	T	0.238	T	.	1.042	9.258	0.133	-0.178	-0.39	7.635	1313	0.0114	0.0048	4621
chr17	7576885	7576885	T	C	exonic	TP53	na	nonsynonymous SNV	TP53:NM_001126115:exon5:c.A565G:p.K189E,TP53:NM_001126116:exon5:c.A565G:p.K189E,TP53:NM_001126117:exon5:c.A565G:p.K189E,TP53:NM_001276697:exon5:c.A484G:p.K162E,TP53:NM_001276698:exon5:c.A484G:p.K162E,TP53:NM_001276699:exon5:c.A484G:p.K162E,TP53:NM_001126118:exon8:c.A844G:p.K282E,TP53:NM_000546:exon9:c.A961G:p.K321E,TP53:NM_001126112:exon9:c.A961G:p.K321E,TP53:NM_001126113:exon9:c.A961G:p.K321E,TP…	na	na	na	na	na	na	na	0.22	T	0.976	D	0.903	P	0.542	N	1	D	2.08	M	-3.45	D	1.039	D	0.984	D	0.728	4.565	24.7	4.88	2.03	3.768	10.79	1313	0.0168	0.003	4620
chr17	7578185	7578185	G	A	exonic	TP53	na	nonsynonymous SNV	TP53:NM_001126115:exon2:c.C268T:p.P90S,TP53:NM_001126116:exon2:c.C268T:p.P90S,TP53:NM_001126117:exon2:c.C268T:p.P90S,TP53:NM_001276697:exon2:c.C187T:p.P63S,TP53:NM_001276698:exon2:c.C187T:p.P63S,TP53:NM_001276699:exon2:c.C187T:p.P63S,TP53:NM_001126118:exon5:c.C547T:p.P183S,TP53:NM_000546:exon6:c.C664T:p.P222S,TP53:NM_001126112:exon6:c.C664T:p.P222S,TP53:NM_001126113:exon6:c.C664T:p.P222S,TP53:NM_…	na	ID=COSM44970;OCCURENCE=1(urinary_tract),1(thymus)	na	na	na	na	0.01	0.07	T	0.028	B	0.045	B	0.2	N	0.942	D	1.08	L	-6.65	D	0.952	D	0.944	D	0.409	2.183	13.26	0.937	0.306	0.797	2.032	1478	0.0108	0.0014	4415
chr17	7578261	7578261	T	C	exonic	TP53	na	synonymous SNV	TP53:NM_001126115:exon2:c.A192G:p.R64R,TP53:NM_001126116:exon2:c.A192G:p.R64R,TP53:NM_001126117:exon2:c.A192G:p.R64R,TP53:NM_001276697:exon2:c.A111G:p.R37R,TP53:NM_001276698:exon2:c.A111G:p.R37R,TP53:NM_001276699:exon2:c.A111G:p.R37R,TP53:NM_001126118:exon5:c.A471G:p.R157R,TP53:NM_000546:exon6:c.A588G:p.R196R,TP53:NM_001126112:exon6:c.A588G:p.R196R,TP53:NM_001126113:exon6:c.A588G:p.R196R,TP53:NM_…	na	ID=COSM1386752,COSM1386754,COSM1386751,COSM44569,COSM1386753;OCCURENCE=1(haematopoietic_and_lymphoid_tissue),1(liver),1(large_intestine),1(breast)	na	na	na	na	na	na	na	na	na	na	na	na	na	na	na	na	na	na	na	na	na	na	na	na	na	na	na	na	na	na	1480	0.0162	0.0043	4415
chr17	7578370	7578370	C	T	splicing	TP53	NM_001276761:exon6:c.442+1G>A,NM_001276760:exon6:c.442+1G>A,NM_001126112:exon6:c.559+1G>A,NM_001126115:exon2:c.163+1G>A,NM_001126114:exon6:c.559+1G>A,NM_001276695:exon6:c.442+1G>A,NM_000546:exon6:c.559+1G>A,NM_001126117:exon2:c.163+1G>A,NM_001126116:exon2:c.163+1G>A,NM_001126118:exon5:c.442+1G>A,NM_001276699:exon2:c.82+1G>A,NM_001276698:exon2:c.82+1G>A,NM_001276697:exon2:c.82+1G>A,NM_001276696:ex…	na	na	na	ID=COSM131535,COSM6901,COSM2744800,COSM131537,COSM3388354,COSM131534,COSM131536;OCCURENCE=4(ovary),1(soft_tissue),2(breast),4(large_intestine),1(liver),2(pancreas),5(oesophagus),1(upper_aerodigestive_tract),1(NS),2(haematopoietic_and_lymphoid_tissue)	na	na	na	na	na	.	.	.	.	.	.	.	.	1	D	.	.	.	.	.	.	.	.	.	1.774	11.89	3.7	1.248	3.085	13.074	1249	0.0721	0.0007	4228
chr17	7578417	7578417	C	T	exonic	TP53	na	synonymous SNV	TP53:NM_001126115:exon1:c.G117A:p.E39E,TP53:NM_001126116:exon1:c.G117A:p.E39E,TP53:NM_001126117:exon1:c.G117A:p.E39E,TP53:NM_001276697:exon1:c.G36A:p.E12E,TP53:NM_001276698:exon1:c.G36A:p.E12E,TP53:NM_001276699:exon1:c.G36A:p.E12E,TP53:NM_001126118:exon4:c.G396A:p.E132E,TP53:NM_000546:exon5:c.G513A:p.E171E,TP53:NM_001126112:exon5:c.G513A:p.E171E,TP53:NM_001126113:exon5:c.G513A:p.E171E,TP53:NM_001…	na	na	na	na	na	na	na	na	na	na	na	na	na	na	na	na	na	na	na	na	na	na	na	na	na	na	na	na	na	na	na	na	1248	0.0521	0.0005	4233
chr17	7578480	7578480	T	C	exonic	TP53	na	synonymous SNV	TP53:NM_001126115:exon1:c.A54G:p.T18T,TP53:NM_001126116:exon1:c.A54G:p.T18T,TP53:NM_001126117:exon1:c.A54G:p.T18T,TP53:NM_001126118:exon4:c.A333G:p.T111T,TP53:NM_000546:exon5:c.A450G:p.T150T,TP53:NM_001126112:exon5:c.A450G:p.T150T,TP53:NM_001126113:exon5:c.A450G:p.T150T,TP53:NM_001126114:exon5:c.A450G:p.T150T,TP53:NM_001276695:exon5:c.A333G:p.T111T,TP53:NM_001276696:exon5:c.A333G:p.T111T,TP53:NM_…	na	na	na	na	7.892e-06	na	na	na	na	na	na	na	na	na	na	na	na	na	na	na	na	na	na	na	na	na	na	na	na	na	na	na	2317	0.0125	0.0059	5550
chr17	7578488	7578488	C	T	exonic	TP53	na	nonsynonymous SNV	TP53:NM_001126115:exon1:c.G46A:p.D16N,TP53:NM_001126116:exon1:c.G46A:p.D16N,TP53:NM_001126117:exon1:c.G46A:p.D16N,TP53:NM_001126118:exon4:c.G325A:p.D109N,TP53:NM_000546:exon5:c.G442A:p.D148N,TP53:NM_001126112:exon5:c.G442A:p.D148N,TP53:NM_001126113:exon5:c.G442A:p.D148N,TP53:NM_001126114:exon5:c.G442A:p.D148N,TP53:NM_001276695:exon5:c.G325A:p.D109N,TP53:NM_001276696:exon5:c.G325A:p.D109N,TP53:NM_…	na	ID=COSM44043;OCCURENCE=1(haematopoietic_and_lymphoid_tissue),1(soft_tissue),1(urinary_tract),1(large_intestine)	na	na	na	na	na	0.21	T	0.001	B	0.007	B	0.22	N	1	N	0.09	N	-6.72	D	1.377	D	0.937	D	0.106	0.382	6.076	-1.94	-0.263	-1.032	7.906	1114	0.0566	0.0006	1549
chr17	7578515	7578515	T	C	exonic	TP53	na	nonsynonymous SNV	TP53:NM_001126115:exon1:c.A19G:p.K7E,TP53:NM_001126116:exon1:c.A19G:p.K7E,TP53:NM_001126117:exon1:c.A19G:p.K7E,TP53:NM_001126118:exon4:c.A298G:p.K100E,TP53:NM_000546:exon5:c.A415G:p.K139E,TP53:NM_001126112:exon5:c.A415G:p.K139E,TP53:NM_001126113:exon5:c.A415G:p.K139E,TP53:NM_001126114:exon5:c.A415G:p.K139E,TP53:NM_001276695:exon5:c.A298G:p.K100E,TP53:NM_001276696:exon5:c.A298G:p.K100E,TP53:NM_001…	na	ID=COSM44449,COSM307287,COSM307285,COSM307288,COSM307286;OCCURENCE=2(liver),1(urinary_tract),1(upper_aerodigestive_tract)	na	na	na	na	na	0	D	0.999	D	0.991	D	0	D	1	D	2.02	M	-6.88	D	1.017	D	0.985	D	0.828	3.397	17.47	4.12	2.12	5.052	10.298	1113	0.027	0.002	1538
chr17	7579453	7579453	T	C	exonic	TP53	na	synonymous SNV	TP53:NM_001126118:exon3:c.A117G:p.A39A,TP53:NM_000546:exon4:c.A234G:p.A78A,TP53:NM_001126112:exon4:c.A234G:p.A78A,TP53:NM_001126113:exon4:c.A234G:p.A78A,TP53:NM_001126114:exon4:c.A234G:p.A78A,TP53:NM_001276695:exon4:c.A117G:p.A39A,TP53:NM_001276696:exon4:c.A117G:p.A39A,TP53:NM_001276760:exon4:c.A117G:p.A39A,TP53:NM_001276761:exon4:c.A117G:p.A39A	na	na	na	rs375099397	1.579e-05	7.7e-05	na	na	na	na	na	na	na	na	na	na	na	na	na	na	na	na	na	na	na	na	na	na	na	na	na	na	799	0.0213	0.0017	2872
chr17	7579466	7579466	G	A	exonic	TP53	na	nonsynonymous SNV	TP53:NM_001126118:exon3:c.C104T:p.A35V,TP53:NM_000546:exon4:c.C221T:p.A74V,TP53:NM_001126112:exon4:c.C221T:p.A74V,TP53:NM_001126113:exon4:c.C221T:p.A74V,TP53:NM_001126114:exon4:c.C221T:p.A74V,TP53:NM_001276695:exon4:c.C104T:p.A35V,TP53:NM_001276696:exon4:c.C104T:p.A35V,TP53:NM_001276760:exon4:c.C104T:p.A35V,TP53:NM_001276761:exon4:c.C104T:p.A35V	na	ID=COSM43671;OCCURENCE=1(oesophagus)	na	na	7.894e-06	na	na	0.62	T	0.596	P	0.107	B	0.066	N	1	N	0.345	N	-2.12	D	1.002	D	0.848	D	0.221	0.225	5.213	-4.11	-0.944	-0.232	7.229	1941	0.0155	0.0026	6866
ND03432 OS
Chr	Start	End	Ref	Alt	Func.refGene	Gene.refGene	GeneDetail.refGene	ExonicFunc.refGene	AAChange.refGene	clinvar_20140929	cosmic70	snp129	snp138	exac01	esp6500si_all	agilentv5	SIFT_score	SIFT_pred	Polyphen2_HDIV_score	Polyphen2_HDIV_pred	Polyphen2_HVAR_score	Polyphen2_HVAR_pred	LRT_score	LRT_pred	MutationTaster_score	MutationTaster_pred	MutationAssessor_score	MutationAssessor_pred	FATHMM_score	FATHMM_pred	RadialSVM_score	RadialSVM_pred	LR_score	LR_pred	VEST3_score	CADD_raw	CADD_phred	GERP++_RS	phyloP46way_placental	phyloP100way_vertebrate	SiPhy_29way_logOdds	Depth1	Vaf1	Vaf2	Depth2
chr17	7572871	7572871	G	A	UTR3	TP53	NM_001276761:c.*56C>T,NM_001276760:c.*56C>T,NM_001126112:c.*56C>T,NM_001126115:c.*56C>T,NM_001126114:c.*345C>T,NM_001276695:c.*257C>T,NM_000546:c.*56C>T,NM_001126117:c.*257C>T,NM_001126116:c.*345C>T,NM_001126118:c.*56C>T,NM_001276699:c.*257C>T,NM_001276698:c.*345C>T,NM_001276697:c.*56C>T,NM_001276696:c.*345C>T,NM_001126113:c.*257C>T	na	na	na	na	na	na	na	na	na	na	na	na	na	na	na	na	na	na	na	na	na	na	na	na	na	na	na	na	na	na	na	na	na	na	4273	0.0108	0.001	1034
chr17	7572889	7572889	G	A	UTR3	TP53	NM_001276761:c.*38C>T,NM_001276760:c.*38C>T,NM_001126112:c.*38C>T,NM_001126115:c.*38C>T,NM_001126114:c.*327C>T,NM_001276695:c.*239C>T,NM_000546:c.*38C>T,NM_001126117:c.*239C>T,NM_001126116:c.*327C>T,NM_001126118:c.*38C>T,NM_001276699:c.*239C>T,NM_001276698:c.*327C>T,NM_001276697:c.*38C>T,NM_001276696:c.*327C>T,NM_001126113:c.*239C>T	na	na	na	na	na	na	7.892e-06	na	na	na	na	na	na	na	na	na	na	na	na	na	na	na	na	na	na	na	na	na	na	na	na	na	na	na	4343	0.0131	0	1060
chr17	7573943	7573943	T	C	exonic	TP53	na	nonsynonymous SNV	TP53:NM_001126115:exon6:c.A688G:p.S230G,TP53:NM_001276697:exon6:c.A607G:p.S203G,TP53:NM_001126118:exon9:c.A967G:p.S323G,TP53:NM_000546:exon10:c.A1084G:p.S362G,TP53:NM_001126112:exon10:c.A1084G:p.S362G,TP53:NM_001276760:exon10:c.A967G:p.S323G,TP53:NM_001276761:exon10:c.A967G:p.S323G	na	na	na	na	na	na	na	0.63	T	0.003	B	0.005	B	0.024	N	1	D	1.245	L	-5.59	D	1.004	D	0.908	D	0.397	1.236	10.02	5.43	2.061	4.564	11.87	4652	0.0117	0.0032	1554
chr17	7577020	7577020	T	C	exonic	TP53	na	synonymous SNV	TP53:NM_001126115:exon4:c.A522G:p.R174R,TP53:NM_001126116:exon4:c.A522G:p.R174R,TP53:NM_001126117:exon4:c.A522G:p.R174R,TP53:NM_001276697:exon4:c.A441G:p.R147R,TP53:NM_001276698:exon4:c.A441G:p.R147R,TP53:NM_001276699:exon4:c.A441G:p.R147R,TP53:NM_001126118:exon7:c.A801G:p.R267R,TP53:NM_000546:exon8:c.A918G:p.R306R,TP53:NM_001126112:exon8:c.A918G:p.R306R,TP53:NM_001126113:exon8:c.A918G:p.R306R,TP…	na	na	na	na	na	na	na	na	na	na	na	na	na	na	na	na	na	na	na	na	na	na	na	na	na	na	na	na	na	na	na	na	5239	0.012	0.0042	1657
chr17	7578391	7578391	T	C	exonic	TP53	na	nonsynonymous SNV	TP53:NM_001126115:exon1:c.A143G:p.E48G,TP53:NM_001126116:exon1:c.A143G:p.E48G,TP53:NM_001126117:exon1:c.A143G:p.E48G,TP53:NM_001276697:exon1:c.A62G:p.E21G,TP53:NM_001276698:exon1:c.A62G:p.E21G,TP53:NM_001276699:exon1:c.A62G:p.E21G,TP53:NM_001126118:exon4:c.A422G:p.E141G,TP53:NM_000546:exon5:c.A539G:p.E180G,TP53:NM_001126112:exon5:c.A539G:p.E180G,TP53:NM_001126113:exon5:c.A539G:p.E180G,TP53:NM_001…	na	ID=COSM87457;OCCURENCE=1(pancreas)	na	na	na	na	na	0	D	1	D	0.999	D	0	D	1	D	2.69	M	-6.82	D	0.989	D	0.989	D	0.739	5.014	29.5	5.47	2.208	7.982	13.803	4225	0.0163	0.0032	1249
chr17	7579333	7579333	T	C	exonic	TP53	na	synonymous SNV	TP53:NM_001126118:exon3:c.A237G:p.T79T,TP53:NM_000546:exon4:c.A354G:p.T118T,TP53:NM_001126112:exon4:c.A354G:p.T118T,TP53:NM_001126113:exon4:c.A354G:p.T118T,TP53:NM_001126114:exon4:c.A354G:p.T118T,TP53:NM_001276695:exon4:c.A237G:p.T79T,TP53:NM_001276696:exon4:c.A237G:p.T79T,TP53:NM_001276760:exon4:c.A237G:p.T79T,TP53:NM_001276761:exon4:c.A237G:p.T79T	na	ID=COSM45709;OCCURENCE=1(liver)	na	na	na	na	na	na	na	na	na	na	na	na	na	na	na	na	na	na	na	na	na	na	na	na	na	na	na	na	na	na	3443	0.0116	0.0048	1042
chr17	7579393	7579393	A	G	exonic	TP53	na	synonymous SNV	TP53:NM_001126118:exon3:c.T177C:p.P59P,TP53:NM_000546:exon4:c.T294C:p.P98P,TP53:NM_001126112:exon4:c.T294C:p.P98P,TP53:NM_001126113:exon4:c.T294C:p.P98P,TP53:NM_001126114:exon4:c.T294C:p.P98P,TP53:NM_001276695:exon4:c.T177C:p.P59P,TP53:NM_001276696:exon4:c.T177C:p.P59P,TP53:NM_001276760:exon4:c.T177C:p.P59P,TP53:NM_001276761:exon4:c.T177C:p.P59P	na	ID=COSM1564169;OCCURENCE=1(large_intestine)	na	na	na	na	na	na	na	na	na	na	na	na	na	na	na	na	na	na	na	na	na	na	na	na	na	na	na	na	na	na	6110	0.0108	0.0045	1777
chr17	7579511	7579511	C	T	exonic	TP53	na	nonsynonymous SNV	TP53:NM_001126118:exon3:c.G59A:p.G20D,TP53:NM_000546:exon4:c.G176A:p.G59D,TP53:NM_001126112:exon4:c.G176A:p.G59D,TP53:NM_001126113:exon4:c.G176A:p.G59D,TP53:NM_001126114:exon4:c.G176A:p.G59D,TP53:NM_001276695:exon4:c.G59A:p.G20D,TP53:NM_001276696:exon4:c.G59A:p.G20D,TP53:NM_001276760:exon4:c.G59A:p.G20D,TP53:NM_001276761:exon4:c.G59A:p.G20D	na	ID=COSM46106;OCCURENCE=1(urinary_tract)	na	na	na	na	na	0.49	T	0.775	P	0.095	B	0	N	1	N	0.345	N	-2.19	D	1.095	D	0.836	D	0.425	1.309	10.29	-6.32	-1.299	-0.457	1.419	4078	0.0105	0.0008	1178
ND03438 OD
Chr	Start	End	Ref	Alt	Func.refGene	Gene.refGene	GeneDetail.refGene	ExonicFunc.refGene	AAChange.refGene	clinvar_20140929	cosmic70	snp129	snp138	exac01	esp6500si_all	agilentv5	SIFT_score	SIFT_pred	Polyphen2_HDIV_score	Polyphen2_HDIV_pred	Polyphen2_HVAR_score	Polyphen2_HVAR_pred	LRT_score	LRT_pred	MutationTaster_score	MutationTaster_pred	MutationAssessor_score	MutationAssessor_pred	FATHMM_score	FATHMM_pred	RadialSVM_score	RadialSVM_pred	LR_score	LR_pred	VEST3_score	CADD_raw	CADD_phred	GERP++_RS	phyloP46way_placental	phyloP100way_vertebrate	SiPhy_29way_logOdds	Depth1	Vaf1	Vaf2	Depth2
chr17	7572900	7572900	T	C	UTR3	TP53	NM_001276761:c.*27A>G,NM_001276760:c.*27A>G,NM_001126112:c.*27A>G,NM_001126115:c.*27A>G,NM_001126114:c.*316A>G,NM_001276695:c.*228A>G,NM_000546:c.*27A>G,NM_001126117:c.*228A>G,NM_001126116:c.*316A>G,NM_001126118:c.*27A>G,NM_001276699:c.*228A>G,NM_001276698:c.*316A>G,NM_001276697:c.*27A>G,NM_001276696:c.*316A>G,NM_001126113:c.*228A>G	na	na	na	na	na	na	na	na	na	na	na	na	na	na	na	na	na	na	na	na	na	na	na	na	na	na	na	na	na	na	na	na	na	na	4315	0.0111	0.0042	3579
chr17	7573943	7573943	T	C	exonic	TP53	na	nonsynonymous SNV	TP53:NM_001126115:exon6:c.A688G:p.S230G,TP53:NM_001276697:exon6:c.A607G:p.S203G,TP53:NM_001126118:exon9:c.A967G:p.S323G,TP53:NM_000546:exon10:c.A1084G:p.S362G,TP53:NM_001126112:exon10:c.A1084G:p.S362G,TP53:NM_001276760:exon10:c.A967G:p.S323G,TP53:NM_001276761:exon10:c.A967G:p.S323G	na	na	na	na	na	na	na	0.63	T	0.003	B	0.005	B	0.024	N	1	D	1.245	L	-5.59	D	1.004	D	0.908	D	0.397	1.236	10.02	5.43	2.061	4.564	11.87	5511	0.0155	0.0054	4300
chr17	7573975	7573975	T	C	exonic	TP53	na	nonsynonymous SNV	TP53:NM_001126115:exon6:c.A656G:p.K219R,TP53:NM_001276697:exon6:c.A575G:p.K192R,TP53:NM_001126118:exon9:c.A935G:p.K312R,TP53:NM_000546:exon10:c.A1052G:p.K351R,TP53:NM_001126112:exon10:c.A1052G:p.K351R,TP53:NM_001276760:exon10:c.A935G:p.K312R,TP53:NM_001276761:exon10:c.A935G:p.K312R	na	na	na	na	na	na	na	0.19	T	0.633	P	0.597	P	0.053	N	1	N	2.3	M	-3.19	D	0.582	D	0.81	D	0.095	3.814	19.37	4.36	0.911	1.255	9.241	5537	0.0112	0.0019	5704
chr17	7576607	7576607	A	G	UTR3	TP53	NM_001126114:c.*18T>C,NM_001126116:c.*18T>C,NM_001276698:c.*18T>C,NM_001276696:c.*18T>C	na	na	na	na	na	na	na	na	na	na	na	na	na	na	na	na	na	na	na	na	na	na	na	na	na	na	na	na	na	na	na	na	na	na	5235	0.0111	0.0032	5916
chr17	7577507	7577507	T	C	exonic	TP53	na	synonymous SNV	TP53:NM_001126115:exon3:c.A378G:p.E126E,TP53:NM_001126116:exon3:c.A378G:p.E126E,TP53:NM_001126117:exon3:c.A378G:p.E126E,TP53:NM_001276697:exon3:c.A297G:p.E99E,TP53:NM_001276698:exon3:c.A297G:p.E99E,TP53:NM_001276699:exon3:c.A297G:p.E99E,TP53:NM_001126118:exon6:c.A657G:p.E219E,TP53:NM_000546:exon7:c.A774G:p.E258E,TP53:NM_001126112:exon7:c.A774G:p.E258E,TP53:NM_001126113:exon7:c.A774G:p.E258E,TP53:…	na	ID=COSM1564207,COSM1564209,COSM1564208;OCCURENCE=1(large_intestine)	na	na	na	na	na	na	na	na	na	na	na	na	na	na	na	na	na	na	na	na	na	na	na	na	na	na	na	na	na	na	4653	0.0112	0.005	3987
chr17	7577535	7577535	C	T	exonic	TP53	na	nonsynonymous SNV	TP53:NM_001126115:exon3:c.G350A:p.R117K,TP53:NM_001126116:exon3:c.G350A:p.R117K,TP53:NM_001126117:exon3:c.G350A:p.R117K,TP53:NM_001276697:exon3:c.G269A:p.R90K,TP53:NM_001276698:exon3:c.G269A:p.R90K,TP53:NM_001276699:exon3:c.G269A:p.R90K,TP53:NM_001126118:exon6:c.G629A:p.R210K,TP53:NM_000546:exon7:c.G746A:p.R249K,TP53:NM_001126112:exon7:c.G746A:p.R249K,TP53:NM_001126113:exon7:c.G746A:p.R249K,TP53:…	na	ID=COSM129832,COSM44091,COSM129833;OCCURENCE=1(haematopoietic_and_lymphoid_tissue),2(oesophagus),5(upper_aerodigestive_tract),1(stomach),4(large_intestine),1(adrenal_gland),1(urinary_tract),1(liver),1(soft_tissue)	na	na	na	na	na	0	D	0.995	D	0.961	D	0	D	0.999	D	2.5	M	-7.19	D	0.959	D	0.991	D	0.853	4.861	27.8	3.64	1.295	7.609	12.864	4677	0.0139	0.0007	4025
chr17	7577552	7577552	C	T	exonic	TP53	na	nonsynonymous SNV	TP53:NM_001126115:exon3:c.G333A:p.M111I,TP53:NM_001126116:exon3:c.G333A:p.M111I,TP53:NM_001126117:exon3:c.G333A:p.M111I,TP53:NM_001276697:exon3:c.G252A:p.M84I,TP53:NM_001276698:exon3:c.G252A:p.M84I,TP53:NM_001276699:exon3:c.G252A:p.M84I,TP53:NM_001126118:exon6:c.G612A:p.M204I,TP53:NM_000546:exon7:c.G729A:p.M243I,TP53:NM_001126112:exon7:c.G729A:p.M243I,TP53:NM_001126113:exon7:c.G729A:p.M243I,TP53:…	na	ID=COSM44129;OCCURENCE=1(liver),2(breast),1(oesophagus),1(stomach)	na	na	na	na	na	0	D	0.999	D	0.999	D	0	D	1	D	2.18	M	-6.64	D	1.026	D	0.986	D	0.537	4.047	20.8	3.64	1.294	3.751	12.204	4680	0.015	0.005	4025
chr17	7577605	7577605	C	T	exonic	TP53	na	nonsynonymous SNV	TP53:NM_001126115:exon3:c.G280A:p.G94S,TP53:NM_001126116:exon3:c.G280A:p.G94S,TP53:NM_001126117:exon3:c.G280A:p.G94S,TP53:NM_001276697:exon3:c.G199A:p.G67S,TP53:NM_001276698:exon3:c.G199A:p.G67S,TP53:NM_001276699:exon3:c.G199A:p.G67S,TP53:NM_001126118:exon6:c.G559A:p.G187S,TP53:NM_000546:exon7:c.G676A:p.G226S,TP53:NM_001126112:exon7:c.G676A:p.G226S,TP53:NM_001126113:exon7:c.G676A:p.G226S,TP53:NM_…	na	ID=COSM45607;OCCURENCE=2(upper_aerodigestive_tract)	na	na	na	na	na	0	D	0.97	D	0.884	P	0	D	1	D	3.23	M	-7.58	D	0.902	D	0.994	D	0.682	5.745	36	4.48	2.477	5.867	15.049	4680	0.015	0.0055	4028
chr17	7577609	7577609	C	T	splicing	TP53	NM_001276761:exon8:c.556-1G>A,NM_001276760:exon8:c.556-1G>A,NM_001126112:exon8:c.673-1G>A,NM_001126115:exon4:c.277-1G>A,NM_001126114:exon8:c.673-1G>A,NM_001276695:exon8:c.556-1G>A,NM_000546:exon8:c.673-1G>A,NM_001126117:exon4:c.277-1G>A,NM_001126116:exon4:c.277-1G>A,NM_001126118:exon7:c.556-1G>A,NM_001276699:exon4:c.196-1G>A,NM_001276698:exon4:c.196-1G>A,NM_001276697:exon4:c.196-1G>A,NM_001276696…	na	na	na	ID=COSM131548,COSM131547,COSM3378445,COSM131549,COSM43751,COSM1725566;OCCURENCE=1(biliary_tract),2(liver),1(pancreas),2(breast),2(ovary),1(haematopoietic_and_lymphoid_tissue),3(oesophagus),1(upper_aerodigestive_tract),2(central_nervous_system)	na	na	na	na	na	.	.	.	.	.	.	.	.	1	D	.	.	.	.	.	.	.	.	.	3.809	19.34	3.35	2.158	7.494	12.965	4679	0.0147	0.005	4027
chr17	7578229	7578229	T	C	exonic	TP53	na	nonsynonymous SNV	TP53:NM_001126115:exon2:c.A224G:p.D75G,TP53:NM_001126116:exon2:c.A224G:p.D75G,TP53:NM_001126117:exon2:c.A224G:p.D75G,TP53:NM_001276697:exon2:c.A143G:p.D48G,TP53:NM_001276698:exon2:c.A143G:p.D48G,TP53:NM_001276699:exon2:c.A143G:p.D48G,TP53:NM_001126118:exon5:c.A503G:p.D168G,TP53:NM_000546:exon6:c.A620G:p.D207G,TP53:NM_001126112:exon6:c.A620G:p.D207G,TP53:NM_001126113:exon6:c.A620G:p.D207G,TP53:NM_…	na	ID=COSM1386703,COSM1386705,COSM45519,COSM1386704,COSM1386706;OCCURENCE=1(thyroid),1(haematopoietic_and_lymphoid_tissue),1(breast),1(large_intestine)	na	na	na	na	na	0	D	0.818	P	0.723	P	0	D	0.967	N	1.405	L	-6.8	D	1.097	D	0.973	D	0.659	3.558	18.14	3.17	0.432	5.072	6.867	4938	0.0107	0.002	3939
chr17	7578279	7578279	A	G	exonic	TP53	na	synonymous SNV	TP53:NM_001126115:exon2:c.T174C:p.P58P,TP53:NM_001126116:exon2:c.T174C:p.P58P,TP53:NM_001126117:exon2:c.T174C:p.P58P,TP53:NM_001276697:exon2:c.T93C:p.P31P,TP53:NM_001276698:exon2:c.T93C:p.P31P,TP53:NM_001276699:exon2:c.T93C:p.P31P,TP53:NM_001126118:exon5:c.T453C:p.P151P,TP53:NM_000546:exon6:c.T570C:p.P190P,TP53:NM_001126112:exon6:c.T570C:p.P190P,TP53:NM_001126113:exon6:c.T570C:p.P190P,TP53:NM_001…	na	na	na	na	na	na	na	na	na	na	na	na	na	na	na	na	na	na	na	na	na	na	na	na	na	na	na	na	na	na	na	na	4778	0.0101	0.0042	3820
chr17	7578393	7578393	A	G	exonic	TP53	na	synonymous SNV	TP53:NM_001126115:exon1:c.T141C:p.H47H,TP53:NM_001126116:exon1:c.T141C:p.H47H,TP53:NM_001126117:exon1:c.T141C:p.H47H,TP53:NM_001276697:exon1:c.T60C:p.H20H,TP53:NM_001276698:exon1:c.T60C:p.H20H,TP53:NM_001276699:exon1:c.T60C:p.H20H,TP53:NM_001126118:exon4:c.T420C:p.H140H,TP53:NM_000546:exon5:c.T537C:p.H179H,TP53:NM_001126112:exon5:c.T537C:p.H179H,TP53:NM_001126113:exon5:c.T537C:p.H179H,TP53:NM_001…	na	ID=COSM44793;OCCURENCE=1(endometrium),1(liver)	na	na	na	na	na	na	na	na	na	na	na	na	na	na	na	na	na	na	na	na	na	na	na	na	na	na	na	na	na	na	4669	0.0133	0.0048	3751
chr17	7578464	7578464	G	A	exonic	TP53	na	nonsynonymous SNV	TP53:NM_001126115:exon1:c.C70T:p.R24C,TP53:NM_001126116:exon1:c.C70T:p.R24C,TP53:NM_001126117:exon1:c.C70T:p.R24C,TP53:NM_001126118:exon4:c.C349T:p.R117C,TP53:NM_000546:exon5:c.C466T:p.R156C,TP53:NM_001126112:exon5:c.C466T:p.R156C,TP53:NM_001126113:exon5:c.C466T:p.R156C,TP53:NM_001126114:exon5:c.C466T:p.R156C,TP53:NM_001276695:exon5:c.C349T:p.R117C,TP53:NM_001276696:exon5:c.C349T:p.R117C,TP53:NM_…	na	ID=COSM3403273,COSM3403271,COSM3403272,COSM3403275,COSM46124,COSM3403276,COSM3403274;OCCURENCE=1(upper_aerodigestive_tract),1(central_nervous_system),1(ovary)	na	na	na	na	na	0.08	T	0.764	P	0.218	B	0.157	N	1	N	1.345	L	-6.71	D	1.059	D	0.941	D	0.525	0.758	8.015	1.13	0.068	-0.035	1.549	5385	0.0132	0.0005	6228
chr17	7578479	7578479	G	A	exonic	TP53	na	nonsynonymous SNV	TP53:NM_001126115:exon1:c.C55T:p.P19S,TP53:NM_001126116:exon1:c.C55T:p.P19S,TP53:NM_001126117:exon1:c.C55T:p.P19S,TP53:NM_001126118:exon4:c.C334T:p.P112S,TP53:NM_000546:exon5:c.C451T:p.P151S,TP53:NM_001126112:exon5:c.C451T:p.P151S,TP53:NM_001126113:exon5:c.C451T:p.P151S,TP53:NM_001126114:exon5:c.C451T:p.P151S,TP53:NM_001276695:exon5:c.C334T:p.P112S,TP53:NM_001276696:exon5:c.C334T:p.P112S,TP53:NM_…	CLINSIG=pathogenic|pathogenic;CLNDBN=Breast_adenocarcinoma|not_provided,Breast_adenocarcinoma|Neoplastic_Syndromes\x2c_Hereditary;CLNREVSTAT=single|single,single|single;CLNACC=RCV000013169.3|RCV000079203.1,RCV000013168.3|RCV000130617.1;CLNDSDB=MedGen|.,MedGen|MedGen;CLNDSDBID=C0858252|.,C0858252|C0027672	ID=COSM984961,COSM1640859,COSM3378358,COSM984963,COSM10905,COSM984959,COSM984962;OCCURENCE=1(urinary_tract),1(liver),2(pancreas),4(prostate),5(large_intestine),1(biliary_tract),1(skin),5(breast),3(endometrium),4(soft_tissue),4(ovary),3(haematopoietic_and_lymphoid_tissue),1(thyroid),8(lung),7(upper_aerodigestive_tract),1(NS),2(vulva),5(oesophagus),5(stomach),4(central_nervous_system)	rs28934874	rs28934874	na	na	na	0	D	1	D	1	D	0	D	1	D	2.855	M	-7.47	D	0.931	D	0.995	D	0.876	3.461	17.73	5.59	2.804	7.823	17.478	5214	0.0288	0.0012	6071
chr17	7578500	7578500	G	A	exonic	TP53	na	stopgain	TP53:NM_001126115:exon1:c.C34T:p.Q12X,TP53:NM_001126116:exon1:c.C34T:p.Q12X,TP53:NM_001126117:exon1:c.C34T:p.Q12X,TP53:NM_001126118:exon4:c.C313T:p.Q105X,TP53:NM_000546:exon5:c.C430T:p.Q144X,TP53:NM_001126112:exon5:c.C430T:p.Q144X,TP53:NM_001126113:exon5:c.C430T:p.Q144X,TP53:NM_001126114:exon5:c.C430T:p.Q144X,TP53:NM_001276695:exon5:c.C313T:p.Q105X,TP53:NM_001276696:exon5:c.C313T:p.Q105X,TP53:NM_…	na	ID=COSM3820722,COSM11245,COSM318146,COSM318148,COSM318145,COSM318147,COSM2744941;OCCURENCE=4(breast),1(urinary_tract),1(adrenal_gland),1(prostate),3(large_intestine),2(ovary),1(soft_tissue),2(endometrium),10(lung),1(haematopoietic_and_lymphoid_tissue),1(stomach),4(upper_aerodigestive_tract),6(oesophagus)	na	na	7.892e-06	na	na	0	D	.	.	.	.	0	D	1	A	.	.	.	.	.	.	.	.	.	3.071	16.25	5.48	2.733	7.953	17.227	716	0.0252	0.0004	2476
chr17	7578512	7578512	T	C	exonic	TP53	na	nonsynonymous SNV	TP53:NM_001126115:exon1:c.A22G:p.T8A,TP53:NM_001126116:exon1:c.A22G:p.T8A,TP53:NM_001126117:exon1:c.A22G:p.T8A,TP53:NM_001126118:exon4:c.A301G:p.T101A,TP53:NM_000546:exon5:c.A418G:p.T140A,TP53:NM_001126112:exon5:c.A418G:p.T140A,TP53:NM_001126113:exon5:c.A418G:p.T140A,TP53:NM_001126114:exon5:c.A418G:p.T140A,TP53:NM_001276695:exon5:c.A301G:p.T101A,TP53:NM_001276696:exon5:c.A301G:p.T101A,TP53:NM_001…	na	na	na	na	na	na	na	0	D	0.993	D	0.893	P	0	D	1	D	2.01	M	-7.06	D	0.989	D	0.988	D	0.743	2.298	13.64	5.48	2.206	5.098	13.83	713	0.0224	0.0041	2446
chr17	7579498	7579498	A	G	exonic	TP53	na	synonymous SNV	TP53:NM_001126118:exon3:c.T72C:p.A24A,TP53:NM_000546:exon4:c.T189C:p.A63A,TP53:NM_001126112:exon4:c.T189C:p.A63A,TP53:NM_001126113:exon4:c.T189C:p.A63A,TP53:NM_001126114:exon4:c.T189C:p.A63A,TP53:NM_001276695:exon4:c.T72C:p.A24A,TP53:NM_001276696:exon4:c.T72C:p.A24A,TP53:NM_001276760:exon4:c.T72C:p.A24A,TP53:NM_001276761:exon4:c.T72C:p.A24A	na	na	na	na	na	na	na	na	na	na	na	na	na	na	na	na	na	na	na	na	na	na	na	na	na	na	na	na	na	na	na	na	4294	0.0112	0.0059	3880
ND03438 OS
Chr	Start	End	Ref	Alt	Func.refGene	Gene.refGene	GeneDetail.refGene	ExonicFunc.refGene	AAChange.refGene	clinvar_20140929	cosmic70	snp129	snp138	exac01	esp6500si_all	agilentv5	SIFT_score	SIFT_pred	Polyphen2_HDIV_score	Polyphen2_HDIV_pred	Polyphen2_HVAR_score	Polyphen2_HVAR_pred	LRT_score	LRT_pred	MutationTaster_score	MutationTaster_pred	MutationAssessor_score	MutationAssessor_pred	FATHMM_score	FATHMM_pred	RadialSVM_score	RadialSVM_pred	LR_score	LR_pred	VEST3_score	CADD_raw	CADD_phred	GERP++_RS	phyloP46way_placental	phyloP100way_vertebrate	SiPhy_29way_logOdds	Depth1	Vaf1	Vaf2	Depth2
chr17	7573959	7573959	C	T	exonic	TP53	na	synonymous SNV	TP53:NM_001126115:exon6:c.G672A:p.G224G,TP53:NM_001276697:exon6:c.G591A:p.G197G,TP53:NM_001126118:exon9:c.G951A:p.G317G,TP53:NM_000546:exon10:c.G1068A:p.G356G,TP53:NM_001126112:exon10:c.G1068A:p.G356G,TP53:NM_001276760:exon10:c.G951A:p.G317G,TP53:NM_001276761:exon10:c.G951A:p.G317G	na	na	na	na	na	na	na	na	na	na	na	na	na	na	na	na	na	na	na	na	na	na	na	na	na	na	na	na	na	na	na	na	4304	0.014	0.0002	5524
chr17	7573961	7573961	C	T	exonic	TP53	na	nonsynonymous SNV	TP53:NM_001126115:exon6:c.G670A:p.G224R,TP53:NM_001276697:exon6:c.G589A:p.G197R,TP53:NM_001126118:exon9:c.G949A:p.G317R,TP53:NM_000546:exon10:c.G1066A:p.G356R,TP53:NM_001126112:exon10:c.G1066A:p.G356R,TP53:NM_001276760:exon10:c.G949A:p.G317R,TP53:NM_001276761:exon10:c.G949A:p.G317R	na	na	na	na	na	na	na	0.33	T	0.014	B	0.022	B	0.797	N	1	N	-0.205	N	-2.97	D	-0.522	T	0.48	T	0.106	1.765	11.86	3.38	1.261	1.062	8.295	5699	0.01	0.0007	5526
chr17	7573995	7573995	C	T	exonic	TP53	na	synonymous SNV	TP53:NM_001126115:exon6:c.G636A:p.L212L,TP53:NM_001276697:exon6:c.G555A:p.L185L,TP53:NM_001126118:exon9:c.G915A:p.L305L,TP53:NM_000546:exon10:c.G1032A:p.L344L,TP53:NM_001126112:exon10:c.G1032A:p.L344L,TP53:NM_001276760:exon10:c.G915A:p.L305L,TP53:NM_001276761:exon10:c.G915A:p.L305L	na	ID=COSM1386555,COSM1386556;OCCURENCE=1(large_intestine)	na	na	na	na	na	na	na	na	na	na	na	na	na	na	na	na	na	na	na	na	na	na	na	na	na	na	na	na	na	na	5721	0.0101	0.0004	5546
chr17	7574019	7574019	C	T	exonic	TP53	na	synonymous SNV	TP53:NM_001126115:exon6:c.G612A:p.E204E,TP53:NM_001276697:exon6:c.G531A:p.E177E,TP53:NM_001126118:exon9:c.G891A:p.E297E,TP53:NM_000546:exon10:c.G1008A:p.E336E,TP53:NM_001126112:exon10:c.G1008A:p.E336E,TP53:NM_001276760:exon10:c.G891A:p.E297E,TP53:NM_001276761:exon10:c.G891A:p.E297E	na	na	na	na	na	na	na	na	na	na	na	na	na	na	na	na	na	na	na	na	na	na	na	na	na	na	na	na	na	na	na	na	5581	0.0102	0	4339
chr17	7577141	7577141	C	T	exonic	TP53	na	nonsynonymous SNV	TP53:NM_001126115:exon4:c.G401A:p.G134E,TP53:NM_001126116:exon4:c.G401A:p.G134E,TP53:NM_001126117:exon4:c.G401A:p.G134E,TP53:NM_001276697:exon4:c.G320A:p.G107E,TP53:NM_001276698:exon4:c.G320A:p.G107E,TP53:NM_001276699:exon4:c.G320A:p.G107E,TP53:NM_001126118:exon7:c.G680A:p.G227E,TP53:NM_000546:exon8:c.G797A:p.G266E,TP53:NM_001126112:exon8:c.G797A:p.G266E,TP53:NM_001126113:exon8:c.G797A:p.G266E,TP…	na	ID=COSM10867,COSM1679491,COSM3388174,COSM216410;OCCURENCE=2(central_nervous_system),3(stomach),7(oesophagus),4(upper_aerodigestive_tract),7(lung),1(thyroid),7(haematopoietic_and_lymphoid_tissue),1(cervix),2(ovary),1(endometrium),3(skin),9(breast),1(large_intestine),1(biliary_tract),1(prostate),1(liver),3(pancreas),1(genital_tract),6(urinary_tract)	na	rs193920774	na	na	na	0	D	1	D	1	D	0	D	1	D	3.3	M	-7.61	D	0.914	D	0.996	D	0.979	4.615	25.2	5.13	2.667	7.587	16.12	928	0.0162	0	21
chr17	7577517	7577517	A	G	exonic	TP53	na	nonsynonymous SNV	TP53:NM_001126115:exon3:c.T368C:p.I123T,TP53:NM_001126116:exon3:c.T368C:p.I123T,TP53:NM_001126117:exon3:c.T368C:p.I123T,TP53:NM_001276697:exon3:c.T287C:p.I96T,TP53:NM_001276698:exon3:c.T287C:p.I96T,TP53:NM_001276699:exon3:c.T287C:p.I96T,TP53:NM_001126118:exon6:c.T647C:p.I216T,TP53:NM_000546:exon7:c.T764C:p.I255T,TP53:NM_001126112:exon7:c.T764C:p.I255T,TP53:NM_001126113:exon7:c.T764C:p.I255T,TP53:…	na	ID=COSM11181;OCCURENCE=1(lung),1(haematopoietic_and_lymphoid_tissue),1(upper_aerodigestive_tract),2(breast),1(large_intestine),1(liver)	na	na	na	na	na	0	D	1	D	0.998	D	0	D	1	D	2.6	M	-6.88	D	0.995	D	0.989	D	0.888	3.136	16.48	4.62	2.074	9.087	12.31	4025	0.0104	0.0051	4679
chr17	7578192	7578192	G	A	exonic	TP53	na	synonymous SNV	TP53:NM_001126115:exon2:c.C261T:p.P87P,TP53:NM_001126116:exon2:c.C261T:p.P87P,TP53:NM_001126117:exon2:c.C261T:p.P87P,TP53:NM_001276697:exon2:c.C180T:p.P60P,TP53:NM_001276698:exon2:c.C180T:p.P60P,TP53:NM_001276699:exon2:c.C180T:p.P60P,TP53:NM_001126118:exon5:c.C540T:p.P180P,TP53:NM_000546:exon6:c.C657T:p.P219P,TP53:NM_001126112:exon6:c.C657T:p.P219P,TP53:NM_001126113:exon6:c.C657T:p.P219P,TP53:NM_…	na	ID=COSM44689;OCCURENCE=1(upper_aerodigestive_tract),2(soft_tissue)	na	na	na	na	na	na	na	na	na	na	na	na	na	na	na	na	na	na	na	na	na	na	na	na	na	na	na	na	na	na	3935	0.0181	0.0071	4934
chr17	7578374	7578374	C	T	exonic	TP53	na	nonsynonymous SNV	TP53:NM_001126115:exon1:c.G160A:p.D54N,TP53:NM_001126116:exon1:c.G160A:p.D54N,TP53:NM_001126117:exon1:c.G160A:p.D54N,TP53:NM_001276697:exon1:c.G79A:p.D27N,TP53:NM_001276698:exon1:c.G79A:p.D27N,TP53:NM_001276699:exon1:c.G79A:p.D27N,TP53:NM_001126118:exon4:c.G439A:p.D147N,TP53:NM_000546:exon5:c.G556A:p.D186N,TP53:NM_001126112:exon5:c.G556A:p.D186N,TP53:NM_001126113:exon5:c.G556A:p.D186N,TP53:NM_001…	na	ID=COSM116607,COSM116605,COSM116606,COSM44700,COSM116608;OCCURENCE=1(urinary_tract),1(ovary),1(oesophagus),2(upper_aerodigestive_tract)	na	na	na	na	na	0.14	T	1	D	0.996	D	0	D	1	D	1.48	L	-6.66	D	1.039	D	0.984	D	0.271	3.541	18.07	5.19	2.804	5.528	17.033	3752	0.0304	0.0009	4671
chr17	7578530	7578530	A	G	exonic	TP53	na	nonsynonymous SNV	TP53:NM_001126115:exon1:c.T4C:p.F2L,TP53:NM_001126116:exon1:c.T4C:p.F2L,TP53:NM_001126117:exon1:c.T4C:p.F2L,TP53:NM_001126118:exon4:c.T283C:p.F95L,TP53:NM_000546:exon5:c.T400C:p.F134L,TP53:NM_001126112:exon5:c.T400C:p.F134L,TP53:NM_001126113:exon5:c.T400C:p.F134L,TP53:NM_001126114:exon5:c.T400C:p.F134L,TP53:NM_001276695:exon5:c.T283C:p.F95L,TP53:NM_001276696:exon5:c.T283C:p.F95L,TP53:NM_001276760…	CLINSIG=other;CLNDBN=Malignant_melanoma;CLNREVSTAT=not;CLNACC=RCV000071699.2;CLNDSDB=MedGen:SNOMED_CT;CLNDSDBID=C0025202:2092003	ID=COSM1726293,COSM220774,COSM44654,COSM220776,COSM220775,COSM220777;OCCURENCE=1(vulva),2(oesophagus),3(haematopoietic_and_lymphoid_tissue),1(lung),1(ovary),1(large_intestine),1(pancreas),1(liver),5(breast)	na	na	na	na	na	0	D	1	D	0.996	D	0	D	1	D	2.645	M	-7.05	D	0.962	D	0.991	D	0.819	5.243	33	5.48	2.206	9.283	13.83	2493	0.012	0.0042	722
chr17	7579328	7579328	T	C	exonic	TP53	na	nonsynonymous SNV	TP53:NM_001126118:exon3:c.A242G:p.K81R,TP53:NM_000546:exon4:c.A359G:p.K120R,TP53:NM_001126112:exon4:c.A359G:p.K120R,TP53:NM_001126113:exon4:c.A359G:p.K120R,TP53:NM_001126114:exon4:c.A359G:p.K120R,TP53:NM_001276695:exon4:c.A242G:p.K81R,TP53:NM_001276696:exon4:c.A242G:p.K81R,TP53:NM_001276760:exon4:c.A242G:p.K81R,TP53:NM_001276761:exon4:c.A242G:p.K81R	na	ID=COSM45357;OCCURENCE=1(prostate),1(pancreas)	na	na	na	na	na	0	D	1	D	1	D	0	D	1	D	2.8	M	-7.15	D	0.964	D	0.991	D	0.6	4.571	24.8	4.75	2.125	6.383	12.536	3215	0.0106	0.002	3961
ND03475 OD
Chr	Start	End	Ref	Alt	Func.refGene	Gene.refGene	GeneDetail.refGene	ExonicFunc.refGene	AAChange.refGene	clinvar_20140929	cosmic70	snp129	snp138	exac01	esp6500si_all	agilentv5	SIFT_score	SIFT_pred	Polyphen2_HDIV_score	Polyphen2_HDIV_pred	Polyphen2_HVAR_score	Polyphen2_HVAR_pred	LRT_score	LRT_pred	MutationTaster_score	MutationTaster_pred	MutationAssessor_score	MutationAssessor_pred	FATHMM_score	FATHMM_pred	RadialSVM_score	RadialSVM_pred	LR_score	LR_pred	VEST3_score	CADD_raw	CADD_phred	GERP++_RS	phyloP46way_placental	phyloP100way_vertebrate	SiPhy_29way_logOdds	Depth1	Vaf1	Vaf2	Depth2
chr17	7572872	7572872	G	A	UTR3	TP53	NM_001276761:c.*55C>T,NM_001276760:c.*55C>T,NM_001126112:c.*55C>T,NM_001126115:c.*55C>T,NM_001126114:c.*344C>T,NM_001276695:c.*256C>T,NM_000546:c.*55C>T,NM_001126117:c.*256C>T,NM_001126116:c.*344C>T,NM_001126118:c.*55C>T,NM_001276699:c.*256C>T,NM_001276698:c.*344C>T,NM_001276697:c.*55C>T,NM_001276696:c.*344C>T,NM_001126113:c.*256C>T	na	na	na	na	na	na	na	na	na	na	na	na	na	na	na	na	na	na	na	na	na	na	na	na	na	na	na	na	na	na	na	na	na	na	3502	0.0251	0.0012	4212
chr17	7572885	7572885	G	A	UTR3	TP53	NM_001276761:c.*42C>T,NM_001276760:c.*42C>T,NM_001126112:c.*42C>T,NM_001126115:c.*42C>T,NM_001126114:c.*331C>T,NM_001276695:c.*243C>T,NM_000546:c.*42C>T,NM_001126117:c.*243C>T,NM_001126116:c.*331C>T,NM_001126118:c.*42C>T,NM_001276699:c.*243C>T,NM_001276698:c.*331C>T,NM_001276697:c.*42C>T,NM_001276696:c.*331C>T,NM_001126113:c.*243C>T	na	na	na	na	na	na	na	na	na	na	na	na	na	na	na	na	na	na	na	na	na	na	na	na	na	na	na	na	na	na	na	na	na	na	3648	0.0278	0.0014	4351
chr17	7572887	7572887	G	A	UTR3	TP53	NM_001276761:c.*40C>T,NM_001276760:c.*40C>T,NM_001126112:c.*40C>T,NM_001126115:c.*40C>T,NM_001126114:c.*329C>T,NM_001276695:c.*241C>T,NM_000546:c.*40C>T,NM_001126117:c.*241C>T,NM_001126116:c.*329C>T,NM_001126118:c.*40C>T,NM_001276699:c.*241C>T,NM_001276698:c.*329C>T,NM_001276697:c.*40C>T,NM_001276696:c.*329C>T,NM_001126113:c.*241C>T	na	na	na	na	na	na	na	na	na	na	na	na	na	na	na	na	na	na	na	na	na	na	na	na	na	na	na	na	na	na	na	na	na	na	3622	0.0285	0.0014	4334
chr17	7572891	7572891	G	A	UTR3	TP53	NM_001276761:c.*36C>T,NM_001276760:c.*36C>T,NM_001126112:c.*36C>T,NM_001126115:c.*36C>T,NM_001126114:c.*325C>T,NM_001276695:c.*237C>T,NM_000546:c.*36C>T,NM_001126117:c.*237C>T,NM_001126116:c.*325C>T,NM_001126118:c.*36C>T,NM_001276699:c.*237C>T,NM_001276698:c.*325C>T,NM_001276697:c.*36C>T,NM_001276696:c.*325C>T,NM_001126113:c.*237C>T	na	na	na	na	na	na	na	na	na	na	na	na	na	na	na	na	na	na	na	na	na	na	na	na	na	na	na	na	na	na	na	na	na	na	3607	0.0283	0.0009	4326
chr17	7572892	7572892	G	A	UTR3	TP53	NM_001276761:c.*35C>T,NM_001276760:c.*35C>T,NM_001126112:c.*35C>T,NM_001126115:c.*35C>T,NM_001126114:c.*324C>T,NM_001276695:c.*236C>T,NM_000546:c.*35C>T,NM_001126117:c.*236C>T,NM_001126116:c.*324C>T,NM_001126118:c.*35C>T,NM_001276699:c.*236C>T,NM_001276698:c.*324C>T,NM_001276697:c.*35C>T,NM_001276696:c.*324C>T,NM_001126113:c.*236C>T	na	na	na	na	na	na	na	na	na	na	na	na	na	na	na	na	na	na	na	na	na	na	na	na	na	na	na	na	na	na	na	na	na	na	3769	0.0449	0.0014	4424
chr17	7572906	7572906	G	A	UTR3	TP53	NM_001276761:c.*21C>T,NM_001276760:c.*21C>T,NM_001126112:c.*21C>T,NM_001126115:c.*21C>T,NM_001126114:c.*310C>T,NM_001276695:c.*222C>T,NM_000546:c.*21C>T,NM_001126117:c.*222C>T,NM_001126116:c.*310C>T,NM_001126118:c.*21C>T,NM_001276699:c.*222C>T,NM_001276698:c.*310C>T,NM_001276697:c.*21C>T,NM_001276696:c.*310C>T,NM_001126113:c.*222C>T	na	na	na	na	na	na	na	na	na	na	na	na	na	na	na	na	na	na	na	na	na	na	na	na	na	na	na	na	na	na	na	na	na	na	3779	0.0463	0.0027	4422
chr17	7576586	7576586	T	C	splicing	TP53	NM_001276695:exon11:c.877-2A>G,NM_001126117:exon7:c.598-2A>G,NM_001276699:exon7:c.517-2A>G,NM_001126113:exon11:c.994-2A>G	na	na	na	na	na	na	na	na	na	.	.	.	.	.	.	.	.	0.652	N	.	.	.	.	.	.	.	.	.	2.47	14.22	1.02	0.713	1.99	4.252	4249	0.0113	0.0074	4729
chr17	7577537	7577537	C	T	exonic	TP53	na	synonymous SNV	TP53:NM_001126115:exon3:c.G348A:p.R116R,TP53:NM_001126116:exon3:c.G348A:p.R116R,TP53:NM_001126117:exon3:c.G348A:p.R116R,TP53:NM_001276697:exon3:c.G267A:p.R89R,TP53:NM_001276698:exon3:c.G267A:p.R89R,TP53:NM_001276699:exon3:c.G267A:p.R89R,TP53:NM_001126118:exon6:c.G627A:p.R209R,TP53:NM_000546:exon7:c.G744A:p.R248R,TP53:NM_001126112:exon7:c.G744A:p.R248R,TP53:NM_001126113:exon7:c.G744A:p.R248R,TP53:…	na	ID=COSM45084;OCCURENCE=4(upper_aerodigestive_tract),1(haematopoietic_and_lymphoid_tissue)	na	na	na	na	na	na	na	na	na	na	na	na	na	na	na	na	na	na	na	na	na	na	na	na	na	na	na	na	na	na	4274	0.0122	0.0018	4505
chr17	7577543	7577543	C	T	exonic	TP53	na	nonsynonymous SNV	TP53:NM_001126115:exon3:c.G342A:p.M114I,TP53:NM_001126116:exon3:c.G342A:p.M114I,TP53:NM_001126117:exon3:c.G342A:p.M114I,TP53:NM_001276697:exon3:c.G261A:p.M87I,TP53:NM_001276698:exon3:c.G261A:p.M87I,TP53:NM_001276699:exon3:c.G261A:p.M87I,TP53:NM_001126118:exon6:c.G621A:p.M207I,TP53:NM_000546:exon7:c.G738A:p.M246I,TP53:NM_001126112:exon7:c.G738A:p.M246I,TP53:NM_001126113:exon7:c.G738A:p.M246I,TP53:…	na	ID=COSM437497,COSM437496,COSM437495,COSM44310;OCCURENCE=1(large_intestine),1(urinary_tract),4(breast),1(skin),5(ovary),6(upper_aerodigestive_tract),2(central_nervous_system),1(stomach)	na	na	na	na	na	0	D	0.999	D	0.996	D	0	D	1	D	1.015	L	-6.75	D	1.019	D	0.981	D	0.702	4.665	25.7	4.62	2.564	7.609	15.362	4274	0.0124	0.0004	4508
chr17	7577609	7577609	C	T	splicing	TP53	NM_001276761:exon8:c.556-1G>A,NM_001276760:exon8:c.556-1G>A,NM_001126112:exon8:c.673-1G>A,NM_001126115:exon4:c.277-1G>A,NM_001126114:exon8:c.673-1G>A,NM_001276695:exon8:c.556-1G>A,NM_000546:exon8:c.673-1G>A,NM_001126117:exon4:c.277-1G>A,NM_001126116:exon4:c.277-1G>A,NM_001126118:exon7:c.556-1G>A,NM_001276699:exon4:c.196-1G>A,NM_001276698:exon4:c.196-1G>A,NM_001276697:exon4:c.196-1G>A,NM_001276696…	na	na	na	ID=COSM131548,COSM131547,COSM3378445,COSM131549,COSM43751,COSM1725566;OCCURENCE=1(biliary_tract),2(liver),1(pancreas),2(breast),2(ovary),1(haematopoietic_and_lymphoid_tissue),3(oesophagus),1(upper_aerodigestive_tract),2(central_nervous_system)	na	na	na	na	na	.	.	.	.	.	.	.	.	1	D	.	.	.	.	.	.	.	.	.	3.809	19.34	3.35	2.158	7.494	12.965	4277	0.0147	0.0009	4507
chr17	7578191	7578191	A	G	exonic	TP53	na	nonsynonymous SNV	TP53:NM_001126115:exon2:c.T262C:p.Y88H,TP53:NM_001126116:exon2:c.T262C:p.Y88H,TP53:NM_001126117:exon2:c.T262C:p.Y88H,TP53:NM_001276697:exon2:c.T181C:p.Y61H,TP53:NM_001276698:exon2:c.T181C:p.Y61H,TP53:NM_001276699:exon2:c.T181C:p.Y61H,TP53:NM_001126118:exon5:c.T541C:p.Y181H,TP53:NM_000546:exon6:c.T658C:p.Y220H,TP53:NM_001126112:exon6:c.T658C:p.Y220H,TP53:NM_001126113:exon6:c.T658C:p.Y220H,TP53:NM_…	na	ID=COSM1172478,COSM1172479,COSM1172477,COSM44637,COSM1172476;OCCURENCE=2(haematopoietic_and_lymphoid_tissue),2(oesophagus),6(breast),1(urinary_tract),1(ovary)	na	na	1.578e-05	na	na	0	D	1	D	1	D	0	D	1	D	2.215	M	-6.97	D	0.975	D	0.989	D	0.848	4.245	22.1	5.28	2.128	9.287	13.475	4123	0.0136	0.0007	4510
chr17	7578398	7578398	G	A	exonic	TP53	na	nonsynonymous SNV	TP53:NM_001126115:exon1:c.C136T:p.H46Y,TP53:NM_001126116:exon1:c.C136T:p.H46Y,TP53:NM_001126117:exon1:c.C136T:p.H46Y,TP53:NM_001276697:exon1:c.C55T:p.H19Y,TP53:NM_001276698:exon1:c.C55T:p.H19Y,TP53:NM_001276699:exon1:c.C55T:p.H19Y,TP53:NM_001126118:exon4:c.C415T:p.H139Y,TP53:NM_000546:exon5:c.C532T:p.H178Y,TP53:NM_001126112:exon5:c.C532T:p.H178Y,TP53:NM_001126113:exon5:c.C532T:p.H178Y,TP53:NM_001…	na	ID=COSM44120;OCCURENCE=1(haematopoietic_and_lymphoid_tissue),1(stomach),1(vulva),2(skin),1(large_intestine),1(ovary)	na	na	na	na	na	0	D	1	D	1	D	0	D	1	D	2.455	M	-6.76	D	1	D	0.988	D	0.703	3.858	19.6	4.62	1.497	1.389	14.062	3758	0.0134	0.0007	4237
chr17	7578464	7578464	G	A	exonic	TP53	na	nonsynonymous SNV	TP53:NM_001126115:exon1:c.C70T:p.R24C,TP53:NM_001126116:exon1:c.C70T:p.R24C,TP53:NM_001126117:exon1:c.C70T:p.R24C,TP53:NM_001126118:exon4:c.C349T:p.R117C,TP53:NM_000546:exon5:c.C466T:p.R156C,TP53:NM_001126112:exon5:c.C466T:p.R156C,TP53:NM_001126113:exon5:c.C466T:p.R156C,TP53:NM_001126114:exon5:c.C466T:p.R156C,TP53:NM_001276695:exon5:c.C349T:p.R117C,TP53:NM_001276696:exon5:c.C349T:p.R117C,TP53:NM_…	na	ID=COSM3403273,COSM3403271,COSM3403272,COSM3403275,COSM46124,COSM3403276,COSM3403274;OCCURENCE=1(upper_aerodigestive_tract),1(central_nervous_system),1(ovary)	na	na	na	na	na	0.08	T	0.764	P	0.218	B	0.157	N	1	N	1.345	L	-6.71	D	1.059	D	0.941	D	0.525	0.758	8.015	1.13	0.068	-0.035	1.549	6207	0.0102	0.0017	5762
chr17	7579349	7579349	A	G	exonic	TP53	na	nonsynonymous SNV	TP53:NM_001126118:exon3:c.T221C:p.F74S,TP53:NM_000546:exon4:c.T338C:p.F113S,TP53:NM_001126112:exon4:c.T338C:p.F113S,TP53:NM_001126113:exon4:c.T338C:p.F113S,TP53:NM_001126114:exon4:c.T338C:p.F113S,TP53:NM_001276695:exon4:c.T221C:p.F74S,TP53:NM_001276696:exon4:c.T221C:p.F74S,TP53:NM_001276760:exon4:c.T221C:p.F74S,TP53:NM_001276761:exon4:c.T221C:p.F74S	na	ID=COSM11780;OCCURENCE=1(ovary),2(upper_aerodigestive_tract)	na	na	na	na	na	0	D	1	D	1	D	0	D	1	D	3.03	M	-7.28	D	0.935	D	0.993	D	0.945	4.01	20.6	4.75	2.125	5.45	12.536	3319	0.0105	0.0035	3737
ND03475 OS
Chr	Start	End	Ref	Alt	Func.refGene	Gene.refGene	GeneDetail.refGene	ExonicFunc.refGene	AAChange.refGene	clinvar_20140929	cosmic70	snp129	snp138	exac01	esp6500si_all	agilentv5	SIFT_score	SIFT_pred	Polyphen2_HDIV_score	Polyphen2_HDIV_pred	Polyphen2_HVAR_score	Polyphen2_HVAR_pred	LRT_score	LRT_pred	MutationTaster_score	MutationTaster_pred	MutationAssessor_score	MutationAssessor_pred	FATHMM_score	FATHMM_pred	RadialSVM_score	RadialSVM_pred	LR_score	LR_pred	VEST3_score	CADD_raw	CADD_phred	GERP++_RS	phyloP46way_placental	phyloP100way_vertebrate	SiPhy_29way_logOdds	Depth1	Vaf1	Vaf2	Depth2
chr17	7574025	7574025	C	T	exonic	TP53	na	synonymous SNV	TP53:NM_001126115:exon6:c.G606A:p.G202G,TP53:NM_001276697:exon6:c.G525A:p.G175G,TP53:NM_001126118:exon9:c.G885A:p.G295G,TP53:NM_000546:exon10:c.G1002A:p.G334G,TP53:NM_001126112:exon10:c.G1002A:p.G334G,TP53:NM_001276760:exon10:c.G885A:p.G295G,TP53:NM_001276761:exon10:c.G885A:p.G295G	na	na	na	na	na	na	na	na	na	na	na	na	na	na	na	na	na	na	na	na	na	na	na	na	na	na	na	na	na	na	na	na	4636	0.0121	0.0015	5349
chr17	7577070	7577070	G	A	exonic	TP53	na	nonsynonymous SNV	TP53:NM_001126115:exon4:c.C472T:p.R158C,TP53:NM_001126116:exon4:c.C472T:p.R158C,TP53:NM_001126117:exon4:c.C472T:p.R158C,TP53:NM_001276697:exon4:c.C391T:p.R131C,TP53:NM_001276698:exon4:c.C391T:p.R131C,TP53:NM_001276699:exon4:c.C391T:p.R131C,TP53:NM_001126118:exon7:c.C751T:p.R251C,TP53:NM_000546:exon8:c.C868T:p.R290C,TP53:NM_001126112:exon8:c.C868T:p.R290C,TP53:NM_001126113:exon8:c.C868T:p.R290C,TP…	na	ID=COSM45679,COSM1167879;OCCURENCE=1(haematopoietic_and_lymphoid_tissue),1(thyroid),1(upper_aerodigestive_tract),2(skin)	na	na	2.368e-05	na	na	0	D	0.995	D	0.86	P	0.373	N	1	D	2.885	M	-5.7	D	1.014	D	0.989	D	0.545	3.514	17.95	4.14	1.364	2.346	12.838	5755	0.013	0.0023	5120
chr17	7579585	7579585	G	A	exonic	TP53	na	synonymous SNV	TP53:NM_000546:exon4:c.C102T:p.P34P,TP53:NM_001126112:exon4:c.C102T:p.P34P,TP53:NM_001126113:exon4:c.C102T:p.P34P,TP53:NM_001126114:exon4:c.C102T:p.P34P	na	na	na	na	na	na	na	na	na	na	na	na	na	na	na	na	na	na	na	na	na	na	na	na	na	na	na	na	na	na	na	na	4520	0.0117	0.0003	3600
ND03489 OD
Chr	Start	End	Ref	Alt	Func.refGene	Gene.refGene	GeneDetail.refGene	ExonicFunc.refGene	AAChange.refGene	clinvar_20140929	cosmic70	snp129	snp138	exac01	esp6500si_all	agilentv5	SIFT_score	SIFT_pred	Polyphen2_HDIV_score	Polyphen2_HDIV_pred	Polyphen2_HVAR_score	Polyphen2_HVAR_pred	LRT_score	LRT_pred	MutationTaster_score	MutationTaster_pred	MutationAssessor_score	MutationAssessor_pred	FATHMM_score	FATHMM_pred	RadialSVM_score	RadialSVM_pred	LR_score	LR_pred	VEST3_score	CADD_raw	CADD_phred	GERP++_RS	phyloP46way_placental	phyloP100way_vertebrate	SiPhy_29way_logOdds	Depth1	Vaf1	Vaf2	Depth2
chr17	7576637	7576637	T	C	exonic	TP53	na	synonymous SNV	TP53:NM_001126116:exon6:c.A618G:p.K206K,TP53:NM_001276698:exon6:c.A537G:p.K179K,TP53:NM_001126114:exon10:c.A1014G:p.K338K,TP53:NM_001276696:exon10:c.A897G:p.K299K	na	na	na	na	na	na	na	na	na	na	na	na	na	na	na	na	na	na	na	na	na	na	na	na	na	na	na	na	na	na	na	na	7614	0.0121	0.0081	7299
chr17	7577593	7577593	T	C	exonic	TP53	na	nonsynonymous SNV	TP53:NM_001126115:exon3:c.A292G:p.T98A,TP53:NM_001126116:exon3:c.A292G:p.T98A,TP53:NM_001126117:exon3:c.A292G:p.T98A,TP53:NM_001276697:exon3:c.A211G:p.T71A,TP53:NM_001276698:exon3:c.A211G:p.T71A,TP53:NM_001276699:exon3:c.A211G:p.T71A,TP53:NM_001126118:exon6:c.A571G:p.T191A,TP53:NM_000546:exon7:c.A688G:p.T230A,TP53:NM_001126112:exon7:c.A688G:p.T230A,TP53:NM_001126113:exon7:c.A688G:p.T230A,TP53:NM_…	na	ID=COSM44549;OCCURENCE=1(stomach)	na	na	na	na	na	0.01	D	0.999	D	0.979	D	0	D	1	D	2.405	M	-6.8	D	1.006	D	0.987	D	0.867	3.69	18.75	4.48	2.004	4.837	12.053	4040	0.0111	0.0027	4391
chr17	7578183	7578183	C	T	exonic	TP53	na	synonymous SNV	TP53:NM_001126115:exon2:c.G270A:p.P90P,TP53:NM_001126116:exon2:c.G270A:p.P90P,TP53:NM_001126117:exon2:c.G270A:p.P90P,TP53:NM_001276697:exon2:c.G189A:p.P63P,TP53:NM_001276698:exon2:c.G189A:p.P63P,TP53:NM_001276699:exon2:c.G189A:p.P63P,TP53:NM_001126118:exon5:c.G549A:p.P183P,TP53:NM_000546:exon6:c.G666A:p.P222P,TP53:NM_001126112:exon6:c.G666A:p.P222P,TP53:NM_001126113:exon6:c.G666A:p.P222P,TP53:NM_…	na	ID=COSM46134;OCCURENCE=1(upper_aerodigestive_tract)	na	rs72661118	6.314e-05	na	na	na	na	na	na	na	na	na	na	na	na	na	na	na	na	na	na	na	na	na	na	na	na	na	na	na	4324	0.0106	0.0019	4225
ND03489 OS
Chr	Start	End	Ref	Alt	Func.refGene	Gene.refGene	GeneDetail.refGene	ExonicFunc.refGene	AAChange.refGene	clinvar_20140929	cosmic70	snp129	snp138	exac01	esp6500si_all	agilentv5	SIFT_score	SIFT_pred	Polyphen2_HDIV_score	Polyphen2_HDIV_pred	Polyphen2_HVAR_score	Polyphen2_HVAR_pred	LRT_score	LRT_pred	MutationTaster_score	MutationTaster_pred	MutationAssessor_score	MutationAssessor_pred	FATHMM_score	FATHMM_pred	RadialSVM_score	RadialSVM_pred	LR_score	LR_pred	VEST3_score	CADD_raw	CADD_phred	GERP++_RS	phyloP46way_placental	phyloP100way_vertebrate	SiPhy_29way_logOdds	Depth1	Vaf1	Vaf2	Depth2
chr17	7577026	7577026	A	G	exonic	TP53	na	synonymous SNV	TP53:NM_001126115:exon4:c.T516C:p.T172T,TP53:NM_001126116:exon4:c.T516C:p.T172T,TP53:NM_001126117:exon4:c.T516C:p.T172T,TP53:NM_001276697:exon4:c.T435C:p.T145T,TP53:NM_001276698:exon4:c.T435C:p.T145T,TP53:NM_001276699:exon4:c.T435C:p.T145T,TP53:NM_001126118:exon7:c.T795C:p.T265T,TP53:NM_000546:exon8:c.T912C:p.T304T,TP53:NM_001126112:exon8:c.T912C:p.T304T,TP53:NM_001126113:exon8:c.T912C:p.T304T,TP…	na	na	na	na	na	na	na	na	na	na	na	na	na	na	na	na	na	na	na	na	na	na	na	na	na	na	na	na	na	na	na	na	5238	0.0105	0.0014	5077
chr17	7577069	7577069	C	T	exonic	TP53	na	nonsynonymous SNV	TP53:NM_001126115:exon4:c.G473A:p.R158H,TP53:NM_001126116:exon4:c.G473A:p.R158H,TP53:NM_001126117:exon4:c.G473A:p.R158H,TP53:NM_001276697:exon4:c.G392A:p.R131H,TP53:NM_001276698:exon4:c.G392A:p.R131H,TP53:NM_001276699:exon4:c.G392A:p.R131H,TP53:NM_001126118:exon7:c.G752A:p.R251H,TP53:NM_000546:exon8:c.G869A:p.R290H,TP53:NM_001126112:exon8:c.G869A:p.R290H,TP53:NM_001126113:exon8:c.G869A:p.R290H,TP…	na	ID=COSM1386594,COSM44017;OCCURENCE=3(haematopoietic_and_lymphoid_tissue),6(upper_aerodigestive_tract),1(stomach),1(central_nervous_system),2(urinary_tract),2(large_intestine),1(breast),3(skin)	rs55819519	rs55819519	0.00015	0.000308	na	0.09	T	0.001	B	0.004	B	0.373	N	1	D	1.39	L	-5.65	D	0.898	D	0.954	D	0.694	0.805	8.231	-1.23	-0.081	-0.811	9.676	5243	0.0103	0.0018	5084
chr17	7577080	7577080	T	C	exonic	TP53	na	synonymous SNV	TP53:NM_001126115:exon4:c.A462G:p.E154E,TP53:NM_001126116:exon4:c.A462G:p.E154E,TP53:NM_001126117:exon4:c.A462G:p.E154E,TP53:NM_001276697:exon4:c.A381G:p.E127E,TP53:NM_001276698:exon4:c.A381G:p.E127E,TP53:NM_001276699:exon4:c.A381G:p.E127E,TP53:NM_001126118:exon7:c.A741G:p.E247E,TP53:NM_000546:exon8:c.A858G:p.E286E,TP53:NM_001126112:exon8:c.A858G:p.E286E,TP53:NM_001126113:exon8:c.A858G:p.E286E,TP…	na	ID=COSM1563602,COSM44292;OCCURENCE=1(large_intestine),1(pancreas),1(liver)	na	na	na	na	na	na	na	na	na	na	na	na	na	na	na	na	na	na	na	na	na	na	na	na	na	na	na	na	na	na	5255	0.0101	0.0051	5093
chr17	7578502	7578502	A	G	exonic	TP53	na	nonsynonymous SNV	TP53:NM_001126115:exon1:c.T32C:p.V11A,TP53:NM_001126116:exon1:c.T32C:p.V11A,TP53:NM_001126117:exon1:c.T32C:p.V11A,TP53:NM_001126118:exon4:c.T311C:p.V104A,TP53:NM_000546:exon5:c.T428C:p.V143A,TP53:NM_001126112:exon5:c.T428C:p.V143A,TP53:NM_001126113:exon5:c.T428C:p.V143A,TP53:NM_001126114:exon5:c.T428C:p.V143A,TP53:NM_001276695:exon5:c.T311C:p.V104A,TP53:NM_001276696:exon5:c.T311C:p.V104A,TP53:NM_…	na	ID=COSM98968,COSM98969,COSM98967,COSM11306,COSM1666839,COSM3388219,COSM179830;OCCURENCE=1(ovary),1(breast),5(large_intestine),1(pancreas),2(stomach),2(oesophagus),1(vulva),1(upper_aerodigestive_tract),2(lung)	na	na	na	na	na	0	D	1	D	0.998	D	0.016	N	0.995	D	2.88	M	-7.01	D	1.082	D	0.989	D	0.595	2.357	13.84	1.94	0.097	9.264	3.252	1680	0.0125	0.0025	2020
chr17	7579401	7579401	A	G	exonic	TP53	na	nonsynonymous SNV	TP53:NM_001126118:exon3:c.T169C:p.S57P,TP53:NM_000546:exon4:c.T286C:p.S96P,TP53:NM_001126112:exon4:c.T286C:p.S96P,TP53:NM_001126113:exon4:c.T286C:p.S96P,TP53:NM_001126114:exon4:c.T286C:p.S96P,TP53:NM_001276695:exon4:c.T169C:p.S57P,TP53:NM_001276696:exon4:c.T169C:p.S57P,TP53:NM_001276760:exon4:c.T169C:p.S57P,TP53:NM_001276761:exon4:c.T169C:p.S57P	na	ID=COSM1386887,COSM44628,COSM1386886;OCCURENCE=2(large_intestine),1(upper_aerodigestive_tract)	na	na	na	na	na	0.03	D	0.997	D	0.958	D	0.053	N	1	N	1.525	L	-6.78	D	1.023	D	0.977	D	0.535	3.006	16.03	2.15	0.857	0.254	4.595	2922	0.0113	0.0037	2740
chr17	7579531	7579531	T	C	exonic	TP53	na	synonymous SNV	TP53:NM_001126118:exon3:c.A39G:p.Q13Q,TP53:NM_000546:exon4:c.A156G:p.Q52Q,TP53:NM_001126112:exon4:c.A156G:p.Q52Q,TP53:NM_001126113:exon4:c.A156G:p.Q52Q,TP53:NM_001126114:exon4:c.A156G:p.Q52Q,TP53:NM_001276695:exon4:c.A39G:p.Q13Q,TP53:NM_001276696:exon4:c.A39G:p.Q13Q,TP53:NM_001276760:exon4:c.A39G:p.Q13Q,TP53:NM_001276761:exon4:c.A39G:p.Q13Q	na	ID=COSM1386934,COSM1386932,COSM1386933;OCCURENCE=1(large_intestine)	na	na	na	na	na	na	na	na	na	na	na	na	na	na	na	na	na	na	na	na	na	na	na	na	na	na	na	na	na	na	4105	0.0117	0.0018	4332
392 Exonic+ SNVs
35 clear lens pairs
na - not applicable

## Sheet: S7b. Clear >3% all
ND02460 OD
Chr	Start	End	Ref	Alt	Func.refGene	Gene.refGene	GeneDetail.refGene	ExonicFunc.refGene	AAChange.refGene	clinvar_20140929	cosmic70	snp129	snp138	exac01	esp6500si_all	agilentv5	SIFT_score	SIFT_pred	Polyphen2_HDIV_score	Polyphen2_HDIV_pred	Polyphen2_HVAR_score	Polyphen2_HVAR_pred	LRT_score	LRT_pred	MutationTaster_score	MutationTaster_pred	MutationAssessor_score	MutationAssessor_pred	FATHMM_score	FATHMM_pred	RadialSVM_score	RadialSVM_pred	LR_score	LR_pred	VEST3_score	CADD_raw	CADD_phred	GERP++_RS	phyloP46way_placental	phyloP100way_vertebrate	SiPhy_29way_logOdds	Depth1	Vaf1	Vaf2	Depth2
chr17	7572996	7572996	G	T	exonic	TP53	na	synonymous SNV	TP53:NM_001126115:exon7:c.C717A:p.S239S,TP53:NM_001276697:exon7:c.C636A:p.S212S,TP53:NM_001126118:exon10:c.C996A:p.S332S,TP53:NM_000546:exon11:c.C1113A:p.S371S,TP53:NM_001126112:exon11:c.C1113A:p.S371S,TP53:NM_001276760:exon11:c.C996A:p.S332S,TP53:NM_001276761:exon11:c.C996A:p.S332S	na	na	na	na	7.892e-06	na	na	na	na	na	na	na	na	na	na	na	na	na	na	na	na	na	na	na	na	na	na	na	na	na	na	na	4720	0.0339	0.0049	3866
chr17	7579424	7579424	G	A	exonic	TP53	na	nonsynonymous SNV	TP53:NM_001126118:exon3:c.C146T:p.A49V,TP53:NM_000546:exon4:c.C263T:p.A88V,TP53:NM_001126112:exon4:c.C263T:p.A88V,TP53:NM_001126113:exon4:c.C263T:p.A88V,TP53:NM_001126114:exon4:c.C263T:p.A88V,TP53:NM_001276695:exon4:c.C146T:p.A49V,TP53:NM_001276696:exon4:c.C146T:p.A49V,TP53:NM_001276760:exon4:c.C146T:p.A49V,TP53:NM_001276761:exon4:c.C146T:p.A49V	na	na	na	na	na	na	na	0.15	T	0.698	P	0.346	B	.	.	0.882	N	0.805	L	-2.23	D	0.826	D	0.892	D	0.52	2.294	13.63	1.8	0.559	0.598	4.093	20	0.1	0	17
ND02460 OS
Chr	Start	End	Ref	Alt	Func.refGene	Gene.refGene	GeneDetail.refGene	ExonicFunc.refGene	AAChange.refGene	clinvar_20140929	cosmic70	snp129	snp138	exac01	esp6500si_all	agilentv5	SIFT_score	SIFT_pred	Polyphen2_HDIV_score	Polyphen2_HDIV_pred	Polyphen2_HVAR_score	Polyphen2_HVAR_pred	LRT_score	LRT_pred	MutationTaster_score	MutationTaster_pred	MutationAssessor_score	MutationAssessor_pred	FATHMM_score	FATHMM_pred	RadialSVM_score	RadialSVM_pred	LR_score	LR_pred	VEST3_score	CADD_raw	CADD_phred	GERP++_RS	phyloP46way_placental	phyloP100way_vertebrate	SiPhy_29way_logOdds	Depth1	Vaf1	Vaf2	Depth2
chr17	7577100	7577100	T	C	exonic	TP53	na	nonsynonymous SNV	TP53:NM_001126115:exon4:c.A442G:p.R148G,TP53:NM_001126116:exon4:c.A442G:p.R148G,TP53:NM_001126117:exon4:c.A442G:p.R148G,TP53:NM_001276697:exon4:c.A361G:p.R121G,TP53:NM_001276698:exon4:c.A361G:p.R121G,TP53:NM_001276699:exon4:c.A361G:p.R121G,TP53:NM_001126118:exon7:c.A721G:p.R241G,TP53:NM_000546:exon8:c.A838G:p.R280G,TP53:NM_001126112:exon8:c.A838G:p.R280G,TP53:NM_001126113:exon8:c.A838G:p.R280G,TP…	na	ID=COSM1649339,COSM11123,COSM3378442,COSM562339;OCCURENCE=2(ovary),4(liver),1(pancreas),2(urinary_tract),1(stomach),2(central_nervous_system),1(thymus),3(upper_aerodigestive_tract),3(lung),3(haematopoietic_and_lymphoid_tissue)	na	na	na	na	na	0	D	1	D	1	D	0	D	1	D	3.33	M	-7.31	D	0.928	D	0.994	D	0.975	4.1	21.1	5.13	2.154	0.781	12.937	23	0.087	0	24
ND02496 OD
Chr	Start	End	Ref	Alt	Func.refGene	Gene.refGene	GeneDetail.refGene	ExonicFunc.refGene	AAChange.refGene	clinvar_20140929	cosmic70	snp129	snp138	exac01	esp6500si_all	agilentv5	SIFT_score	SIFT_pred	Polyphen2_HDIV_score	Polyphen2_HDIV_pred	Polyphen2_HVAR_score	Polyphen2_HVAR_pred	LRT_score	LRT_pred	MutationTaster_score	MutationTaster_pred	MutationAssessor_score	MutationAssessor_pred	FATHMM_score	FATHMM_pred	RadialSVM_score	RadialSVM_pred	LR_score	LR_pred	VEST3_score	CADD_raw	CADD_phred	GERP++_RS	phyloP46way_placental	phyloP100way_vertebrate	SiPhy_29way_logOdds	Depth1	Vaf1	Vaf2	Depth2
chr17	7572887	7572887	G	A	UTR3	TP53	NM_001276761:c.*40C>T,NM_001276760:c.*40C>T,NM_001126112:c.*40C>T,NM_001126115:c.*40C>T,NM_001126114:c.*329C>T,NM_001276695:c.*241C>T,NM_000546:c.*40C>T,NM_001126117:c.*241C>T,NM_001126116:c.*329C>T,NM_001126118:c.*40C>T,NM_001276699:c.*241C>T,NM_001276698:c.*329C>T,NM_001276697:c.*40C>T,NM_001276696:c.*329C>T,NM_001126113:c.*241C>T	na	na	na	na	na	na	na	na	na	na	na	na	na	na	na	na	na	na	na	na	na	na	na	na	na	na	na	na	na	na	na	na	na	na	2985	0.0781	0.0007	2869
chr17	7579427	7579427	G	A	exonic	TP53	na	nonsynonymous SNV	TP53:NM_001126118:exon3:c.C143T:p.P48L,TP53:NM_000546:exon4:c.C260T:p.P87L,TP53:NM_001126112:exon4:c.C260T:p.P87L,TP53:NM_001126113:exon4:c.C260T:p.P87L,TP53:NM_001126114:exon4:c.C260T:p.P87L,TP53:NM_001276695:exon4:c.C143T:p.P48L,TP53:NM_001276696:exon4:c.C143T:p.P48L,TP53:NM_001276760:exon4:c.C143T:p.P48L,TP53:NM_001276761:exon4:c.C143T:p.P48L	na	na	na	na	na	na	na	0.48	T	1	D	0.999	D	0.252	U	1	D	0.805	L	-2.46	D	0.882	D	0.961	D	0.544	1.933	12.42	3.81	2.393	3.468	13.979	2637	0.0372	0.0011	2613
chr17	7579439	7579439	G	A	exonic	TP53	na	nonsynonymous SNV	TP53:NM_001126118:exon3:c.C131T:p.A44V,TP53:NM_000546:exon4:c.C248T:p.A83V,TP53:NM_001126112:exon4:c.C248T:p.A83V,TP53:NM_001126113:exon4:c.C248T:p.A83V,TP53:NM_001126114:exon4:c.C248T:p.A83V,TP53:NM_001276695:exon4:c.C131T:p.A44V,TP53:NM_001276696:exon4:c.C131T:p.A44V,TP53:NM_001276760:exon4:c.C131T:p.A44V,TP53:NM_001276761:exon4:c.C131T:p.A44V	na	na	na	rs201717599	0.0001342	na	na	0.42	T	0.015	B	0.006	B	0.733	N	1	N	0	N	-2.11	D	0.547	D	0.833	D	0.388	0.856	8.463	-3.42	-0.61	-0.157	6.784	2635	0.0395	0.0027	2601
chr17	7579588	7579588	G	A	exonic	TP53	na	synonymous SNV	TP53:NM_000546:exon4:c.C99T:p.S33S,TP53:NM_001126112:exon4:c.C99T:p.S33S,TP53:NM_001126113:exon4:c.C99T:p.S33S,TP53:NM_001126114:exon4:c.C99T:p.S33S	na	na	na	na	na	na	na	na	na	na	na	na	na	na	na	na	na	na	na	na	na	na	na	na	na	na	na	na	na	na	na	na	3010	0.0303	0.0009	3196
ND02496 OS
Chr	Start	End	Ref	Alt	Func.refGene	Gene.refGene	GeneDetail.refGene	ExonicFunc.refGene	AAChange.refGene	clinvar_20140929	cosmic70	snp129	snp138	exac01	esp6500si_all	agilentv5	SIFT_score	SIFT_pred	Polyphen2_HDIV_score	Polyphen2_HDIV_pred	Polyphen2_HVAR_score	Polyphen2_HVAR_pred	LRT_score	LRT_pred	MutationTaster_score	MutationTaster_pred	MutationAssessor_score	MutationAssessor_pred	FATHMM_score	FATHMM_pred	RadialSVM_score	RadialSVM_pred	LR_score	LR_pred	VEST3_score	CADD_raw	CADD_phred	GERP++_RS	phyloP46way_placental	phyloP100way_vertebrate	SiPhy_29way_logOdds	Depth1	Vaf1	Vaf2	Depth2
chr17	7572893	7572893	G	A	UTR3	TP53	NM_001276761:c.*34C>T,NM_001276760:c.*34C>T,NM_001126112:c.*34C>T,NM_001126115:c.*34C>T,NM_001126114:c.*323C>T,NM_001276695:c.*235C>T,NM_000546:c.*34C>T,NM_001126117:c.*235C>T,NM_001126116:c.*323C>T,NM_001126118:c.*34C>T,NM_001276699:c.*235C>T,NM_001276698:c.*323C>T,NM_001276697:c.*34C>T,NM_001276696:c.*323C>T,NM_001126113:c.*235C>T	na	na	na	na	na	na	7.892e-06	na	na	na	na	na	na	na	na	na	na	na	na	na	na	na	na	na	na	na	na	na	na	na	na	na	na	na	2919	0.0979	0.0013	3086
chr17	7572906	7572906	G	A	UTR3	TP53	NM_001276761:c.*21C>T,NM_001276760:c.*21C>T,NM_001126112:c.*21C>T,NM_001126115:c.*21C>T,NM_001126114:c.*310C>T,NM_001276695:c.*222C>T,NM_000546:c.*21C>T,NM_001126117:c.*222C>T,NM_001126116:c.*310C>T,NM_001126118:c.*21C>T,NM_001276699:c.*222C>T,NM_001276698:c.*310C>T,NM_001276697:c.*21C>T,NM_001276696:c.*310C>T,NM_001126113:c.*222C>T	na	na	na	na	na	na	na	na	na	na	na	na	na	na	na	na	na	na	na	na	na	na	na	na	na	na	na	na	na	na	na	na	na	na	2930	0.0669	0.001	3084
chr17	7573977	7573977	G	A	exonic	TP53	na	synonymous SNV	TP53:NM_001126115:exon6:c.C654T:p.L218L,TP53:NM_001276697:exon6:c.C573T:p.L191L,TP53:NM_001126118:exon9:c.C933T:p.L311L,TP53:NM_000546:exon10:c.C1050T:p.L350L,TP53:NM_001126112:exon10:c.C1050T:p.L350L,TP53:NM_001276760:exon10:c.C933T:p.L311L,TP53:NM_001276761:exon10:c.C933T:p.L311L	na	na	na	na	na	na	na	na	na	na	na	na	na	na	na	na	na	na	na	na	na	na	na	na	na	na	na	na	na	na	na	na	5790	0.0322	0.0005	5771
chr17	7576887	7576887	T	C	exonic	TP53	na	nonsynonymous SNV	TP53:NM_001126115:exon5:c.A563G:p.K188R,TP53:NM_001126116:exon5:c.A563G:p.K188R,TP53:NM_001126117:exon5:c.A563G:p.K188R,TP53:NM_001276697:exon5:c.A482G:p.K161R,TP53:NM_001276698:exon5:c.A482G:p.K161R,TP53:NM_001276699:exon5:c.A482G:p.K161R,TP53:NM_001126118:exon8:c.A842G:p.K281R,TP53:NM_000546:exon9:c.A959G:p.K320R,TP53:NM_001126112:exon9:c.A959G:p.K320R,TP53:NM_001126113:exon9:c.A959G:p.K320R,TP…	na	na	na	na	na	na	na	0.72	T	0.997	D	0.894	P	0.001	D	1	D	1.36	L	-2.8	D	-0.698	T	0.202	T	0.543	3.075	16.27	4.07	0.959	1.066	8.195	4327	0.0338	0.0044	4107
chr17	7577122	7577122	C	T	exonic	TP53	na	synonymous SNV	TP53:NM_001126115:exon4:c.G420A:p.V140V,TP53:NM_001126116:exon4:c.G420A:p.V140V,TP53:NM_001126117:exon4:c.G420A:p.V140V,TP53:NM_001276697:exon4:c.G339A:p.V113V,TP53:NM_001276698:exon4:c.G339A:p.V113V,TP53:NM_001276699:exon4:c.G339A:p.V113V,TP53:NM_001126118:exon7:c.G699A:p.V233V,TP53:NM_000546:exon8:c.G816A:p.V272V,TP53:NM_001126112:exon8:c.G816A:p.V272V,TP53:NM_001126113:exon8:c.G816A:p.V272V,TP…	na	ID=COSM417968,COSM44857;OCCURENCE=1(pancreas),1(urinary_tract)	na	na	7.892e-06	na	na	na	na	na	na	na	na	na	na	na	na	na	na	na	na	na	na	na	na	na	na	na	na	na	na	na	108	0.0741	0.0019	513
chr17	7578245	7578245	G	A	exonic	TP53	na	nonsynonymous SNV	TP53:NM_001126115:exon2:c.C208T:p.R70C,TP53:NM_001126116:exon2:c.C208T:p.R70C,TP53:NM_001126117:exon2:c.C208T:p.R70C,TP53:NM_001276697:exon2:c.C127T:p.R43C,TP53:NM_001276698:exon2:c.C127T:p.R43C,TP53:NM_001276699:exon2:c.C127T:p.R43C,TP53:NM_001126118:exon5:c.C487T:p.R163C,TP53:NM_000546:exon6:c.C604T:p.R202C,TP53:NM_001126112:exon6:c.C604T:p.R202C,TP53:NM_001126113:exon6:c.C604T:p.R202C,TP53:NM_…	na	ID=COSM46074;OCCURENCE=2(upper_aerodigestive_tract),1(endometrium),1(urinary_tract)	na	na	1.578e-05	na	na	0.02	D	0.171	B	0.06	B	0.29	N	1	N	1.385	L	-6.78	D	1.202	D	0.954	D	0.675	1.978	12.57	3.41	0.754	5.458	4.751	3878	0.0418	0.0008	3571
chr17	7579454	7579454	G	A	exonic	TP53	na	nonsynonymous SNV	TP53:NM_001126118:exon3:c.C116T:p.A39V,TP53:NM_000546:exon4:c.C233T:p.A78V,TP53:NM_001126112:exon4:c.C233T:p.A78V,TP53:NM_001126113:exon4:c.C233T:p.A78V,TP53:NM_001126114:exon4:c.C233T:p.A78V,TP53:NM_001276695:exon4:c.C116T:p.A39V,TP53:NM_001276696:exon4:c.C116T:p.A39V,TP53:NM_001276760:exon4:c.C116T:p.A39V,TP53:NM_001276761:exon4:c.C116T:p.A39V	na	ID=COSM45200;OCCURENCE=2(breast)	na	na	na	na	na	0.08	T	0.011	B	0.006	B	0.266	N	1	N	0.345	N	-2.17	D	0.588	D	0.859	D	0.336	1.761	11.85	0.633	0.18	0.022	4.524	2620	0.0347	0.0004	2653
ND02594 OS
Chr	Start	End	Ref	Alt	Func.refGene	Gene.refGene	GeneDetail.refGene	ExonicFunc.refGene	AAChange.refGene	clinvar_20140929	cosmic70	snp129	snp138	exac01	esp6500si_all	agilentv5	SIFT_score	SIFT_pred	Polyphen2_HDIV_score	Polyphen2_HDIV_pred	Polyphen2_HVAR_score	Polyphen2_HVAR_pred	LRT_score	LRT_pred	MutationTaster_score	MutationTaster_pred	MutationAssessor_score	MutationAssessor_pred	FATHMM_score	FATHMM_pred	RadialSVM_score	RadialSVM_pred	LR_score	LR_pred	VEST3_score	CADD_raw	CADD_phred	GERP++_RS	phyloP46way_placental	phyloP100way_vertebrate	SiPhy_29way_logOdds	Depth1	Vaf1	Vaf2	Depth2
chr17	7579416	7579416	A	G	exonic	TP53	na	nonsynonymous SNV	TP53:NM_001126118:exon3:c.T154C:p.W52R,TP53:NM_000546:exon4:c.T271C:p.W91R,TP53:NM_001126112:exon4:c.T271C:p.W91R,TP53:NM_001126113:exon4:c.T271C:p.W91R,TP53:NM_001126114:exon4:c.T271C:p.W91R,TP53:NM_001276695:exon4:c.T154C:p.W52R,TP53:NM_001276696:exon4:c.T154C:p.W52R,TP53:NM_001276760:exon4:c.T154C:p.W52R,TP53:NM_001276761:exon4:c.T154C:p.W52R	na	na	na	na	na	na	na	0.09	T	1	D	0.987	D	0.058	N	0.955	D	0.805	L	-2.14	D	1.067	D	0.952	D	0.631	3.122	16.43	4.08	2.07	-0.287	11.662	19	0.1053	0.0028	2498
ND02596 OD
Chr	Start	End	Ref	Alt	Func.refGene	Gene.refGene	GeneDetail.refGene	ExonicFunc.refGene	AAChange.refGene	clinvar_20140929	cosmic70	snp129	snp138	exac01	esp6500si_all	agilentv5	SIFT_score	SIFT_pred	Polyphen2_HDIV_score	Polyphen2_HDIV_pred	Polyphen2_HVAR_score	Polyphen2_HVAR_pred	LRT_score	LRT_pred	MutationTaster_score	MutationTaster_pred	MutationAssessor_score	MutationAssessor_pred	FATHMM_score	FATHMM_pred	RadialSVM_score	RadialSVM_pred	LR_score	LR_pred	VEST3_score	CADD_raw	CADD_phred	GERP++_RS	phyloP46way_placental	phyloP100way_vertebrate	SiPhy_29way_logOdds	Depth1	Vaf1	Vaf2	Depth2
chr17	7572980	7572980	T	G	exonic	TP53	na	nonsynonymous SNV	TP53:NM_001126115:exon7:c.A733C:p.T245P,TP53:NM_001276697:exon7:c.A652C:p.T218P,TP53:NM_001126118:exon10:c.A1012C:p.T338P,TP53:NM_000546:exon11:c.A1129C:p.T377P,TP53:NM_001126112:exon11:c.A1129C:p.T377P,TP53:NM_001276760:exon11:c.A1012C:p.T338P,TP53:NM_001276761:exon11:c.A1012C:p.T338P	na	ID=COSM1658764;OCCURENCE=1(urinary_tract),1(haematopoietic_and_lymphoid_tissue)	na	na	0.0007261	na	0.01	1	T	0.002	B	0.009	B	0.117	N	1	D	1.05	L	-5.6	D	0.418	D	0.863	D	0.21	1.322	10.34	1.9	0.143	0.464	4.246	4544	0.0331	0.0091	4838
ND02598 OD
Chr	Start	End	Ref	Alt	Func.refGene	Gene.refGene	GeneDetail.refGene	ExonicFunc.refGene	AAChange.refGene	clinvar_20140929	cosmic70	snp129	snp138	exac01	esp6500si_all	agilentv5	SIFT_score	SIFT_pred	Polyphen2_HDIV_score	Polyphen2_HDIV_pred	Polyphen2_HVAR_score	Polyphen2_HVAR_pred	LRT_score	LRT_pred	MutationTaster_score	MutationTaster_pred	MutationAssessor_score	MutationAssessor_pred	FATHMM_score	FATHMM_pred	RadialSVM_score	RadialSVM_pred	LR_score	LR_pred	VEST3_score	CADD_raw	CADD_phred	GERP++_RS	phyloP46way_placental	phyloP100way_vertebrate	SiPhy_29way_logOdds	Depth1	Vaf1	Vaf2	Depth2
chr17	7572980	7572980	T	G	exonic	TP53	na	nonsynonymous SNV	TP53:NM_001126115:exon7:c.A733C:p.T245P,TP53:NM_001276697:exon7:c.A652C:p.T218P,TP53:NM_001126118:exon10:c.A1012C:p.T338P,TP53:NM_000546:exon11:c.A1129C:p.T377P,TP53:NM_001126112:exon11:c.A1129C:p.T377P,TP53:NM_001276760:exon11:c.A1012C:p.T338P,TP53:NM_001276761:exon11:c.A1012C:p.T338P	na	ID=COSM1658764;OCCURENCE=1(urinary_tract),1(haematopoietic_and_lymphoid_tissue)	na	na	0.0007261	na	0.01	1	T	0.002	B	0.009	B	0.117	N	1	D	1.05	L	-5.6	D	0.418	D	0.863	D	0.21	1.322	10.34	1.9	0.143	0.464	4.246	4383	0.0483	0.0027	4806
chr17	7572996	7572996	G	T	exonic	TP53	na	synonymous SNV	TP53:NM_001126115:exon7:c.C717A:p.S239S,TP53:NM_001276697:exon7:c.C636A:p.S212S,TP53:NM_001126118:exon10:c.C996A:p.S332S,TP53:NM_000546:exon11:c.C1113A:p.S371S,TP53:NM_001126112:exon11:c.C1113A:p.S371S,TP53:NM_001276760:exon11:c.C996A:p.S332S,TP53:NM_001276761:exon11:c.C996A:p.S332S	na	na	na	na	7.892e-06	na	na	na	na	na	na	na	na	na	na	na	na	na	na	na	na	na	na	na	na	na	na	na	na	na	na	na	4553	0.091	0.0058	4806
ND02615 OD
Chr	Start	End	Ref	Alt	Func.refGene	Gene.refGene	GeneDetail.refGene	ExonicFunc.refGene	AAChange.refGene	clinvar_20140929	cosmic70	snp129	snp138	exac01	esp6500si_all	agilentv5	SIFT_score	SIFT_pred	Polyphen2_HDIV_score	Polyphen2_HDIV_pred	Polyphen2_HVAR_score	Polyphen2_HVAR_pred	LRT_score	LRT_pred	MutationTaster_score	MutationTaster_pred	MutationAssessor_score	MutationAssessor_pred	FATHMM_score	FATHMM_pred	RadialSVM_score	RadialSVM_pred	LR_score	LR_pred	VEST3_score	CADD_raw	CADD_phred	GERP++_RS	phyloP46way_placental	phyloP100way_vertebrate	SiPhy_29way_logOdds	Depth1	Vaf1	Vaf2	Depth2
chr17	7572996	7572996	G	T	exonic	TP53	na	synonymous SNV	TP53:NM_001126115:exon7:c.C717A:p.S239S,TP53:NM_001276697:exon7:c.C636A:p.S212S,TP53:NM_001126118:exon10:c.C996A:p.S332S,TP53:NM_000546:exon11:c.C1113A:p.S371S,TP53:NM_001126112:exon11:c.C1113A:p.S371S,TP53:NM_001276760:exon11:c.C996A:p.S332S,TP53:NM_001276761:exon11:c.C996A:p.S332S	na	na	na	na	7.892e-06	na	na	na	na	na	na	na	na	na	na	na	na	na	na	na	na	na	na	na	na	na	na	na	na	na	na	na	4753	0.0366	0.0067	2977
ND02639 OD
Chr	Start	End	Ref	Alt	Func.refGene	Gene.refGene	GeneDetail.refGene	ExonicFunc.refGene	AAChange.refGene	clinvar_20140929	cosmic70	snp129	snp138	exac01	esp6500si_all	agilentv5	SIFT_score	SIFT_pred	Polyphen2_HDIV_score	Polyphen2_HDIV_pred	Polyphen2_HVAR_score	Polyphen2_HVAR_pred	LRT_score	LRT_pred	MutationTaster_score	MutationTaster_pred	MutationAssessor_score	MutationAssessor_pred	FATHMM_score	FATHMM_pred	RadialSVM_score	RadialSVM_pred	LR_score	LR_pred	VEST3_score	CADD_raw	CADD_phred	GERP++_RS	phyloP46way_placental	phyloP100way_vertebrate	SiPhy_29way_logOdds	Depth1	Vaf1	Vaf2	Depth2
chr17	7577119	7577119	A	G	exonic	TP53	na	synonymous SNV	TP53:NM_001126115:exon4:c.T423C:p.R141R,TP53:NM_001126116:exon4:c.T423C:p.R141R,TP53:NM_001126117:exon4:c.T423C:p.R141R,TP53:NM_001276697:exon4:c.T342C:p.R114R,TP53:NM_001276698:exon4:c.T342C:p.R114R,TP53:NM_001276699:exon4:c.T342C:p.R114R,TP53:NM_001126118:exon7:c.T702C:p.R234R,TP53:NM_000546:exon8:c.T819C:p.R273R,TP53:NM_001126112:exon8:c.T819C:p.R273R,TP53:NM_001126113:exon8:c.T819C:p.R273R,TP…	na	ID=COSM45283;OCCURENCE=1(urinary_tract)	na	na	na	na	na	na	na	na	na	na	na	na	na	na	na	na	na	na	na	na	na	na	na	na	na	na	na	na	na	na	20	0.1	0.0018	2829
ND02639 OS
Chr	Start	End	Ref	Alt	Func.refGene	Gene.refGene	GeneDetail.refGene	ExonicFunc.refGene	AAChange.refGene	clinvar_20140929	cosmic70	snp129	snp138	exac01	esp6500si_all	agilentv5	SIFT_score	SIFT_pred	Polyphen2_HDIV_score	Polyphen2_HDIV_pred	Polyphen2_HVAR_score	Polyphen2_HVAR_pred	LRT_score	LRT_pred	MutationTaster_score	MutationTaster_pred	MutationAssessor_score	MutationAssessor_pred	FATHMM_score	FATHMM_pred	RadialSVM_score	RadialSVM_pred	LR_score	LR_pred	VEST3_score	CADD_raw	CADD_phred	GERP++_RS	phyloP46way_placental	phyloP100way_vertebrate	SiPhy_29way_logOdds	Depth1	Vaf1	Vaf2	Depth2
chr17	7572891	7572891	G	A	UTR3	TP53	NM_001276761:c.*36C>T,NM_001276760:c.*36C>T,NM_001126112:c.*36C>T,NM_001126115:c.*36C>T,NM_001126114:c.*325C>T,NM_001276695:c.*237C>T,NM_000546:c.*36C>T,NM_001126117:c.*237C>T,NM_001126116:c.*325C>T,NM_001126118:c.*36C>T,NM_001276699:c.*237C>T,NM_001276698:c.*325C>T,NM_001276697:c.*36C>T,NM_001276696:c.*325C>T,NM_001126113:c.*237C>T	na	na	na	na	na	na	na	na	na	na	na	na	na	na	na	na	na	na	na	na	na	na	na	na	na	na	na	na	na	na	na	na	na	na	1503	0.0566	0.0003	3151
chr17	7572938	7572938	C	T	exonic	TP53	na	nonsynonymous SNV	TP53:NM_001126115:exon7:c.G775A:p.D259N,TP53:NM_001276697:exon7:c.G694A:p.D232N,TP53:NM_001126118:exon10:c.G1054A:p.D352N,TP53:NM_000546:exon11:c.G1171A:p.D391N,TP53:NM_001126112:exon11:c.G1171A:p.D391N,TP53:NM_001276760:exon11:c.G1054A:p.D352N,TP53:NM_001276761:exon11:c.G1054A:p.D352N	na	ID=COSM371784,COSM371785;OCCURENCE=1(lung)	na	na	na	na	na	0.03	D	0.58	P	0.263	B	0.001	N	1	D	2.34	M	-6.06	D	1.093	D	0.957	D	0.11	2.68	14.92	5.31	2.768	3.347	14.341	1536	0.0859	0.0006	3239
chr17	7572990	7572990	C	T	exonic	TP53	na	synonymous SNV	TP53:NM_001126115:exon7:c.G723A:p.K241K,TP53:NM_001276697:exon7:c.G642A:p.K214K,TP53:NM_001126118:exon10:c.G1002A:p.K334K,TP53:NM_000546:exon11:c.G1119A:p.K373K,TP53:NM_001126112:exon11:c.G1119A:p.K373K,TP53:NM_001276760:exon11:c.G1002A:p.K334K,TP53:NM_001276761:exon11:c.G1002A:p.K334K	na	na	na	na	na	na	na	na	na	na	na	na	na	na	na	na	na	na	na	na	na	na	na	na	na	na	na	na	na	na	na	na	1516	0.0813	0.0006	3197
chr17	7576608	7576608	C	T	UTR3	TP53	NM_001126114:c.*17G>A,NM_001126116:c.*17G>A,NM_001276698:c.*17G>A,NM_001276696:c.*17G>A	na	na	na	na	na	na	na	na	na	na	na	na	na	na	na	na	na	na	na	na	na	na	na	na	na	na	na	na	na	na	na	na	na	na	5489	0.035	0.0008	5263
chr17	7577076	7577076	T	C	exonic	TP53	na	nonsynonymous SNV	TP53:NM_001126115:exon4:c.A466G:p.N156D,TP53:NM_001126116:exon4:c.A466G:p.N156D,TP53:NM_001126117:exon4:c.A466G:p.N156D,TP53:NM_001276697:exon4:c.A385G:p.N129D,TP53:NM_001276698:exon4:c.A385G:p.N129D,TP53:NM_001276699:exon4:c.A385G:p.N129D,TP53:NM_001126118:exon7:c.A745G:p.N249D,TP53:NM_000546:exon8:c.A862G:p.N288D,TP53:NM_001126112:exon8:c.A862G:p.N288D,TP53:NM_001126113:exon8:c.A862G:p.N288D,TP…	na	ID=COSM44950;OCCURENCE=1(urinary_tract)	na	na	na	na	na	0.01	D	0.864	P	0.708	P	0	D	1	D	2.14	M	-6.68	D	1.021	D	0.983	D	0.187	3.035	16.13	5.12	2.139	0.926	12.914	6435	0.0512	0.0056	5738
chr17	7577090	7577090	C	T	exonic	TP53	na	nonsynonymous SNV	TP53:NM_001126115:exon4:c.G452A:p.R151H,TP53:NM_001126116:exon4:c.G452A:p.R151H,TP53:NM_001126117:exon4:c.G452A:p.R151H,TP53:NM_001276697:exon4:c.G371A:p.R124H,TP53:NM_001276698:exon4:c.G371A:p.R124H,TP53:NM_001276699:exon4:c.G371A:p.R124H,TP53:NM_001126118:exon7:c.G731A:p.R244H,TP53:NM_000546:exon8:c.G848A:p.R283H,TP53:NM_001126112:exon8:c.G848A:p.R283H,TP53:NM_001126113:exon8:c.G848A:p.R283H,TP…	na	ID=COSM11483;OCCURENCE=1(lung),1(haematopoietic_and_lymphoid_tissue),1(cervix),1(stomach),1(oesophagus),5(urinary_tract),2(large_intestine)	na	rs371409680	6.314e-05	7.7e-05	na	0	D	0.999	D	0.938	D	0	D	0.997	N	2.395	M	-6.81	D	1.06	D	0.986	D	0.802	3.797	19.28	4.02	1.318	3.584	11.348	6306	0.0571	0.0016	4272
chr17	7577109	7577109	A	G	exonic	TP53	na	nonsynonymous SNV	TP53:NM_001126115:exon4:c.T433C:p.C145R,TP53:NM_001126116:exon4:c.T433C:p.C145R,TP53:NM_001126117:exon4:c.T433C:p.C145R,TP53:NM_001276697:exon4:c.T352C:p.C118R,TP53:NM_001276698:exon4:c.T352C:p.C118R,TP53:NM_001276699:exon4:c.T352C:p.C118R,TP53:NM_001126118:exon7:c.T712C:p.C238R,TP53:NM_000546:exon8:c.T829C:p.C277R,TP53:NM_001126112:exon8:c.T829C:p.C277R,TP53:NM_001126113:exon8:c.T829C:p.C277R,TP…	na	ID=COSM45871;OCCURENCE=1(large_intestine)	na	na	na	na	na	0	D	1	D	0.997	D	0	D	1	D	3.25	M	-7.39	D	1.055	D	0.993	D	0.963	3.908	19.87	2.86	0.387	9.06	6.937	2753	0.0593	0	20
chr17	7577510	7577510	C	T	exonic	TP53	na	synonymous SNV	TP53:NM_001126115:exon3:c.G375A:p.L125L,TP53:NM_001126116:exon3:c.G375A:p.L125L,TP53:NM_001126117:exon3:c.G375A:p.L125L,TP53:NM_001276697:exon3:c.G294A:p.L98L,TP53:NM_001276698:exon3:c.G294A:p.L98L,TP53:NM_001276699:exon3:c.G294A:p.L98L,TP53:NM_001126118:exon6:c.G654A:p.L218L,TP53:NM_000546:exon7:c.G771A:p.L257L,TP53:NM_001126112:exon7:c.G771A:p.L257L,TP53:NM_001126113:exon7:c.G771A:p.L257L,TP53:…	na	ID=COSM45105,COSM1386603,COSM1386604;OCCURENCE=1(breast),1(pancreas),1(large_intestine)	na	na	na	na	na	na	na	na	na	na	na	na	na	na	na	na	na	na	na	na	na	na	na	na	na	na	na	na	na	na	2804	0.2991	0.0011	4534
chr17	7578208	7578208	T	C	exonic	TP53	na	nonsynonymous SNV	TP53:NM_001126115:exon2:c.A245G:p.H82R,TP53:NM_001126116:exon2:c.A245G:p.H82R,TP53:NM_001126117:exon2:c.A245G:p.H82R,TP53:NM_001276697:exon2:c.A164G:p.H55R,TP53:NM_001276698:exon2:c.A164G:p.H55R,TP53:NM_001276699:exon2:c.A164G:p.H55R,TP53:NM_001126118:exon5:c.A524G:p.H175R,TP53:NM_000546:exon6:c.A641G:p.H214R,TP53:NM_001126112:exon6:c.A641G:p.H214R,TP53:NM_001126113:exon6:c.A641G:p.H214R,TP53:NM_…	na	ID=COSM307279,COSM307282,COSM3388198,COSM1640840,COSM307281,COSM307280,COSM43687;OCCURENCE=4(stomach),3(central_nervous_system),7(oesophagus),1(thyroid),14(lung),2(haematopoietic_and_lymphoid_tissue),6(ovary),1(soft_tissue),2(breast),4(prostate),1(biliary_tract),5(large_intestine),6(urinary_tract),8(liver),4(pancreas)	na	na	na	na	na	0.01	D	0.999	D	0.984	D	0	D	1	D	2.305	M	-6.64	D	1.004	D	0.988	D	0.835	5.548	35	5.28	2.128	7.996	13.475	3504	0.0348	0.0032	4395
chr17	7578559	7578559	A	G	UTR5	TP53	NM_001126115:c.-26T>C,NM_001126117:c.-26T>C,NM_001126116:c.-26T>C,NM_001276699:c.-107T>C,NM_001276698:c.-107T>C,NM_001276697:c.-107T>C	na	na	na	na	na	na	na	na	na	na	na	na	na	na	na	na	na	na	na	na	na	na	na	na	na	na	na	na	na	na	na	na	na	na	1355	0.0355	0	14
chr17	7579342	7579342	A	G	exonic	TP53	na	synonymous SNV	TP53:NM_001126118:exon3:c.T228C:p.H76H,TP53:NM_000546:exon4:c.T345C:p.H115H,TP53:NM_001126112:exon4:c.T345C:p.H115H,TP53:NM_001126113:exon4:c.T345C:p.H115H,TP53:NM_001126114:exon4:c.T345C:p.H115H,TP53:NM_001276695:exon4:c.T228C:p.H76H,TP53:NM_001276696:exon4:c.T228C:p.H76H,TP53:NM_001276760:exon4:c.T228C:p.H76H,TP53:NM_001276761:exon4:c.T228C:p.H76H	na	na	na	na	na	na	na	na	na	na	na	na	na	na	na	na	na	na	na	na	na	na	na	na	na	na	na	na	na	na	na	na	3138	0.03	0.0035	2844
chr17	7579460	7579460	G	A	exonic	TP53	na	nonsynonymous SNV	TP53:NM_001126118:exon3:c.C110T:p.A37V,TP53:NM_000546:exon4:c.C227T:p.A76V,TP53:NM_001126112:exon4:c.C227T:p.A76V,TP53:NM_001126113:exon4:c.C227T:p.A76V,TP53:NM_001126114:exon4:c.C227T:p.A76V,TP53:NM_001276695:exon4:c.C110T:p.A37V,TP53:NM_001276696:exon4:c.C110T:p.A37V,TP53:NM_001276760:exon4:c.C110T:p.A37V,TP53:NM_001276761:exon4:c.C110T:p.A37V	na	ID=COSM43685;OCCURENCE=1(oesophagus)	na	na	na	na	na	0.35	T	0.137	B	0.058	B	0.033	N	1	N	0.345	N	-2.29	D	0.498	D	0.813	D	0.31	0.04	4.223	-4.11	-1.302	0.043	0.812	5553	0.1913	0.0008	6481
chr17	7579464	7579464	G	A	exonic	TP53	na	nonsynonymous SNV	TP53:NM_001126118:exon3:c.C106T:p.P36S,TP53:NM_000546:exon4:c.C223T:p.P75S,TP53:NM_001126112:exon4:c.C223T:p.P75S,TP53:NM_001126113:exon4:c.C223T:p.P75S,TP53:NM_001126114:exon4:c.C223T:p.P75S,TP53:NM_001276695:exon4:c.C106T:p.P36S,TP53:NM_001276696:exon4:c.C106T:p.P36S,TP53:NM_001276760:exon4:c.C106T:p.P36S,TP53:NM_001276761:exon4:c.C106T:p.P36S	na	ID=COSM46193;OCCURENCE=1(oesophagus)	na	na	na	na	na	0.04	D	0.084	B	0.051	B	0.68	N	1	N	0	N	-2.08	D	0.727	D	0.875	D	0.244	0.062	4.339	1.06	0.429	0.516	6.783	5507	0.192	0.0011	6398
chr17	7579516	7579516	G	A	exonic	TP53	na	synonymous SNV	TP53:NM_001126118:exon3:c.C54T:p.D18D,TP53:NM_000546:exon4:c.C171T:p.D57D,TP53:NM_001126112:exon4:c.C171T:p.D57D,TP53:NM_001126113:exon4:c.C171T:p.D57D,TP53:NM_001126114:exon4:c.C171T:p.D57D,TP53:NM_001276695:exon4:c.C54T:p.D18D,TP53:NM_001276696:exon4:c.C54T:p.D18D,TP53:NM_001276760:exon4:c.C54T:p.D18D,TP53:NM_001276761:exon4:c.C54T:p.D18D	na	na	na	na	na	na	na	na	na	na	na	na	na	na	na	na	na	na	na	na	na	na	na	na	na	na	na	na	na	na	na	na	3470	0.0522	0.0003	3719
chr17	7579578	7579578	A	G	exonic	TP53	na	nonsynonymous SNV	TP53:NM_000546:exon4:c.T109C:p.S37P,TP53:NM_001126112:exon4:c.T109C:p.S37P,TP53:NM_001126113:exon4:c.T109C:p.S37P,TP53:NM_001126114:exon4:c.T109C:p.S37P	na	na	na	na	na	na	na	0.38	T	0.965	D	0.663	P	0.739	N	1	N	0	N	-2.19	D	0.903	D	0.895	D	0.587	1.091	9.451	-0.737	-0.172	0.155	2.426	3476	0.042	0.0048	3725
ND02723 OD
Chr	Start	End	Ref	Alt	Func.refGene	Gene.refGene	GeneDetail.refGene	ExonicFunc.refGene	AAChange.refGene	clinvar_20140929	cosmic70	snp129	snp138	exac01	esp6500si_all	agilentv5	SIFT_score	SIFT_pred	Polyphen2_HDIV_score	Polyphen2_HDIV_pred	Polyphen2_HVAR_score	Polyphen2_HVAR_pred	LRT_score	LRT_pred	MutationTaster_score	MutationTaster_pred	MutationAssessor_score	MutationAssessor_pred	FATHMM_score	FATHMM_pred	RadialSVM_score	RadialSVM_pred	LR_score	LR_pred	VEST3_score	CADD_raw	CADD_phred	GERP++_RS	phyloP46way_placental	phyloP100way_vertebrate	SiPhy_29way_logOdds	Depth1	Vaf1	Vaf2	Depth2
chr17	7572980	7572980	T	G	exonic	TP53	na	nonsynonymous SNV	TP53:NM_001126115:exon7:c.A733C:p.T245P,TP53:NM_001276697:exon7:c.A652C:p.T218P,TP53:NM_001126118:exon10:c.A1012C:p.T338P,TP53:NM_000546:exon11:c.A1129C:p.T377P,TP53:NM_001126112:exon11:c.A1129C:p.T377P,TP53:NM_001276760:exon11:c.A1012C:p.T338P,TP53:NM_001276761:exon11:c.A1012C:p.T338P	na	ID=COSM1658764;OCCURENCE=1(urinary_tract),1(haematopoietic_and_lymphoid_tissue)	na	na	0.0007261	na	0.01	1	T	0.002	B	0.009	B	0.117	N	1	D	1.05	L	-5.6	D	0.418	D	0.863	D	0.21	1.322	10.34	1.9	0.143	0.464	4.246	4622	0.0304	0.0039	4422
chr17	7572996	7572996	G	T	exonic	TP53	na	synonymous SNV	TP53:NM_001126115:exon7:c.C717A:p.S239S,TP53:NM_001276697:exon7:c.C636A:p.S212S,TP53:NM_001126118:exon10:c.C996A:p.S332S,TP53:NM_000546:exon11:c.C1113A:p.S371S,TP53:NM_001126112:exon11:c.C1113A:p.S371S,TP53:NM_001276760:exon11:c.C996A:p.S332S,TP53:NM_001276761:exon11:c.C996A:p.S332S	na	na	na	na	7.892e-06	na	na	na	na	na	na	na	na	na	na	na	na	na	na	na	na	na	na	na	na	na	na	na	na	na	na	na	4726	0.0536	0.0041	4417
ND02723 OS
Chr	Start	End	Ref	Alt	Func.refGene	Gene.refGene	GeneDetail.refGene	ExonicFunc.refGene	AAChange.refGene	clinvar_20140929	cosmic70	snp129	snp138	exac01	esp6500si_all	agilentv5	SIFT_score	SIFT_pred	Polyphen2_HDIV_score	Polyphen2_HDIV_pred	Polyphen2_HVAR_score	Polyphen2_HVAR_pred	LRT_score	LRT_pred	MutationTaster_score	MutationTaster_pred	MutationAssessor_score	MutationAssessor_pred	FATHMM_score	FATHMM_pred	RadialSVM_score	RadialSVM_pred	LR_score	LR_pred	VEST3_score	CADD_raw	CADD_phred	GERP++_RS	phyloP46way_placental	phyloP100way_vertebrate	SiPhy_29way_logOdds	Depth1	Vaf1	Vaf2	Depth2
chr17	7577116	7577116	A	G	exonic	TP53	na	synonymous SNV	TP53:NM_001126115:exon4:c.T426C:p.V142V,TP53:NM_001126116:exon4:c.T426C:p.V142V,TP53:NM_001126117:exon4:c.T426C:p.V142V,TP53:NM_001276697:exon4:c.T345C:p.V115V,TP53:NM_001276698:exon4:c.T345C:p.V115V,TP53:NM_001276699:exon4:c.T345C:p.V115V,TP53:NM_001126118:exon7:c.T705C:p.V235V,TP53:NM_000546:exon8:c.T822C:p.V274V,TP53:NM_001126112:exon8:c.T822C:p.V274V,TP53:NM_001126113:exon8:c.T822C:p.V274V,TP…	na	ID=COSM45924,COSM1386598;OCCURENCE=1(urinary_tract),1(large_intestine)	na	na	na	na	na	na	na	na	na	na	na	na	na	na	na	na	na	na	na	na	na	na	na	na	na	na	na	na	na	na	21	0.0952	0	22
chr17	7577121	7577121	G	A	exonic	TP53	na	nonsynonymous SNV	TP53:NM_001126115:exon4:c.C421T:p.R141C,TP53:NM_001126116:exon4:c.C421T:p.R141C,TP53:NM_001126117:exon4:c.C421T:p.R141C,TP53:NM_001276697:exon4:c.C340T:p.R114C,TP53:NM_001276698:exon4:c.C340T:p.R114C,TP53:NM_001276699:exon4:c.C340T:p.R114C,TP53:NM_001126118:exon7:c.C700T:p.R234C,TP53:NM_000546:exon8:c.C817T:p.R273C,TP53:NM_001126112:exon8:c.C817T:p.R273C,TP53:NM_001126113:exon8:c.C817T:p.R273C,TP…	CLINSIG=probable-pathogenic|pathogenic;CLNDBN=Li-Fraumeni_syndrome|Neoplastic_Syndromes\x2c_Hereditary;CLNREVSTAT=single|single;CLNACC=RCV000036536.1|RCV000131966.1;CLNDSDB=GeneReviews:MedGen:SNOMED_CT|MedGen;CLNDSDBID=NBK1311:C0085390:428850001|C0027672	ID=COSM3355991,COSM10659,COSM1645518,COSM99933;OCCURENCE=34(ovary),14(endometrium),3(small_intestine),22(breast),11(skin),5(prostate),111(large_intestine),3(biliary_tract),1(genital_tract),1(adrenal_gland),14(urinary_tract),2(kidney),16(pancreas),20(liver),131(central_nervous_system),23(stomach),2(vulva),25(oesophagus),26(upper_aerodigestive_tract),9(bone),4(thyroid),1(penis),17(lung),5(cervix),2…	na	rs121913343	7.892e-06	na	na	0	D	1	D	0.999	D	0	D	1	D	3.145	M	-7.34	D	0.964	D	0.993	D	0.988	3.4	17.48	3.95	1.299	4.54	11.223	21	0.0952	0	23
ND02729 OS
Chr	Start	End	Ref	Alt	Func.refGene	Gene.refGene	GeneDetail.refGene	ExonicFunc.refGene	AAChange.refGene	clinvar_20140929	cosmic70	snp129	snp138	exac01	esp6500si_all	agilentv5	SIFT_score	SIFT_pred	Polyphen2_HDIV_score	Polyphen2_HDIV_pred	Polyphen2_HVAR_score	Polyphen2_HVAR_pred	LRT_score	LRT_pred	MutationTaster_score	MutationTaster_pred	MutationAssessor_score	MutationAssessor_pred	FATHMM_score	FATHMM_pred	RadialSVM_score	RadialSVM_pred	LR_score	LR_pred	VEST3_score	CADD_raw	CADD_phred	GERP++_RS	phyloP46way_placental	phyloP100way_vertebrate	SiPhy_29way_logOdds	Depth1	Vaf1	Vaf2	Depth2
chr17	7572980	7572980	T	G	exonic	TP53	na	nonsynonymous SNV	TP53:NM_001126115:exon7:c.A733C:p.T245P,TP53:NM_001276697:exon7:c.A652C:p.T218P,TP53:NM_001126118:exon10:c.A1012C:p.T338P,TP53:NM_000546:exon11:c.A1129C:p.T377P,TP53:NM_001126112:exon11:c.A1129C:p.T377P,TP53:NM_001276760:exon11:c.A1012C:p.T338P,TP53:NM_001276761:exon11:c.A1012C:p.T338P	na	ID=COSM1658764;OCCURENCE=1(urinary_tract),1(haematopoietic_and_lymphoid_tissue)	na	na	0.0007261	na	0.01	1	T	0.002	B	0.009	B	0.117	N	1	D	1.05	L	-5.6	D	0.418	D	0.863	D	0.21	1.322	10.34	1.9	0.143	0.464	4.246	4483	0.0482	0.0058	4888
chr17	7572996	7572996	G	T	exonic	TP53	na	synonymous SNV	TP53:NM_001126115:exon7:c.C717A:p.S239S,TP53:NM_001276697:exon7:c.C636A:p.S212S,TP53:NM_001126118:exon10:c.C996A:p.S332S,TP53:NM_000546:exon11:c.C1113A:p.S371S,TP53:NM_001126112:exon11:c.C1113A:p.S371S,TP53:NM_001276760:exon11:c.C996A:p.S332S,TP53:NM_001276761:exon11:c.C996A:p.S332S	na	na	na	na	7.892e-06	na	na	na	na	na	na	na	na	na	na	na	na	na	na	na	na	na	na	na	na	na	na	na	na	na	na	na	4588	0.0709	0.0076	4877
ND02751 OS
Chr	Start	End	Ref	Alt	Func.refGene	Gene.refGene	GeneDetail.refGene	ExonicFunc.refGene	AAChange.refGene	clinvar_20140929	cosmic70	snp129	snp138	exac01	esp6500si_all	agilentv5	SIFT_score	SIFT_pred	Polyphen2_HDIV_score	Polyphen2_HDIV_pred	Polyphen2_HVAR_score	Polyphen2_HVAR_pred	LRT_score	LRT_pred	MutationTaster_score	MutationTaster_pred	MutationAssessor_score	MutationAssessor_pred	FATHMM_score	FATHMM_pred	RadialSVM_score	RadialSVM_pred	LR_score	LR_pred	VEST3_score	CADD_raw	CADD_phred	GERP++_RS	phyloP46way_placental	phyloP100way_vertebrate	SiPhy_29way_logOdds	Depth1	Vaf1	Vaf2	Depth2
chr17	7573999	7573999	T	C	exonic	TP53	na	nonsynonymous SNV	TP53:NM_001126115:exon6:c.A632G:p.E211G,TP53:NM_001276697:exon6:c.A551G:p.E184G,TP53:NM_001126118:exon9:c.A911G:p.E304G,TP53:NM_000546:exon10:c.A1028G:p.E343G,TP53:NM_001126112:exon10:c.A1028G:p.E343G,TP53:NM_001276760:exon10:c.A911G:p.E304G,TP53:NM_001276761:exon10:c.A911G:p.E304G	na	ID=COSM1386557,COSM1386558;OCCURENCE=1(large_intestine)	na	na	na	na	na	0	D	0.635	P	0.41	B	0.023	N	1	N	2.3	M	-3.26	D	0.152	D	0.747	D	0.324	3.411	17.52	1.67	0.322	3.011	6.013	58	0.0345	0.005	5983
ND02761 OD
Chr	Start	End	Ref	Alt	Func.refGene	Gene.refGene	GeneDetail.refGene	ExonicFunc.refGene	AAChange.refGene	clinvar_20140929	cosmic70	snp129	snp138	exac01	esp6500si_all	agilentv5	SIFT_score	SIFT_pred	Polyphen2_HDIV_score	Polyphen2_HDIV_pred	Polyphen2_HVAR_score	Polyphen2_HVAR_pred	LRT_score	LRT_pred	MutationTaster_score	MutationTaster_pred	MutationAssessor_score	MutationAssessor_pred	FATHMM_score	FATHMM_pred	RadialSVM_score	RadialSVM_pred	LR_score	LR_pred	VEST3_score	CADD_raw	CADD_phred	GERP++_RS	phyloP46way_placental	phyloP100way_vertebrate	SiPhy_29way_logOdds	Depth1	Vaf1	Vaf2	Depth2
chr17	7578420	7578420	C	T	exonic	TP53	na	synonymous SNV	TP53:NM_001126115:exon1:c.G114A:p.T38T,TP53:NM_001126116:exon1:c.G114A:p.T38T,TP53:NM_001126117:exon1:c.G114A:p.T38T,TP53:NM_001276697:exon1:c.G33A:p.T11T,TP53:NM_001276698:exon1:c.G33A:p.T11T,TP53:NM_001276699:exon1:c.G33A:p.T11T,TP53:NM_001126118:exon4:c.G393A:p.T131T,TP53:NM_000546:exon5:c.G510A:p.T170T,TP53:NM_001126112:exon5:c.G510A:p.T170T,TP53:NM_001126113:exon5:c.G510A:p.T170T,TP53:NM_001…	na	ID=COSM1386804,COSM44384,COSM1386801,COSM1386802,COSM1386803;OCCURENCE=1(oesophagus),2(lung),1(ovary),1(large_intestine),1(breast)	na	na	0.0001105	na	na	na	na	na	na	na	na	na	na	na	na	na	na	na	na	na	na	na	na	na	na	na	na	na	na	na	4403	0.0318	0.0078	4345
ND02827 OD
Chr	Start	End	Ref	Alt	Func.refGene	Gene.refGene	GeneDetail.refGene	ExonicFunc.refGene	AAChange.refGene	clinvar_20140929	cosmic70	snp129	snp138	exac01	esp6500si_all	agilentv5	SIFT_score	SIFT_pred	Polyphen2_HDIV_score	Polyphen2_HDIV_pred	Polyphen2_HVAR_score	Polyphen2_HVAR_pred	LRT_score	LRT_pred	MutationTaster_score	MutationTaster_pred	MutationAssessor_score	MutationAssessor_pred	FATHMM_score	FATHMM_pred	RadialSVM_score	RadialSVM_pred	LR_score	LR_pred	VEST3_score	CADD_raw	CADD_phred	GERP++_RS	phyloP46way_placental	phyloP100way_vertebrate	SiPhy_29way_logOdds	Depth1	Vaf1	Vaf2	Depth2
chr17	7572980	7572980	T	G	exonic	TP53	na	nonsynonymous SNV	TP53:NM_001126115:exon7:c.A733C:p.T245P,TP53:NM_001276697:exon7:c.A652C:p.T218P,TP53:NM_001126118:exon10:c.A1012C:p.T338P,TP53:NM_000546:exon11:c.A1129C:p.T377P,TP53:NM_001126112:exon11:c.A1129C:p.T377P,TP53:NM_001276760:exon11:c.A1012C:p.T338P,TP53:NM_001276761:exon11:c.A1012C:p.T338P	na	ID=COSM1658764;OCCURENCE=1(urinary_tract),1(haematopoietic_and_lymphoid_tissue)	na	na	0.0007261	na	0.01	1	T	0.002	B	0.009	B	0.117	N	1	D	1.05	L	-5.6	D	0.418	D	0.863	D	0.21	1.322	10.34	1.9	0.143	0.464	4.246	4090	0.0846	0.0041	4370
chr17	7572996	7572996	G	T	exonic	TP53	na	synonymous SNV	TP53:NM_001126115:exon7:c.C717A:p.S239S,TP53:NM_001276697:exon7:c.C636A:p.S212S,TP53:NM_001126118:exon10:c.C996A:p.S332S,TP53:NM_000546:exon11:c.C1113A:p.S371S,TP53:NM_001126112:exon11:c.C1113A:p.S371S,TP53:NM_001276760:exon11:c.C996A:p.S332S,TP53:NM_001276761:exon11:c.C996A:p.S332S	na	na	na	na	7.892e-06	na	na	na	na	na	na	na	na	na	na	na	na	na	na	na	na	na	na	na	na	na	na	na	na	na	na	na	4312	0.143	0.0046	4339
ND03139 OS
Chr	Start	End	Ref	Alt	Func.refGene	Gene.refGene	GeneDetail.refGene	ExonicFunc.refGene	AAChange.refGene	clinvar_20140929	cosmic70	snp129	snp138	exac01	esp6500si_all	agilentv5	SIFT_score	SIFT_pred	Polyphen2_HDIV_score	Polyphen2_HDIV_pred	Polyphen2_HVAR_score	Polyphen2_HVAR_pred	LRT_score	LRT_pred	MutationTaster_score	MutationTaster_pred	MutationAssessor_score	MutationAssessor_pred	FATHMM_score	FATHMM_pred	RadialSVM_score	RadialSVM_pred	LR_score	LR_pred	VEST3_score	CADD_raw	CADD_phred	GERP++_RS	phyloP46way_placental	phyloP100way_vertebrate	SiPhy_29way_logOdds	Depth1	Vaf1	Vaf2	Depth2
chr17	7572980	7572980	T	G	exonic	TP53	na	nonsynonymous SNV	TP53:NM_001126115:exon7:c.A733C:p.T245P,TP53:NM_001276697:exon7:c.A652C:p.T218P,TP53:NM_001126118:exon10:c.A1012C:p.T338P,TP53:NM_000546:exon11:c.A1129C:p.T377P,TP53:NM_001126112:exon11:c.A1129C:p.T377P,TP53:NM_001276760:exon11:c.A1012C:p.T338P,TP53:NM_001276761:exon11:c.A1012C:p.T338P	na	ID=COSM1658764;OCCURENCE=1(urinary_tract),1(haematopoietic_and_lymphoid_tissue)	na	na	0.0007261	na	0.01	1	T	0.002	B	0.009	B	0.117	N	1	D	1.05	L	-5.6	D	0.418	D	0.863	D	0.21	1.322	10.34	1.9	0.143	0.464	4.246	4244	0.0581	0.0048	4858
chr17	7572996	7572996	G	T	exonic	TP53	na	synonymous SNV	TP53:NM_001126115:exon7:c.C717A:p.S239S,TP53:NM_001276697:exon7:c.C636A:p.S212S,TP53:NM_001126118:exon10:c.C996A:p.S332S,TP53:NM_000546:exon11:c.C1113A:p.S371S,TP53:NM_001126112:exon11:c.C1113A:p.S371S,TP53:NM_001276760:exon11:c.C996A:p.S332S,TP53:NM_001276761:exon11:c.C996A:p.S332S	na	na	na	na	7.892e-06	na	na	na	na	na	na	na	na	na	na	na	na	na	na	na	na	na	na	na	na	na	na	na	na	na	na	na	4479	0.113	0.0064	4866
ND03156 OS
Chr	Start	End	Ref	Alt	Func.refGene	Gene.refGene	GeneDetail.refGene	ExonicFunc.refGene	AAChange.refGene	clinvar_20140929	cosmic70	snp129	snp138	exac01	esp6500si_all	agilentv5	SIFT_score	SIFT_pred	Polyphen2_HDIV_score	Polyphen2_HDIV_pred	Polyphen2_HVAR_score	Polyphen2_HVAR_pred	LRT_score	LRT_pred	MutationTaster_score	MutationTaster_pred	MutationAssessor_score	MutationAssessor_pred	FATHMM_score	FATHMM_pred	RadialSVM_score	RadialSVM_pred	LR_score	LR_pred	VEST3_score	CADD_raw	CADD_phred	GERP++_RS	phyloP46way_placental	phyloP100way_vertebrate	SiPhy_29way_logOdds	Depth1	Vaf1	Vaf2	Depth2
chr17	7572996	7572996	G	T	exonic	TP53	na	synonymous SNV	TP53:NM_001126115:exon7:c.C717A:p.S239S,TP53:NM_001276697:exon7:c.C636A:p.S212S,TP53:NM_001126118:exon10:c.C996A:p.S332S,TP53:NM_000546:exon11:c.C1113A:p.S371S,TP53:NM_001126112:exon11:c.C1113A:p.S371S,TP53:NM_001276760:exon11:c.C996A:p.S332S,TP53:NM_001276761:exon11:c.C996A:p.S332S	na	na	na	na	7.892e-06	na	na	na	na	na	na	na	na	na	na	na	na	na	na	na	na	na	na	na	na	na	na	na	na	na	na	na	4722	0.0375	0.0051	3504
chr17	7578546	7578546	A	G	exonic	TP53	na	synonymous SNV	TP53:NM_001126118:exon4:c.T267C:p.P89P,TP53:NM_000546:exon5:c.T384C:p.P128P,TP53:NM_001126112:exon5:c.T384C:p.P128P,TP53:NM_001126113:exon5:c.T384C:p.P128P,TP53:NM_001126114:exon5:c.T384C:p.P128P,TP53:NM_001276695:exon5:c.T267C:p.P89P,TP53:NM_001276696:exon5:c.T267C:p.P89P,TP53:NM_001276760:exon5:c.T267C:p.P89P,TP53:NM_001276761:exon5:c.T267C:p.P89P	na	na	na	na	na	na	na	na	na	na	na	na	na	na	na	na	na	na	na	na	na	na	na	na	na	na	na	na	na	na	na	na	18	0.1111	0.0034	1458
ND03167 OD
Chr	Start	End	Ref	Alt	Func.refGene	Gene.refGene	GeneDetail.refGene	ExonicFunc.refGene	AAChange.refGene	clinvar_20140929	cosmic70	snp129	snp138	exac01	esp6500si_all	agilentv5	SIFT_score	SIFT_pred	Polyphen2_HDIV_score	Polyphen2_HDIV_pred	Polyphen2_HVAR_score	Polyphen2_HVAR_pred	LRT_score	LRT_pred	MutationTaster_score	MutationTaster_pred	MutationAssessor_score	MutationAssessor_pred	FATHMM_score	FATHMM_pred	RadialSVM_score	RadialSVM_pred	LR_score	LR_pred	VEST3_score	CADD_raw	CADD_phred	GERP++_RS	phyloP46way_placental	phyloP100way_vertebrate	SiPhy_29way_logOdds	Depth1	Vaf1	Vaf2	Depth2
chr17	7578558	7578558	T	C	UTR5	TP53	NM_001126115:c.-25A>G,NM_001126117:c.-25A>G,NM_001126116:c.-25A>G,NM_001276699:c.-106A>G,NM_001276698:c.-106A>G,NM_001276697:c.-106A>G	na	na	na	ID=COSM44933;OCCURENCE=1(lung),2(oesophagus)	na	na	na	na	na	na	na	na	na	na	na	na	na	na	na	na	na	na	na	na	na	na	na	na	na	na	na	na	na	na	16	0.125	0	14
ND03167 OS
Chr	Start	End	Ref	Alt	Func.refGene	Gene.refGene	GeneDetail.refGene	ExonicFunc.refGene	AAChange.refGene	clinvar_20140929	cosmic70	snp129	snp138	exac01	esp6500si_all	agilentv5	SIFT_score	SIFT_pred	Polyphen2_HDIV_score	Polyphen2_HDIV_pred	Polyphen2_HVAR_score	Polyphen2_HVAR_pred	LRT_score	LRT_pred	MutationTaster_score	MutationTaster_pred	MutationAssessor_score	MutationAssessor_pred	FATHMM_score	FATHMM_pred	RadialSVM_score	RadialSVM_pred	LR_score	LR_pred	VEST3_score	CADD_raw	CADD_phred	GERP++_RS	phyloP46way_placental	phyloP100way_vertebrate	SiPhy_29way_logOdds	Depth1	Vaf1	Vaf2	Depth2
chr17	7577109	7577109	A	G	exonic	TP53	na	nonsynonymous SNV	TP53:NM_001126115:exon4:c.T433C:p.C145R,TP53:NM_001126116:exon4:c.T433C:p.C145R,TP53:NM_001126117:exon4:c.T433C:p.C145R,TP53:NM_001276697:exon4:c.T352C:p.C118R,TP53:NM_001276698:exon4:c.T352C:p.C118R,TP53:NM_001276699:exon4:c.T352C:p.C118R,TP53:NM_001126118:exon7:c.T712C:p.C238R,TP53:NM_000546:exon8:c.T829C:p.C277R,TP53:NM_001126112:exon8:c.T829C:p.C277R,TP53:NM_001126113:exon8:c.T829C:p.C277R,TP…	na	ID=COSM45871;OCCURENCE=1(large_intestine)	na	na	na	na	na	0	D	1	D	0.997	D	0	D	1	D	3.25	M	-7.39	D	1.055	D	0.993	D	0.963	3.908	19.87	2.86	0.387	9.06	6.937	23	0.087	0	21
ND03208 OS
Chr	Start	End	Ref	Alt	Func.refGene	Gene.refGene	GeneDetail.refGene	ExonicFunc.refGene	AAChange.refGene	clinvar_20140929	cosmic70	snp129	snp138	exac01	esp6500si_all	agilentv5	SIFT_score	SIFT_pred	Polyphen2_HDIV_score	Polyphen2_HDIV_pred	Polyphen2_HVAR_score	Polyphen2_HVAR_pred	LRT_score	LRT_pred	MutationTaster_score	MutationTaster_pred	MutationAssessor_score	MutationAssessor_pred	FATHMM_score	FATHMM_pred	RadialSVM_score	RadialSVM_pred	LR_score	LR_pred	VEST3_score	CADD_raw	CADD_phred	GERP++_RS	phyloP46way_placental	phyloP100way_vertebrate	SiPhy_29way_logOdds	Depth1	Vaf1	Vaf2	Depth2
chr17	7572980	7572980	T	G	exonic	TP53	na	nonsynonymous SNV	TP53:NM_001126115:exon7:c.A733C:p.T245P,TP53:NM_001276697:exon7:c.A652C:p.T218P,TP53:NM_001126118:exon10:c.A1012C:p.T338P,TP53:NM_000546:exon11:c.A1129C:p.T377P,TP53:NM_001126112:exon11:c.A1129C:p.T377P,TP53:NM_001276760:exon11:c.A1012C:p.T338P,TP53:NM_001276761:exon11:c.A1012C:p.T338P	na	ID=COSM1658764;OCCURENCE=1(urinary_tract),1(haematopoietic_and_lymphoid_tissue)	na	na	0.0007261	na	0.01	1	T	0.002	B	0.009	B	0.117	N	1	D	1.05	L	-5.6	D	0.418	D	0.863	D	0.21	1.322	10.34	1.9	0.143	0.464	4.246	4231	0.0703	0.0043	4615
chr17	7572996	7572996	G	T	exonic	TP53	na	synonymous SNV	TP53:NM_001126115:exon7:c.C717A:p.S239S,TP53:NM_001276697:exon7:c.C636A:p.S212S,TP53:NM_001126118:exon10:c.C996A:p.S332S,TP53:NM_000546:exon11:c.C1113A:p.S371S,TP53:NM_001126112:exon11:c.C1113A:p.S371S,TP53:NM_001276760:exon11:c.C996A:p.S332S,TP53:NM_001276761:exon11:c.C996A:p.S332S	na	na	na	na	7.892e-06	na	na	na	na	na	na	na	na	na	na	na	na	na	na	na	na	na	na	na	na	na	na	na	na	na	na	na	4427	0.1185	0.005	4625
ND03210 OS
Chr	Start	End	Ref	Alt	Func.refGene	Gene.refGene	GeneDetail.refGene	ExonicFunc.refGene	AAChange.refGene	clinvar_20140929	cosmic70	snp129	snp138	exac01	esp6500si_all	agilentv5	SIFT_score	SIFT_pred	Polyphen2_HDIV_score	Polyphen2_HDIV_pred	Polyphen2_HVAR_score	Polyphen2_HVAR_pred	LRT_score	LRT_pred	MutationTaster_score	MutationTaster_pred	MutationAssessor_score	MutationAssessor_pred	FATHMM_score	FATHMM_pred	RadialSVM_score	RadialSVM_pred	LR_score	LR_pred	VEST3_score	CADD_raw	CADD_phred	GERP++_RS	phyloP46way_placental	phyloP100way_vertebrate	SiPhy_29way_logOdds	Depth1	Vaf1	Vaf2	Depth2
chr17	7574027	7574027	C	A	exonic	TP53	na	nonsynonymous SNV	TP53:NM_001126115:exon6:c.G604T:p.G202W,TP53:NM_001276697:exon6:c.G523T:p.G175W,TP53:NM_001126118:exon9:c.G883T:p.G295W,TP53:NM_000546:exon10:c.G1000T:p.G334W,TP53:NM_001126112:exon10:c.G1000T:p.G334W,TP53:NM_001276760:exon10:c.G883T:p.G295W,TP53:NM_001276761:exon10:c.G883T:p.G295W	na	ID=COSM1386569,COSM48816;OCCURENCE=2(lung),1(large_intestine)	na	na	na	na	na	0	D	1	D	0.999	D	0	D	1	D	3.055	M	-7.91	D	0.898	D	0.996	D	0.969	3.494	17.87	5.43	2.549	6.452	16.734	396	0.0329	0.0038	1826
ND03274 OS
Chr	Start	End	Ref	Alt	Func.refGene	Gene.refGene	GeneDetail.refGene	ExonicFunc.refGene	AAChange.refGene	clinvar_20140929	cosmic70	snp129	snp138	exac01	esp6500si_all	agilentv5	SIFT_score	SIFT_pred	Polyphen2_HDIV_score	Polyphen2_HDIV_pred	Polyphen2_HVAR_score	Polyphen2_HVAR_pred	LRT_score	LRT_pred	MutationTaster_score	MutationTaster_pred	MutationAssessor_score	MutationAssessor_pred	FATHMM_score	FATHMM_pred	RadialSVM_score	RadialSVM_pred	LR_score	LR_pred	VEST3_score	CADD_raw	CADD_phred	GERP++_RS	phyloP46way_placental	phyloP100way_vertebrate	SiPhy_29way_logOdds	Depth1	Vaf1	Vaf2	Depth2
chr17	7572980	7572980	T	G	exonic	TP53	na	nonsynonymous SNV	TP53:NM_001126115:exon7:c.A733C:p.T245P,TP53:NM_001276697:exon7:c.A652C:p.T218P,TP53:NM_001126118:exon10:c.A1012C:p.T338P,TP53:NM_000546:exon11:c.A1129C:p.T377P,TP53:NM_001126112:exon11:c.A1129C:p.T377P,TP53:NM_001276760:exon11:c.A1012C:p.T338P,TP53:NM_001276761:exon11:c.A1012C:p.T338P	na	ID=COSM1658764;OCCURENCE=1(urinary_tract),1(haematopoietic_and_lymphoid_tissue)	na	na	0.0007261	na	0.01	1	T	0.002	B	0.009	B	0.117	N	1	D	1.05	L	-5.6	D	0.418	D	0.863	D	0.21	1.322	10.34	1.9	0.143	0.464	4.246	4416	0.0428	0.0055	4592
chr17	7572996	7572996	G	T	exonic	TP53	na	synonymous SNV	TP53:NM_001126115:exon7:c.C717A:p.S239S,TP53:NM_001276697:exon7:c.C636A:p.S212S,TP53:NM_001126118:exon10:c.C996A:p.S332S,TP53:NM_000546:exon11:c.C1113A:p.S371S,TP53:NM_001126112:exon11:c.C1113A:p.S371S,TP53:NM_001276760:exon11:c.C996A:p.S332S,TP53:NM_001276761:exon11:c.C996A:p.S332S	na	na	na	na	7.892e-06	na	na	na	na	na	na	na	na	na	na	na	na	na	na	na	na	na	na	na	na	na	na	na	na	na	na	na	4552	0.0812	0.0046	4612
ND03278 OD
Chr	Start	End	Ref	Alt	Func.refGene	Gene.refGene	GeneDetail.refGene	ExonicFunc.refGene	AAChange.refGene	clinvar_20140929	cosmic70	snp129	snp138	exac01	esp6500si_all	agilentv5	SIFT_score	SIFT_pred	Polyphen2_HDIV_score	Polyphen2_HDIV_pred	Polyphen2_HVAR_score	Polyphen2_HVAR_pred	LRT_score	LRT_pred	MutationTaster_score	MutationTaster_pred	MutationAssessor_score	MutationAssessor_pred	FATHMM_score	FATHMM_pred	RadialSVM_score	RadialSVM_pred	LR_score	LR_pred	VEST3_score	CADD_raw	CADD_phred	GERP++_RS	phyloP46way_placental	phyloP100way_vertebrate	SiPhy_29way_logOdds	Depth1	Vaf1	Vaf2	Depth2
chr17	7572980	7572980	T	G	exonic	TP53	na	nonsynonymous SNV	TP53:NM_001126115:exon7:c.A733C:p.T245P,TP53:NM_001276697:exon7:c.A652C:p.T218P,TP53:NM_001126118:exon10:c.A1012C:p.T338P,TP53:NM_000546:exon11:c.A1129C:p.T377P,TP53:NM_001126112:exon11:c.A1129C:p.T377P,TP53:NM_001276760:exon11:c.A1012C:p.T338P,TP53:NM_001276761:exon11:c.A1012C:p.T338P	na	ID=COSM1658764;OCCURENCE=1(urinary_tract),1(haematopoietic_and_lymphoid_tissue)	na	na	0.0007261	na	0.01	1	T	0.002	B	0.009	B	0.117	N	1	D	1.05	L	-5.6	D	0.418	D	0.863	D	0.21	1.322	10.34	1.9	0.143	0.464	4.246	3946	0.0987	0.006	3707
chr17	7572996	7572996	G	T	exonic	TP53	na	synonymous SNV	TP53:NM_001126115:exon7:c.C717A:p.S239S,TP53:NM_001276697:exon7:c.C636A:p.S212S,TP53:NM_001126118:exon10:c.C996A:p.S332S,TP53:NM_000546:exon11:c.C1113A:p.S371S,TP53:NM_001126112:exon11:c.C1113A:p.S371S,TP53:NM_001276760:exon11:c.C996A:p.S332S,TP53:NM_001276761:exon11:c.C996A:p.S332S	na	na	na	na	7.892e-06	na	na	na	na	na	na	na	na	na	na	na	na	na	na	na	na	na	na	na	na	na	na	na	na	na	na	na	4175	0.1572	0.006	3701
ND03432 OD
Chr	Start	End	Ref	Alt	Func.refGene	Gene.refGene	GeneDetail.refGene	ExonicFunc.refGene	AAChange.refGene	clinvar_20140929	cosmic70	snp129	snp138	exac01	esp6500si_all	agilentv5	SIFT_score	SIFT_pred	Polyphen2_HDIV_score	Polyphen2_HDIV_pred	Polyphen2_HVAR_score	Polyphen2_HVAR_pred	LRT_score	LRT_pred	MutationTaster_score	MutationTaster_pred	MutationAssessor_score	MutationAssessor_pred	FATHMM_score	FATHMM_pred	RadialSVM_score	RadialSVM_pred	LR_score	LR_pred	VEST3_score	CADD_raw	CADD_phred	GERP++_RS	phyloP46way_placental	phyloP100way_vertebrate	SiPhy_29way_logOdds	Depth1	Vaf1	Vaf2	Depth2
chr17	7578370	7578370	C	T	splicing	TP53	NM_001276761:exon6:c.442+1G>A,NM_001276760:exon6:c.442+1G>A,NM_001126112:exon6:c.559+1G>A,NM_001126115:exon2:c.163+1G>A,NM_001126114:exon6:c.559+1G>A,NM_001276695:exon6:c.442+1G>A,NM_000546:exon6:c.559+1G>A,NM_001126117:exon2:c.163+1G>A,NM_001126116:exon2:c.163+1G>A,NM_001126118:exon5:c.442+1G>A,NM_001276699:exon2:c.82+1G>A,NM_001276698:exon2:c.82+1G>A,NM_001276697:exon2:c.82+1G>A,NM_001276696:ex…	na	na	na	ID=COSM131535,COSM6901,COSM2744800,COSM131537,COSM3388354,COSM131534,COSM131536;OCCURENCE=4(ovary),1(soft_tissue),2(breast),4(large_intestine),1(liver),2(pancreas),5(oesophagus),1(upper_aerodigestive_tract),1(NS),2(haematopoietic_and_lymphoid_tissue)	na	na	na	na	na	.	.	.	.	.	.	.	.	1	D	.	.	.	.	.	.	.	.	.	1.774	11.89	3.7	1.248	3.085	13.074	1249	0.0721	0.0007	4228
chr17	7578417	7578417	C	T	exonic	TP53	na	synonymous SNV	TP53:NM_001126115:exon1:c.G117A:p.E39E,TP53:NM_001126116:exon1:c.G117A:p.E39E,TP53:NM_001126117:exon1:c.G117A:p.E39E,TP53:NM_001276697:exon1:c.G36A:p.E12E,TP53:NM_001276698:exon1:c.G36A:p.E12E,TP53:NM_001276699:exon1:c.G36A:p.E12E,TP53:NM_001126118:exon4:c.G396A:p.E132E,TP53:NM_000546:exon5:c.G513A:p.E171E,TP53:NM_001126112:exon5:c.G513A:p.E171E,TP53:NM_001126113:exon5:c.G513A:p.E171E,TP53:NM_001…	na	na	na	na	na	na	na	na	na	na	na	na	na	na	na	na	na	na	na	na	na	na	na	na	na	na	na	na	na	na	na	na	1248	0.0521	0.0005	4233
chr17	7578488	7578488	C	T	exonic	TP53	na	nonsynonymous SNV	TP53:NM_001126115:exon1:c.G46A:p.D16N,TP53:NM_001126116:exon1:c.G46A:p.D16N,TP53:NM_001126117:exon1:c.G46A:p.D16N,TP53:NM_001126118:exon4:c.G325A:p.D109N,TP53:NM_000546:exon5:c.G442A:p.D148N,TP53:NM_001126112:exon5:c.G442A:p.D148N,TP53:NM_001126113:exon5:c.G442A:p.D148N,TP53:NM_001126114:exon5:c.G442A:p.D148N,TP53:NM_001276695:exon5:c.G325A:p.D109N,TP53:NM_001276696:exon5:c.G325A:p.D109N,TP53:NM_…	na	ID=COSM44043;OCCURENCE=1(haematopoietic_and_lymphoid_tissue),1(soft_tissue),1(urinary_tract),1(large_intestine)	na	na	na	na	na	0.21	T	0.001	B	0.007	B	0.22	N	1	N	0.09	N	-6.72	D	1.377	D	0.937	D	0.106	0.382	6.076	-1.94	-0.263	-1.032	7.906	1114	0.0566	0.0006	1549
ND03438 OS
Chr	Start	End	Ref	Alt	Func.refGene	Gene.refGene	GeneDetail.refGene	ExonicFunc.refGene	AAChange.refGene	clinvar_20140929	cosmic70	snp129	snp138	exac01	esp6500si_all	agilentv5	SIFT_score	SIFT_pred	Polyphen2_HDIV_score	Polyphen2_HDIV_pred	Polyphen2_HVAR_score	Polyphen2_HVAR_pred	LRT_score	LRT_pred	MutationTaster_score	MutationTaster_pred	MutationAssessor_score	MutationAssessor_pred	FATHMM_score	FATHMM_pred	RadialSVM_score	RadialSVM_pred	LR_score	LR_pred	VEST3_score	CADD_raw	CADD_phred	GERP++_RS	phyloP46way_placental	phyloP100way_vertebrate	SiPhy_29way_logOdds	Depth1	Vaf1	Vaf2	Depth2
chr17	7578374	7578374	C	T	exonic	TP53	na	nonsynonymous SNV	TP53:NM_001126115:exon1:c.G160A:p.D54N,TP53:NM_001126116:exon1:c.G160A:p.D54N,TP53:NM_001126117:exon1:c.G160A:p.D54N,TP53:NM_001276697:exon1:c.G79A:p.D27N,TP53:NM_001276698:exon1:c.G79A:p.D27N,TP53:NM_001276699:exon1:c.G79A:p.D27N,TP53:NM_001126118:exon4:c.G439A:p.D147N,TP53:NM_000546:exon5:c.G556A:p.D186N,TP53:NM_001126112:exon5:c.G556A:p.D186N,TP53:NM_001126113:exon5:c.G556A:p.D186N,TP53:NM_001…	na	ID=COSM116607,COSM116605,COSM116606,COSM44700,COSM116608;OCCURENCE=1(urinary_tract),1(ovary),1(oesophagus),2(upper_aerodigestive_tract)	na	na	na	na	na	0.14	T	1	D	0.996	D	0	D	1	D	1.48	L	-6.66	D	1.039	D	0.984	D	0.271	3.541	18.07	5.19	2.804	5.528	17.033	3752	0.0304	0.0009	4671
ND03475 OD
Chr	Start	End	Ref	Alt	Func.refGene	Gene.refGene	GeneDetail.refGene	ExonicFunc.refGene	AAChange.refGene	clinvar_20140929	cosmic70	snp129	snp138	exac01	esp6500si_all	agilentv5	SIFT_score	SIFT_pred	Polyphen2_HDIV_score	Polyphen2_HDIV_pred	Polyphen2_HVAR_score	Polyphen2_HVAR_pred	LRT_score	LRT_pred	MutationTaster_score	MutationTaster_pred	MutationAssessor_score	MutationAssessor_pred	FATHMM_score	FATHMM_pred	RadialSVM_score	RadialSVM_pred	LR_score	LR_pred	VEST3_score	CADD_raw	CADD_phred	GERP++_RS	phyloP46way_placental	phyloP100way_vertebrate	SiPhy_29way_logOdds	Depth1	Vaf1	Vaf2	Depth2
chr17	7572892	7572892	G	A	UTR3	TP53	NM_001276761:c.*35C>T,NM_001276760:c.*35C>T,NM_001126112:c.*35C>T,NM_001126115:c.*35C>T,NM_001126114:c.*324C>T,NM_001276695:c.*236C>T,NM_000546:c.*35C>T,NM_001126117:c.*236C>T,NM_001126116:c.*324C>T,NM_001126118:c.*35C>T,NM_001276699:c.*236C>T,NM_001276698:c.*324C>T,NM_001276697:c.*35C>T,NM_001276696:c.*324C>T,NM_001126113:c.*236C>T	na	na	na	na	na	na	na	na	na	na	na	na	na	na	na	na	na	na	na	na	na	na	na	na	na	na	na	na	na	na	na	na	na	na	3769	0.0449	0.0014	4424
chr17	7572906	7572906	G	A	UTR3	TP53	NM_001276761:c.*21C>T,NM_001276760:c.*21C>T,NM_001126112:c.*21C>T,NM_001126115:c.*21C>T,NM_001126114:c.*310C>T,NM_001276695:c.*222C>T,NM_000546:c.*21C>T,NM_001126117:c.*222C>T,NM_001126116:c.*310C>T,NM_001126118:c.*21C>T,NM_001276699:c.*222C>T,NM_001276698:c.*310C>T,NM_001276697:c.*21C>T,NM_001276696:c.*310C>T,NM_001126113:c.*222C>T	na	na	na	na	na	na	na	na	na	na	na	na	na	na	na	na	na	na	na	na	na	na	na	na	na	na	na	na	na	na	na	na	na	na	3779	0.0463	0.0027	4422
64 SNVs VAF >3% in 27 of 35 clear pairs
12 with read-depth <600
22 recurrencies of 3 SNVs
33 SNVs >3%, >600 read-depth
19 syn (11 recur)
24 non-syn (9 recur)
8 UTR (2 recur)
1 splicing
na - not applicable
blue - recurrent

## Sheet: S7c. Clear >3% QC1
Chr	Start	End	Ref	Alt	Func.refGene	Gene.refGene	GeneDetail.refGene	ExonicFunc.refGene	AAChange.refGene	clinvar_20140929	cosmic70	snp129	snp138	exac01	esp6500si_all	agilentv5	SIFT_score	SIFT_pred	Polyphen2_HDIV_score	Polyphen2_HDIV_pred	Polyphen2_HVAR_score	Polyphen2_HVAR_pred	LRT_score	LRT_pred	MutationTaster_score	MutationTaster_pred	MutationAssessor_score	MutationAssessor_pred	FATHMM_score	FATHMM_pred	RadialSVM_score	RadialSVM_pred	LR_score	LR_pred	VEST3_score	CADD_raw	CADD_phred	GERP++_RS	phyloP46way_placental	phyloP100way_vertebrate	SiPhy_29way_logOdds	Depth1	Vaf1	Vaf2	Depth2
chr17	7572887	7572887	G	A	UTR3	TP53	NM_001276761:c.*40C>T,NM_001276760:c.*40C>T,NM_001126112:c.*40C>T,NM_001126115:c.*40C>T,NM_001126114:c.*329C>T,NM_001276695:c.*241C>T,NM_000546:c.*40C>T,NM_001126117:c.*241C>T,NM_001126116:c.*329C>T,NM_001126118:c.*40C>T,NM_001276699:c.*241C>T,NM_001276698:c.*329C>T,NM_001276697:c.*40C>T,NM_001276696:c.*329C>T,NM_001126113:c.*241C>T	na	na	na	na	na	na	na	na	na	na	na	na	na	na	na	na	na	na	na	na	na	na	na	na	na	na	na	na	na	na	na	na	na	na	2985	0.0781	0.0007	2869
chr17	7572891	7572891	G	A	UTR3	TP53	NM_001276761:c.*36C>T,NM_001276760:c.*36C>T,NM_001126112:c.*36C>T,NM_001126115:c.*36C>T,NM_001126114:c.*325C>T,NM_001276695:c.*237C>T,NM_000546:c.*36C>T,NM_001126117:c.*237C>T,NM_001126116:c.*325C>T,NM_001126118:c.*36C>T,NM_001276699:c.*237C>T,NM_001276698:c.*325C>T,NM_001276697:c.*36C>T,NM_001276696:c.*325C>T,NM_001126113:c.*237C>T	na	na	na	na	na	na	na	na	na	na	na	na	na	na	na	na	na	na	na	na	na	na	na	na	na	na	na	na	na	na	na	na	na	na	1503	0.0566	0.0003	3151
chr17	7572892	7572892	G	A	UTR3	TP53	NM_001276761:c.*35C>T,NM_001276760:c.*35C>T,NM_001126112:c.*35C>T,NM_001126115:c.*35C>T,NM_001126114:c.*324C>T,NM_001276695:c.*236C>T,NM_000546:c.*35C>T,NM_001126117:c.*236C>T,NM_001126116:c.*324C>T,NM_001126118:c.*35C>T,NM_001276699:c.*236C>T,NM_001276698:c.*324C>T,NM_001276697:c.*35C>T,NM_001276696:c.*324C>T,NM_001126113:c.*236C>T	na	na	na	na	na	na	na	na	na	na	na	na	na	na	na	na	na	na	na	na	na	na	na	na	na	na	na	na	na	na	na	na	na	na	3769	0.0449	0.0014	4424
chr17	7572893	7572893	G	A	UTR3	TP53	NM_001276761:c.*34C>T,NM_001276760:c.*34C>T,NM_001126112:c.*34C>T,NM_001126115:c.*34C>T,NM_001126114:c.*323C>T,NM_001276695:c.*235C>T,NM_000546:c.*34C>T,NM_001126117:c.*235C>T,NM_001126116:c.*323C>T,NM_001126118:c.*34C>T,NM_001276699:c.*235C>T,NM_001276698:c.*323C>T,NM_001276697:c.*34C>T,NM_001276696:c.*323C>T,NM_001126113:c.*235C>T	na	na	na	na	na	na	7.892e-06	na	na	na	na	na	na	na	na	na	na	na	na	na	na	na	na	na	na	na	na	na	na	na	na	na	na	na	2919	0.0979	0.0013	3086
chr17	7572906	7572906	G	A	UTR3	TP53	NM_001276761:c.*21C>T,NM_001276760:c.*21C>T,NM_001126112:c.*21C>T,NM_001126115:c.*21C>T,NM_001126114:c.*310C>T,NM_001276695:c.*222C>T,NM_000546:c.*21C>T,NM_001126117:c.*222C>T,NM_001126116:c.*310C>T,NM_001126118:c.*21C>T,NM_001276699:c.*222C>T,NM_001276698:c.*310C>T,NM_001276697:c.*21C>T,NM_001276696:c.*310C>T,NM_001126113:c.*222C>T	na	na	na	na	na	na	na	na	na	na	na	na	na	na	na	na	na	na	na	na	na	na	na	na	na	na	na	na	na	na	na	na	na	na	2930	0.0669	0.001	3084
chr17	7572906	7572906	G	A	UTR3	TP53	NM_001276761:c.*21C>T,NM_001276760:c.*21C>T,NM_001126112:c.*21C>T,NM_001126115:c.*21C>T,NM_001126114:c.*310C>T,NM_001276695:c.*222C>T,NM_000546:c.*21C>T,NM_001126117:c.*222C>T,NM_001126116:c.*310C>T,NM_001126118:c.*21C>T,NM_001276699:c.*222C>T,NM_001276698:c.*310C>T,NM_001276697:c.*21C>T,NM_001276696:c.*310C>T,NM_001126113:c.*222C>T	na	na	na	na	na	na	na	na	na	na	na	na	na	na	na	na	na	na	na	na	na	na	na	na	na	na	na	na	na	na	na	na	na	na	3779	0.0463	0.0027	4422
chr17	7572938	7572938	C	T	exonic	TP53	na	nonsynonymous SNV	TP53:NM_001126115:exon7:c.G775A:p.D259N,TP53:NM_001276697:exon7:c.G694A:p.D232N,TP53:NM_001126118:exon10:c.G1054A:p.D352N,TP53:NM_000546:exon11:c.G1171A:p.D391N,TP53:NM_001126112:exon11:c.G1171A:p.D391N,TP53:NM_001276760:exon11:c.G1054A:p.D352N,TP53:NM_001276761:exon11:c.G1054A:p.D352N	na	ID=COSM371784,COSM371785;OCCURENCE=1(lung)	na	na	na	na	na	0.03	D	0.58	P	0.263	B	0.001	N	1	D	2.34	M	-6.06	D	1.093	D	0.957	D	0.11	2.68	14.92	5.31	2.768	3.347	14.341	1536	0.0859	0.0006	3239
chr17	7572980	7572980	T	G	exonic	TP53	na	nonsynonymous SNV	TP53:NM_001126115:exon7:c.A733C:p.T245P,TP53:NM_001276697:exon7:c.A652C:p.T218P,TP53:NM_001126118:exon10:c.A1012C:p.T338P,TP53:NM_000546:exon11:c.A1129C:p.T377P,TP53:NM_001126112:exon11:c.A1129C:p.T377P,TP53:NM_001276760:exon11:c.A1012C:p.T338P,TP53:NM_001276761:exon11:c.A1012C:p.T338P	na	ID=COSM1658764;OCCURENCE=1(urinary_tract),1(haematopoietic_and_lymphoid_tissue)	na	na	0.0007261	na	0.01	1	T	0.002	B	0.009	B	0.117	N	1	D	1.05	L	-5.6	D	0.418	D	0.863	D	0.21	1.322	10.34	1.9	0.143	0.464	4.246	4544	0.0331	0.0091	4838
chr17	7572980	7572980	T	G	exonic	TP53	na	nonsynonymous SNV	TP53:NM_001126115:exon7:c.A733C:p.T245P,TP53:NM_001276697:exon7:c.A652C:p.T218P,TP53:NM_001126118:exon10:c.A1012C:p.T338P,TP53:NM_000546:exon11:c.A1129C:p.T377P,TP53:NM_001126112:exon11:c.A1129C:p.T377P,TP53:NM_001276760:exon11:c.A1012C:p.T338P,TP53:NM_001276761:exon11:c.A1012C:p.T338P	na	ID=COSM1658764;OCCURENCE=1(urinary_tract),1(haematopoietic_and_lymphoid_tissue)	na	na	0.0007261	na	0.01	1	T	0.002	B	0.009	B	0.117	N	1	D	1.05	L	-5.6	D	0.418	D	0.863	D	0.21	1.322	10.34	1.9	0.143	0.464	4.246	4383	0.0483	0.0027	4806
chr17	7572980	7572980	T	G	exonic	TP53	na	nonsynonymous SNV	TP53:NM_001126115:exon7:c.A733C:p.T245P,TP53:NM_001276697:exon7:c.A652C:p.T218P,TP53:NM_001126118:exon10:c.A1012C:p.T338P,TP53:NM_000546:exon11:c.A1129C:p.T377P,TP53:NM_001126112:exon11:c.A1129C:p.T377P,TP53:NM_001276760:exon11:c.A1012C:p.T338P,TP53:NM_001276761:exon11:c.A1012C:p.T338P	na	ID=COSM1658764;OCCURENCE=1(urinary_tract),1(haematopoietic_and_lymphoid_tissue)	na	na	0.0007261	na	0.01	1	T	0.002	B	0.009	B	0.117	N	1	D	1.05	L	-5.6	D	0.418	D	0.863	D	0.21	1.322	10.34	1.9	0.143	0.464	4.246	4622	0.0304	0.0039	4422
chr17	7572980	7572980	T	G	exonic	TP53	na	nonsynonymous SNV	TP53:NM_001126115:exon7:c.A733C:p.T245P,TP53:NM_001276697:exon7:c.A652C:p.T218P,TP53:NM_001126118:exon10:c.A1012C:p.T338P,TP53:NM_000546:exon11:c.A1129C:p.T377P,TP53:NM_001126112:exon11:c.A1129C:p.T377P,TP53:NM_001276760:exon11:c.A1012C:p.T338P,TP53:NM_001276761:exon11:c.A1012C:p.T338P	na	ID=COSM1658764;OCCURENCE=1(urinary_tract),1(haematopoietic_and_lymphoid_tissue)	na	na	0.0007261	na	0.01	1	T	0.002	B	0.009	B	0.117	N	1	D	1.05	L	-5.6	D	0.418	D	0.863	D	0.21	1.322	10.34	1.9	0.143	0.464	4.246	4483	0.0482	0.0058	4888
chr17	7572980	7572980	T	G	exonic	TP53	na	nonsynonymous SNV	TP53:NM_001126115:exon7:c.A733C:p.T245P,TP53:NM_001276697:exon7:c.A652C:p.T218P,TP53:NM_001126118:exon10:c.A1012C:p.T338P,TP53:NM_000546:exon11:c.A1129C:p.T377P,TP53:NM_001126112:exon11:c.A1129C:p.T377P,TP53:NM_001276760:exon11:c.A1012C:p.T338P,TP53:NM_001276761:exon11:c.A1012C:p.T338P	na	ID=COSM1658764;OCCURENCE=1(urinary_tract),1(haematopoietic_and_lymphoid_tissue)	na	na	0.0007261	na	0.01	1	T	0.002	B	0.009	B	0.117	N	1	D	1.05	L	-5.6	D	0.418	D	0.863	D	0.21	1.322	10.34	1.9	0.143	0.464	4.246	4090	0.0846	0.0041	4370
chr17	7572980	7572980	T	G	exonic	TP53	na	nonsynonymous SNV	TP53:NM_001126115:exon7:c.A733C:p.T245P,TP53:NM_001276697:exon7:c.A652C:p.T218P,TP53:NM_001126118:exon10:c.A1012C:p.T338P,TP53:NM_000546:exon11:c.A1129C:p.T377P,TP53:NM_001126112:exon11:c.A1129C:p.T377P,TP53:NM_001276760:exon11:c.A1012C:p.T338P,TP53:NM_001276761:exon11:c.A1012C:p.T338P	na	ID=COSM1658764;OCCURENCE=1(urinary_tract),1(haematopoietic_and_lymphoid_tissue)	na	na	0.0007261	na	0.01	1	T	0.002	B	0.009	B	0.117	N	1	D	1.05	L	-5.6	D	0.418	D	0.863	D	0.21	1.322	10.34	1.9	0.143	0.464	4.246	4244	0.0581	0.0048	4858
chr17	7572980	7572980	T	G	exonic	TP53	na	nonsynonymous SNV	TP53:NM_001126115:exon7:c.A733C:p.T245P,TP53:NM_001276697:exon7:c.A652C:p.T218P,TP53:NM_001126118:exon10:c.A1012C:p.T338P,TP53:NM_000546:exon11:c.A1129C:p.T377P,TP53:NM_001126112:exon11:c.A1129C:p.T377P,TP53:NM_001276760:exon11:c.A1012C:p.T338P,TP53:NM_001276761:exon11:c.A1012C:p.T338P	na	ID=COSM1658764;OCCURENCE=1(urinary_tract),1(haematopoietic_and_lymphoid_tissue)	na	na	0.0007261	na	0.01	1	T	0.002	B	0.009	B	0.117	N	1	D	1.05	L	-5.6	D	0.418	D	0.863	D	0.21	1.322	10.34	1.9	0.143	0.464	4.246	4231	0.0703	0.0043	4615
chr17	7572980	7572980	T	G	exonic	TP53	na	nonsynonymous SNV	TP53:NM_001126115:exon7:c.A733C:p.T245P,TP53:NM_001276697:exon7:c.A652C:p.T218P,TP53:NM_001126118:exon10:c.A1012C:p.T338P,TP53:NM_000546:exon11:c.A1129C:p.T377P,TP53:NM_001126112:exon11:c.A1129C:p.T377P,TP53:NM_001276760:exon11:c.A1012C:p.T338P,TP53:NM_001276761:exon11:c.A1012C:p.T338P	na	ID=COSM1658764;OCCURENCE=1(urinary_tract),1(haematopoietic_and_lymphoid_tissue)	na	na	0.0007261	na	0.01	1	T	0.002	B	0.009	B	0.117	N	1	D	1.05	L	-5.6	D	0.418	D	0.863	D	0.21	1.322	10.34	1.9	0.143	0.464	4.246	4416	0.0428	0.0055	4592
chr17	7572980	7572980	T	G	exonic	TP53	na	nonsynonymous SNV	TP53:NM_001126115:exon7:c.A733C:p.T245P,TP53:NM_001276697:exon7:c.A652C:p.T218P,TP53:NM_001126118:exon10:c.A1012C:p.T338P,TP53:NM_000546:exon11:c.A1129C:p.T377P,TP53:NM_001126112:exon11:c.A1129C:p.T377P,TP53:NM_001276760:exon11:c.A1012C:p.T338P,TP53:NM_001276761:exon11:c.A1012C:p.T338P	na	ID=COSM1658764;OCCURENCE=1(urinary_tract),1(haematopoietic_and_lymphoid_tissue)	na	na	0.0007261	na	0.01	1	T	0.002	B	0.009	B	0.117	N	1	D	1.05	L	-5.6	D	0.418	D	0.863	D	0.21	1.322	10.34	1.9	0.143	0.464	4.246	3946	0.0987	0.006	3707
chr17	7572990	7572990	C	T	exonic	TP53	na	synonymous SNV	TP53:NM_001126115:exon7:c.G723A:p.K241K,TP53:NM_001276697:exon7:c.G642A:p.K214K,TP53:NM_001126118:exon10:c.G1002A:p.K334K,TP53:NM_000546:exon11:c.G1119A:p.K373K,TP53:NM_001126112:exon11:c.G1119A:p.K373K,TP53:NM_001276760:exon11:c.G1002A:p.K334K,TP53:NM_001276761:exon11:c.G1002A:p.K334K	na	na	na	na	na	na	na	na	na	na	na	na	na	na	na	na	na	na	na	na	na	na	na	na	na	na	na	na	na	na	na	na	1516	0.0813	0.0006	3197
chr17	7572996	7572996	G	T	exonic	TP53	na	synonymous SNV	TP53:NM_001126115:exon7:c.C717A:p.S239S,TP53:NM_001276697:exon7:c.C636A:p.S212S,TP53:NM_001126118:exon10:c.C996A:p.S332S,TP53:NM_000546:exon11:c.C1113A:p.S371S,TP53:NM_001126112:exon11:c.C1113A:p.S371S,TP53:NM_001276760:exon11:c.C996A:p.S332S,TP53:NM_001276761:exon11:c.C996A:p.S332S	na	na	na	na	7.892e-06	na	na	na	na	na	na	na	na	na	na	na	na	na	na	na	na	na	na	na	na	na	na	na	na	na	na	na	4720	0.0339	0.0049	3866
chr17	7572996	7572996	G	T	exonic	TP53	na	synonymous SNV	TP53:NM_001126115:exon7:c.C717A:p.S239S,TP53:NM_001276697:exon7:c.C636A:p.S212S,TP53:NM_001126118:exon10:c.C996A:p.S332S,TP53:NM_000546:exon11:c.C1113A:p.S371S,TP53:NM_001126112:exon11:c.C1113A:p.S371S,TP53:NM_001276760:exon11:c.C996A:p.S332S,TP53:NM_001276761:exon11:c.C996A:p.S332S	na	na	na	na	7.892e-06	na	na	na	na	na	na	na	na	na	na	na	na	na	na	na	na	na	na	na	na	na	na	na	na	na	na	na	4553	0.091	0.0058	4806
chr17	7572996	7572996	G	T	exonic	TP53	na	synonymous SNV	TP53:NM_001126115:exon7:c.C717A:p.S239S,TP53:NM_001276697:exon7:c.C636A:p.S212S,TP53:NM_001126118:exon10:c.C996A:p.S332S,TP53:NM_000546:exon11:c.C1113A:p.S371S,TP53:NM_001126112:exon11:c.C1113A:p.S371S,TP53:NM_001276760:exon11:c.C996A:p.S332S,TP53:NM_001276761:exon11:c.C996A:p.S332S	na	na	na	na	7.892e-06	na	na	na	na	na	na	na	na	na	na	na	na	na	na	na	na	na	na	na	na	na	na	na	na	na	na	na	4753	0.0366	0.0067	2977
chr17	7572996	7572996	G	T	exonic	TP53	na	synonymous SNV	TP53:NM_001126115:exon7:c.C717A:p.S239S,TP53:NM_001276697:exon7:c.C636A:p.S212S,TP53:NM_001126118:exon10:c.C996A:p.S332S,TP53:NM_000546:exon11:c.C1113A:p.S371S,TP53:NM_001126112:exon11:c.C1113A:p.S371S,TP53:NM_001276760:exon11:c.C996A:p.S332S,TP53:NM_001276761:exon11:c.C996A:p.S332S	na	na	na	na	7.892e-06	na	na	na	na	na	na	na	na	na	na	na	na	na	na	na	na	na	na	na	na	na	na	na	na	na	na	na	4726	0.0536	0.0041	4417
chr17	7572996	7572996	G	T	exonic	TP53	na	synonymous SNV	TP53:NM_001126115:exon7:c.C717A:p.S239S,TP53:NM_001276697:exon7:c.C636A:p.S212S,TP53:NM_001126118:exon10:c.C996A:p.S332S,TP53:NM_000546:exon11:c.C1113A:p.S371S,TP53:NM_001126112:exon11:c.C1113A:p.S371S,TP53:NM_001276760:exon11:c.C996A:p.S332S,TP53:NM_001276761:exon11:c.C996A:p.S332S	na	na	na	na	7.892e-06	na	na	na	na	na	na	na	na	na	na	na	na	na	na	na	na	na	na	na	na	na	na	na	na	na	na	na	4588	0.0709	0.0076	4877
chr17	7572996	7572996	G	T	exonic	TP53	na	synonymous SNV	TP53:NM_001126115:exon7:c.C717A:p.S239S,TP53:NM_001276697:exon7:c.C636A:p.S212S,TP53:NM_001126118:exon10:c.C996A:p.S332S,TP53:NM_000546:exon11:c.C1113A:p.S371S,TP53:NM_001126112:exon11:c.C1113A:p.S371S,TP53:NM_001276760:exon11:c.C996A:p.S332S,TP53:NM_001276761:exon11:c.C996A:p.S332S	na	na	na	na	7.892e-06	na	na	na	na	na	na	na	na	na	na	na	na	na	na	na	na	na	na	na	na	na	na	na	na	na	na	na	4312	0.143	0.0046	4339
chr17	7572996	7572996	G	T	exonic	TP53	na	synonymous SNV	TP53:NM_001126115:exon7:c.C717A:p.S239S,TP53:NM_001276697:exon7:c.C636A:p.S212S,TP53:NM_001126118:exon10:c.C996A:p.S332S,TP53:NM_000546:exon11:c.C1113A:p.S371S,TP53:NM_001126112:exon11:c.C1113A:p.S371S,TP53:NM_001276760:exon11:c.C996A:p.S332S,TP53:NM_001276761:exon11:c.C996A:p.S332S	na	na	na	na	7.892e-06	na	na	na	na	na	na	na	na	na	na	na	na	na	na	na	na	na	na	na	na	na	na	na	na	na	na	na	4479	0.113	0.0064	4866
chr17	7572996	7572996	G	T	exonic	TP53	na	synonymous SNV	TP53:NM_001126115:exon7:c.C717A:p.S239S,TP53:NM_001276697:exon7:c.C636A:p.S212S,TP53:NM_001126118:exon10:c.C996A:p.S332S,TP53:NM_000546:exon11:c.C1113A:p.S371S,TP53:NM_001126112:exon11:c.C1113A:p.S371S,TP53:NM_001276760:exon11:c.C996A:p.S332S,TP53:NM_001276761:exon11:c.C996A:p.S332S	na	na	na	na	7.892e-06	na	na	na	na	na	na	na	na	na	na	na	na	na	na	na	na	na	na	na	na	na	na	na	na	na	na	na	4722	0.0375	0.0051	3504
chr17	7572996	7572996	G	T	exonic	TP53	na	synonymous SNV	TP53:NM_001126115:exon7:c.C717A:p.S239S,TP53:NM_001276697:exon7:c.C636A:p.S212S,TP53:NM_001126118:exon10:c.C996A:p.S332S,TP53:NM_000546:exon11:c.C1113A:p.S371S,TP53:NM_001126112:exon11:c.C1113A:p.S371S,TP53:NM_001276760:exon11:c.C996A:p.S332S,TP53:NM_001276761:exon11:c.C996A:p.S332S	na	na	na	na	7.892e-06	na	na	na	na	na	na	na	na	na	na	na	na	na	na	na	na	na	na	na	na	na	na	na	na	na	na	na	4427	0.1185	0.005	4625
chr17	7572996	7572996	G	T	exonic	TP53	na	synonymous SNV	TP53:NM_001126115:exon7:c.C717A:p.S239S,TP53:NM_001276697:exon7:c.C636A:p.S212S,TP53:NM_001126118:exon10:c.C996A:p.S332S,TP53:NM_000546:exon11:c.C1113A:p.S371S,TP53:NM_001126112:exon11:c.C1113A:p.S371S,TP53:NM_001276760:exon11:c.C996A:p.S332S,TP53:NM_001276761:exon11:c.C996A:p.S332S	na	na	na	na	7.892e-06	na	na	na	na	na	na	na	na	na	na	na	na	na	na	na	na	na	na	na	na	na	na	na	na	na	na	na	4552	0.0812	0.0046	4612
chr17	7572996	7572996	G	T	exonic	TP53	na	synonymous SNV	TP53:NM_001126115:exon7:c.C717A:p.S239S,TP53:NM_001276697:exon7:c.C636A:p.S212S,TP53:NM_001126118:exon10:c.C996A:p.S332S,TP53:NM_000546:exon11:c.C1113A:p.S371S,TP53:NM_001126112:exon11:c.C1113A:p.S371S,TP53:NM_001276760:exon11:c.C996A:p.S332S,TP53:NM_001276761:exon11:c.C996A:p.S332S	na	na	na	na	7.892e-06	na	na	na	na	na	na	na	na	na	na	na	na	na	na	na	na	na	na	na	na	na	na	na	na	na	na	na	4175	0.1572	0.006	3701
chr17	7573977	7573977	G	A	exonic	TP53	na	synonymous SNV	TP53:NM_001126115:exon6:c.C654T:p.L218L,TP53:NM_001276697:exon6:c.C573T:p.L191L,TP53:NM_001126118:exon9:c.C933T:p.L311L,TP53:NM_000546:exon10:c.C1050T:p.L350L,TP53:NM_001126112:exon10:c.C1050T:p.L350L,TP53:NM_001276760:exon10:c.C933T:p.L311L,TP53:NM_001276761:exon10:c.C933T:p.L311L	na	na	na	na	na	na	na	na	na	na	na	na	na	na	na	na	na	na	na	na	na	na	na	na	na	na	na	na	na	na	na	na	5790	0.0322	0.0005	5771
chr17	7576608	7576608	C	T	UTR3	TP53	NM_001126114:c.*17G>A,NM_001126116:c.*17G>A,NM_001276698:c.*17G>A,NM_001276696:c.*17G>A	na	na	na	na	na	na	na	na	na	na	na	na	na	na	na	na	na	na	na	na	na	na	na	na	na	na	na	na	na	na	na	na	na	na	5489	0.035	0.0008	5263
chr17	7576887	7576887	T	C	exonic	TP53	na	nonsynonymous SNV	TP53:NM_001126115:exon5:c.A563G:p.K188R,TP53:NM_001126116:exon5:c.A563G:p.K188R,TP53:NM_001126117:exon5:c.A563G:p.K188R,TP53:NM_001276697:exon5:c.A482G:p.K161R,TP53:NM_001276698:exon5:c.A482G:p.K161R,TP53:NM_001276699:exon5:c.A482G:p.K161R,TP53:NM_001126118:exon8:c.A842G:p.K281R,TP53:NM_000546:exon9:c.A959G:p.K320R,TP53:NM_001126112:exon9:c.A959G:p.K320R,TP53:NM_001126113:exon9:c.A959G:p.K320R,TP…	na	na	na	na	na	na	na	0.72	T	0.997	D	0.894	P	0.001	D	1	D	1.36	L	-2.8	D	-0.698	T	0.202	T	0.543	3.075	16.27	4.07	0.959	1.066	8.195	4327	0.0338	0.0044	4107
chr17	7577076	7577076	T	C	exonic	TP53	na	nonsynonymous SNV	TP53:NM_001126115:exon4:c.A466G:p.N156D,TP53:NM_001126116:exon4:c.A466G:p.N156D,TP53:NM_001126117:exon4:c.A466G:p.N156D,TP53:NM_001276697:exon4:c.A385G:p.N129D,TP53:NM_001276698:exon4:c.A385G:p.N129D,TP53:NM_001276699:exon4:c.A385G:p.N129D,TP53:NM_001126118:exon7:c.A745G:p.N249D,TP53:NM_000546:exon8:c.A862G:p.N288D,TP53:NM_001126112:exon8:c.A862G:p.N288D,TP53:NM_001126113:exon8:c.A862G:p.N288D,TP…	na	ID=COSM44950;OCCURENCE=1(urinary_tract)	na	na	na	na	na	0.01	D	0.864	P	0.708	P	0	D	1	D	2.14	M	-6.68	D	1.021	D	0.983	D	0.187	3.035	16.13	5.12	2.139	0.926	12.914	6435	0.0512	0.0056	5738
chr17	7577090	7577090	C	T	exonic	TP53	na	nonsynonymous SNV	TP53:NM_001126115:exon4:c.G452A:p.R151H,TP53:NM_001126116:exon4:c.G452A:p.R151H,TP53:NM_001126117:exon4:c.G452A:p.R151H,TP53:NM_001276697:exon4:c.G371A:p.R124H,TP53:NM_001276698:exon4:c.G371A:p.R124H,TP53:NM_001276699:exon4:c.G371A:p.R124H,TP53:NM_001126118:exon7:c.G731A:p.R244H,TP53:NM_000546:exon8:c.G848A:p.R283H,TP53:NM_001126112:exon8:c.G848A:p.R283H,TP53:NM_001126113:exon8:c.G848A:p.R283H,TP…	na	ID=COSM11483;OCCURENCE=1(lung),1(haematopoietic_and_lymphoid_tissue),1(cervix),1(stomach),1(oesophagus),5(urinary_tract),2(large_intestine)	na	rs371409680	6.314e-05	7.7e-05	na	0	D	0.999	D	0.938	D	0	D	0.997	N	2.395	M	-6.81	D	1.06	D	0.986	D	0.802	3.797	19.28	4.02	1.318	3.584	11.348	6306	0.0571	0.0016	4272
chr17	7577109	7577109	A	G	exonic	TP53	na	nonsynonymous SNV	TP53:NM_001126115:exon4:c.T433C:p.C145R,TP53:NM_001126116:exon4:c.T433C:p.C145R,TP53:NM_001126117:exon4:c.T433C:p.C145R,TP53:NM_001276697:exon4:c.T352C:p.C118R,TP53:NM_001276698:exon4:c.T352C:p.C118R,TP53:NM_001276699:exon4:c.T352C:p.C118R,TP53:NM_001126118:exon7:c.T712C:p.C238R,TP53:NM_000546:exon8:c.T829C:p.C277R,TP53:NM_001126112:exon8:c.T829C:p.C277R,TP53:NM_001126113:exon8:c.T829C:p.C277R,TP…	na	ID=COSM45871;OCCURENCE=1(large_intestine)	na	na	na	na	na	0	D	1	D	0.997	D	0	D	1	D	3.25	M	-7.39	D	1.055	D	0.993	D	0.963	3.908	19.87	2.86	0.387	9.06	6.937	2753	0.0593	0	20
chr17	7577510	7577510	C	T	exonic	TP53	na	synonymous SNV	TP53:NM_001126115:exon3:c.G375A:p.L125L,TP53:NM_001126116:exon3:c.G375A:p.L125L,TP53:NM_001126117:exon3:c.G375A:p.L125L,TP53:NM_001276697:exon3:c.G294A:p.L98L,TP53:NM_001276698:exon3:c.G294A:p.L98L,TP53:NM_001276699:exon3:c.G294A:p.L98L,TP53:NM_001126118:exon6:c.G654A:p.L218L,TP53:NM_000546:exon7:c.G771A:p.L257L,TP53:NM_001126112:exon7:c.G771A:p.L257L,TP53:NM_001126113:exon7:c.G771A:p.L257L,TP53:…	na	ID=COSM45105,COSM1386603,COSM1386604;OCCURENCE=1(breast),1(pancreas),1(large_intestine)	na	na	na	na	na	na	na	na	na	na	na	na	na	na	na	na	na	na	na	na	na	na	na	na	na	na	na	na	na	na	2804	0.2991	0.0011	4534
chr17	7578208	7578208	T	C	exonic	TP53	na	nonsynonymous SNV	TP53:NM_001126115:exon2:c.A245G:p.H82R,TP53:NM_001126116:exon2:c.A245G:p.H82R,TP53:NM_001126117:exon2:c.A245G:p.H82R,TP53:NM_001276697:exon2:c.A164G:p.H55R,TP53:NM_001276698:exon2:c.A164G:p.H55R,TP53:NM_001276699:exon2:c.A164G:p.H55R,TP53:NM_001126118:exon5:c.A524G:p.H175R,TP53:NM_000546:exon6:c.A641G:p.H214R,TP53:NM_001126112:exon6:c.A641G:p.H214R,TP53:NM_001126113:exon6:c.A641G:p.H214R,TP53:NM_…	na	ID=COSM307279,COSM307282,COSM3388198,COSM1640840,COSM307281,COSM307280,COSM43687;OCCURENCE=4(stomach),3(central_nervous_system),7(oesophagus),1(thyroid),14(lung),2(haematopoietic_and_lymphoid_tissue),6(ovary),1(soft_tissue),2(breast),4(prostate),1(biliary_tract),5(large_intestine),6(urinary_tract),8(liver),4(pancreas)	na	na	na	na	na	0.01	D	0.999	D	0.984	D	0	D	1	D	2.305	M	-6.64	D	1.004	D	0.988	D	0.835	5.548	35	5.28	2.128	7.996	13.475	3504	0.0348	0.0032	4395
chr17	7578245	7578245	G	A	exonic	TP53	na	nonsynonymous SNV	TP53:NM_001126115:exon2:c.C208T:p.R70C,TP53:NM_001126116:exon2:c.C208T:p.R70C,TP53:NM_001126117:exon2:c.C208T:p.R70C,TP53:NM_001276697:exon2:c.C127T:p.R43C,TP53:NM_001276698:exon2:c.C127T:p.R43C,TP53:NM_001276699:exon2:c.C127T:p.R43C,TP53:NM_001126118:exon5:c.C487T:p.R163C,TP53:NM_000546:exon6:c.C604T:p.R202C,TP53:NM_001126112:exon6:c.C604T:p.R202C,TP53:NM_001126113:exon6:c.C604T:p.R202C,TP53:NM_…	na	ID=COSM46074;OCCURENCE=2(upper_aerodigestive_tract),1(endometrium),1(urinary_tract)	na	na	1.578e-05	na	na	0.02	D	0.171	B	0.06	B	0.29	N	1	N	1.385	L	-6.78	D	1.202	D	0.954	D	0.675	1.978	12.57	3.41	0.754	5.458	4.751	3878	0.0418	0.0008	3571
chr17	7578370	7578370	C	T	splicing	TP53	NM_001276761:exon6:c.442+1G>A,NM_001276760:exon6:c.442+1G>A,NM_001126112:exon6:c.559+1G>A,NM_001126115:exon2:c.163+1G>A,NM_001126114:exon6:c.559+1G>A,NM_001276695:exon6:c.442+1G>A,NM_000546:exon6:c.559+1G>A,NM_001126117:exon2:c.163+1G>A,NM_001126116:exon2:c.163+1G>A,NM_001126118:exon5:c.442+1G>A,NM_001276699:exon2:c.82+1G>A,NM_001276698:exon2:c.82+1G>A,NM_001276697:exon2:c.82+1G>A,NM_001276696:ex…	na	na	na	ID=COSM131535,COSM6901,COSM2744800,COSM131537,COSM3388354,COSM131534,COSM131536;OCCURENCE=4(ovary),1(soft_tissue),2(breast),4(large_intestine),1(liver),2(pancreas),5(oesophagus),1(upper_aerodigestive_tract),1(NS),2(haematopoietic_and_lymphoid_tissue)	na	na	na	na	na	.	.	.	.	.	.	.	.	1	D	.	.	.	.	.	.	.	.	.	1.774	11.89	3.7	1.248	3.085	13.074	1249	0.0721	0.0007	4228
chr17	7578374	7578374	C	T	exonic	TP53	na	nonsynonymous SNV	TP53:NM_001126115:exon1:c.G160A:p.D54N,TP53:NM_001126116:exon1:c.G160A:p.D54N,TP53:NM_001126117:exon1:c.G160A:p.D54N,TP53:NM_001276697:exon1:c.G79A:p.D27N,TP53:NM_001276698:exon1:c.G79A:p.D27N,TP53:NM_001276699:exon1:c.G79A:p.D27N,TP53:NM_001126118:exon4:c.G439A:p.D147N,TP53:NM_000546:exon5:c.G556A:p.D186N,TP53:NM_001126112:exon5:c.G556A:p.D186N,TP53:NM_001126113:exon5:c.G556A:p.D186N,TP53:NM_001…	na	ID=COSM116607,COSM116605,COSM116606,COSM44700,COSM116608;OCCURENCE=1(urinary_tract),1(ovary),1(oesophagus),2(upper_aerodigestive_tract)	na	na	na	na	na	0.14	T	1	D	0.996	D	0	D	1	D	1.48	L	-6.66	D	1.039	D	0.984	D	0.271	3.541	18.07	5.19	2.804	5.528	17.033	3752	0.0304	0.0009	4671
chr17	7578417	7578417	C	T	exonic	TP53	na	synonymous SNV	TP53:NM_001126115:exon1:c.G117A:p.E39E,TP53:NM_001126116:exon1:c.G117A:p.E39E,TP53:NM_001126117:exon1:c.G117A:p.E39E,TP53:NM_001276697:exon1:c.G36A:p.E12E,TP53:NM_001276698:exon1:c.G36A:p.E12E,TP53:NM_001276699:exon1:c.G36A:p.E12E,TP53:NM_001126118:exon4:c.G396A:p.E132E,TP53:NM_000546:exon5:c.G513A:p.E171E,TP53:NM_001126112:exon5:c.G513A:p.E171E,TP53:NM_001126113:exon5:c.G513A:p.E171E,TP53:NM_001…	na	na	na	na	na	na	na	na	na	na	na	na	na	na	na	na	na	na	na	na	na	na	na	na	na	na	na	na	na	na	na	na	1248	0.0521	0.0005	4233
chr17	7578420	7578420	C	T	exonic	TP53	na	synonymous SNV	TP53:NM_001126115:exon1:c.G114A:p.T38T,TP53:NM_001126116:exon1:c.G114A:p.T38T,TP53:NM_001126117:exon1:c.G114A:p.T38T,TP53:NM_001276697:exon1:c.G33A:p.T11T,TP53:NM_001276698:exon1:c.G33A:p.T11T,TP53:NM_001276699:exon1:c.G33A:p.T11T,TP53:NM_001126118:exon4:c.G393A:p.T131T,TP53:NM_000546:exon5:c.G510A:p.T170T,TP53:NM_001126112:exon5:c.G510A:p.T170T,TP53:NM_001126113:exon5:c.G510A:p.T170T,TP53:NM_001…	na	ID=COSM1386804,COSM44384,COSM1386801,COSM1386802,COSM1386803;OCCURENCE=1(oesophagus),2(lung),1(ovary),1(large_intestine),1(breast)	na	na	0.0001105	na	na	na	na	na	na	na	na	na	na	na	na	na	na	na	na	na	na	na	na	na	na	na	na	na	na	na	4403	0.0318	0.0078	4345
chr17	7578488	7578488	C	T	exonic	TP53	na	nonsynonymous SNV	TP53:NM_001126115:exon1:c.G46A:p.D16N,TP53:NM_001126116:exon1:c.G46A:p.D16N,TP53:NM_001126117:exon1:c.G46A:p.D16N,TP53:NM_001126118:exon4:c.G325A:p.D109N,TP53:NM_000546:exon5:c.G442A:p.D148N,TP53:NM_001126112:exon5:c.G442A:p.D148N,TP53:NM_001126113:exon5:c.G442A:p.D148N,TP53:NM_001126114:exon5:c.G442A:p.D148N,TP53:NM_001276695:exon5:c.G325A:p.D109N,TP53:NM_001276696:exon5:c.G325A:p.D109N,TP53:NM_…	na	ID=COSM44043;OCCURENCE=1(haematopoietic_and_lymphoid_tissue),1(soft_tissue),1(urinary_tract),1(large_intestine)	na	na	na	na	na	0.21	T	0.001	B	0.007	B	0.22	N	1	N	0.09	N	-6.72	D	1.377	D	0.937	D	0.106	0.382	6.076	-1.94	-0.263	-1.032	7.906	1114	0.0566	0.0006	1549
chr17	7578559	7578559	A	G	UTR5	TP53	NM_001126115:c.-26T>C,NM_001126117:c.-26T>C,NM_001126116:c.-26T>C,NM_001276699:c.-107T>C,NM_001276698:c.-107T>C,NM_001276697:c.-107T>C	na	na	na	na	na	na	na	na	na	na	na	na	na	na	na	na	na	na	na	na	na	na	na	na	na	na	na	na	na	na	na	na	na	na	1355	0.0355	0	14
chr17	7579342	7579342	A	G	exonic	TP53	na	synonymous SNV	TP53:NM_001126118:exon3:c.T228C:p.H76H,TP53:NM_000546:exon4:c.T345C:p.H115H,TP53:NM_001126112:exon4:c.T345C:p.H115H,TP53:NM_001126113:exon4:c.T345C:p.H115H,TP53:NM_001126114:exon4:c.T345C:p.H115H,TP53:NM_001276695:exon4:c.T228C:p.H76H,TP53:NM_001276696:exon4:c.T228C:p.H76H,TP53:NM_001276760:exon4:c.T228C:p.H76H,TP53:NM_001276761:exon4:c.T228C:p.H76H	na	na	na	na	na	na	na	na	na	na	na	na	na	na	na	na	na	na	na	na	na	na	na	na	na	na	na	na	na	na	na	na	3138	0.03	0.0035	2844
chr17	7579427	7579427	G	A	exonic	TP53	na	nonsynonymous SNV	TP53:NM_001126118:exon3:c.C143T:p.P48L,TP53:NM_000546:exon4:c.C260T:p.P87L,TP53:NM_001126112:exon4:c.C260T:p.P87L,TP53:NM_001126113:exon4:c.C260T:p.P87L,TP53:NM_001126114:exon4:c.C260T:p.P87L,TP53:NM_001276695:exon4:c.C143T:p.P48L,TP53:NM_001276696:exon4:c.C143T:p.P48L,TP53:NM_001276760:exon4:c.C143T:p.P48L,TP53:NM_001276761:exon4:c.C143T:p.P48L	na	na	na	na	na	na	na	0.48	T	1	D	0.999	D	0.252	U	1	D	0.805	L	-2.46	D	0.882	D	0.961	D	0.544	1.933	12.42	3.81	2.393	3.468	13.979	2637	0.0372	0.0011	2613
chr17	7579439	7579439	G	A	exonic	TP53	na	nonsynonymous SNV	TP53:NM_001126118:exon3:c.C131T:p.A44V,TP53:NM_000546:exon4:c.C248T:p.A83V,TP53:NM_001126112:exon4:c.C248T:p.A83V,TP53:NM_001126113:exon4:c.C248T:p.A83V,TP53:NM_001126114:exon4:c.C248T:p.A83V,TP53:NM_001276695:exon4:c.C131T:p.A44V,TP53:NM_001276696:exon4:c.C131T:p.A44V,TP53:NM_001276760:exon4:c.C131T:p.A44V,TP53:NM_001276761:exon4:c.C131T:p.A44V	na	na	na	rs201717599	0.0001342	na	na	0.42	T	0.015	B	0.006	B	0.733	N	1	N	0	N	-2.11	D	0.547	D	0.833	D	0.388	0.856	8.463	-3.42	-0.61	-0.157	6.784	2635	0.0395	0.0027	2601
chr17	7579454	7579454	G	A	exonic	TP53	na	nonsynonymous SNV	TP53:NM_001126118:exon3:c.C116T:p.A39V,TP53:NM_000546:exon4:c.C233T:p.A78V,TP53:NM_001126112:exon4:c.C233T:p.A78V,TP53:NM_001126113:exon4:c.C233T:p.A78V,TP53:NM_001126114:exon4:c.C233T:p.A78V,TP53:NM_001276695:exon4:c.C116T:p.A39V,TP53:NM_001276696:exon4:c.C116T:p.A39V,TP53:NM_001276760:exon4:c.C116T:p.A39V,TP53:NM_001276761:exon4:c.C116T:p.A39V	na	ID=COSM45200;OCCURENCE=2(breast)	na	na	na	na	na	0.08	T	0.011	B	0.006	B	0.266	N	1	N	0.345	N	-2.17	D	0.588	D	0.859	D	0.336	1.761	11.85	0.633	0.18	0.022	4.524	2620	0.0347	0.0004	2653
chr17	7579460	7579460	G	A	exonic	TP53	na	nonsynonymous SNV	TP53:NM_001126118:exon3:c.C110T:p.A37V,TP53:NM_000546:exon4:c.C227T:p.A76V,TP53:NM_001126112:exon4:c.C227T:p.A76V,TP53:NM_001126113:exon4:c.C227T:p.A76V,TP53:NM_001126114:exon4:c.C227T:p.A76V,TP53:NM_001276695:exon4:c.C110T:p.A37V,TP53:NM_001276696:exon4:c.C110T:p.A37V,TP53:NM_001276760:exon4:c.C110T:p.A37V,TP53:NM_001276761:exon4:c.C110T:p.A37V	na	ID=COSM43685;OCCURENCE=1(oesophagus)	na	na	na	na	na	0.35	T	0.137	B	0.058	B	0.033	N	1	N	0.345	N	-2.29	D	0.498	D	0.813	D	0.31	0.04	4.223	-4.11	-1.302	0.043	0.812	5553	0.1913	0.0008	6481
chr17	7579464	7579464	G	A	exonic	TP53	na	nonsynonymous SNV	TP53:NM_001126118:exon3:c.C106T:p.P36S,TP53:NM_000546:exon4:c.C223T:p.P75S,TP53:NM_001126112:exon4:c.C223T:p.P75S,TP53:NM_001126113:exon4:c.C223T:p.P75S,TP53:NM_001126114:exon4:c.C223T:p.P75S,TP53:NM_001276695:exon4:c.C106T:p.P36S,TP53:NM_001276696:exon4:c.C106T:p.P36S,TP53:NM_001276760:exon4:c.C106T:p.P36S,TP53:NM_001276761:exon4:c.C106T:p.P36S	na	ID=COSM46193;OCCURENCE=1(oesophagus)	na	na	na	na	na	0.04	D	0.084	B	0.051	B	0.68	N	1	N	0	N	-2.08	D	0.727	D	0.875	D	0.244	0.062	4.339	1.06	0.429	0.516	6.783	5507	0.192	0.0011	6398
chr17	7579516	7579516	G	A	exonic	TP53	na	synonymous SNV	TP53:NM_001126118:exon3:c.C54T:p.D18D,TP53:NM_000546:exon4:c.C171T:p.D57D,TP53:NM_001126112:exon4:c.C171T:p.D57D,TP53:NM_001126113:exon4:c.C171T:p.D57D,TP53:NM_001126114:exon4:c.C171T:p.D57D,TP53:NM_001276695:exon4:c.C54T:p.D18D,TP53:NM_001276696:exon4:c.C54T:p.D18D,TP53:NM_001276760:exon4:c.C54T:p.D18D,TP53:NM_001276761:exon4:c.C54T:p.D18D	na	na	na	na	na	na	na	na	na	na	na	na	na	na	na	na	na	na	na	na	na	na	na	na	na	na	na	na	na	na	na	na	3470	0.0522	0.0003	3719
chr17	7579578	7579578	A	G	exonic	TP53	na	nonsynonymous SNV	TP53:NM_000546:exon4:c.T109C:p.S37P,TP53:NM_001126112:exon4:c.T109C:p.S37P,TP53:NM_001126113:exon4:c.T109C:p.S37P,TP53:NM_001126114:exon4:c.T109C:p.S37P	na	na	na	na	na	na	na	0.38	T	0.965	D	0.663	P	0.739	N	1	N	0	N	-2.19	D	0.903	D	0.895	D	0.587	1.091	9.451	-0.737	-0.172	0.155	2.426	3476	0.042	0.0048	3725
chr17	7579588	7579588	G	A	exonic	TP53	na	synonymous SNV	TP53:NM_000546:exon4:c.C99T:p.S33S,TP53:NM_001126112:exon4:c.C99T:p.S33S,TP53:NM_001126113:exon4:c.C99T:p.S33S,TP53:NM_001126114:exon4:c.C99T:p.S33S	na	na	na	na	na	na	na	na	na	na	na	na	na	na	na	na	na	na	na	na	na	na	na	na	na	na	na	na	na	na	na	na	3010	0.0303	0.0009	3196
33 SNVs VAF >3% in 27 of 35 clear pairs
9 synonymous
16 non-synonymous
7 UTR
1 splicing
na - not applicable
blue - recurrent

## Sheet: S7d. TP53 SNVs - clear
Chr	Start/End	End	Ref	Alt	Func.refGene	Gene.refGene	GeneDetail.refGene	ExonicFunc.refGene	AAChange.refGene	clinvar_20140929	cosmic70	snp129	snp138	exac01	esp6500si_all	agilentv5	SIFT_score	SIFT	Polyphen2_HDIV_score	Polyphen2_HDIV_pred	Polyphen2_HVAR_score	Polyphen2_HVAR_pred	LRT_score	LRT_pred	MutationTaster_score	MutationTaster_pred	MutationAssessor_score	MutationAssessor_pred	FATHMM_score	FATHMM_pred	RadialSVM_score	RadialSVM_pred	LR_score	LR_pred	VEST3_score	CADD_raw	CADD_phred	GERP++_RS	phyloP46way_placental	phyloP100way_vertebrate	SiPhy_29way_logOdds	Depth	VAF	Vaf2	Depth2
chr17	7572887	7572887	G	A	UTR3	TP53	NM_001276761:c.*40C>T,NM_001276760:c.*40C>T,NM_001126112:c.*40C>T,NM_001126115:c.*40C>T,NM_001126114:c.*329C>T,NM_001276695:c.*241C>T,NM_000546:c.*40C>T,NM_001126117:c.*241C>T,NM_001126116:c.*329C>T,NM_001126118:c.*40C>T,NM_001276699:c.*241C>T,NM_001276698:c.*329C>T,NM_001276697:c.*40C>T,NM_001276696:c.*329C>T,NM_001126113:c.*241C>T	UTR-3	NM_001276761:c.*40C>T,NM_001276760:c.*40C>T,NM_001126112:c.*40C>T,NM_001126115:c.*40C>T,NM_001126114:c.*329C>T,NM_001276695:c.*241C>T,NM_000546:c.*40C>T,NM_001126117:c.*241C>T,NM_001126116:c.*329C>T,NM_001126118:c.*40C>T,NM_001276699:c.*241C>T,NM_001276698:c.*329C>T,NM_001276697:c.*40C>T,NM_001276696:c.*329C>T,NM_001126113:c.*241C>T	na	na	na	na	na	na	na	na	na	na	na	na	na	na	na	na	na	na	na	na	na	na	na	na	na	na	na	na	na	na	na	na	2985	0.0781	0.0007	2869
chr17	7572891	7572891	G	A	UTR3	TP53	NM_001276761:c.*36C>T,NM_001276760:c.*36C>T,NM_001126112:c.*36C>T,NM_001126115:c.*36C>T,NM_001126114:c.*325C>T,NM_001276695:c.*237C>T,NM_000546:c.*36C>T,NM_001126117:c.*237C>T,NM_001126116:c.*325C>T,NM_001126118:c.*36C>T,NM_001276699:c.*237C>T,NM_001276698:c.*325C>T,NM_001276697:c.*36C>T,NM_001276696:c.*325C>T,NM_001126113:c.*237C>T	UTR-3	NM_001276761:c.*36C>T,NM_001276760:c.*36C>T,NM_001126112:c.*36C>T,NM_001126115:c.*36C>T,NM_001126114:c.*325C>T,NM_001276695:c.*237C>T,NM_000546:c.*36C>T,NM_001126117:c.*237C>T,NM_001126116:c.*325C>T,NM_001126118:c.*36C>T,NM_001276699:c.*237C>T,NM_001276698:c.*325C>T,NM_001276697:c.*36C>T,NM_001276696:c.*325C>T,NM_001126113:c.*237C>T	na	na	na	na	na	na	na	na	na	na	na	na	na	na	na	na	na	na	na	na	na	na	na	na	na	na	na	na	na	na	na	na	1503	0.0566	0.0003	3151
chr17	7572892	7572892	G	A	UTR3	TP53	NM_001276761:c.*35C>T,NM_001276760:c.*35C>T,NM_001126112:c.*35C>T,NM_001126115:c.*35C>T,NM_001126114:c.*324C>T,NM_001276695:c.*236C>T,NM_000546:c.*35C>T,NM_001126117:c.*236C>T,NM_001126116:c.*324C>T,NM_001126118:c.*35C>T,NM_001276699:c.*236C>T,NM_001276698:c.*324C>T,NM_001276697:c.*35C>T,NM_001276696:c.*324C>T,NM_001126113:c.*236C>T	UTR-3	NM_001276761:c.*35C>T,NM_001276760:c.*35C>T,NM_001126112:c.*35C>T,NM_001126115:c.*35C>T,NM_001126114:c.*324C>T,NM_001276695:c.*236C>T,NM_000546:c.*35C>T,NM_001126117:c.*236C>T,NM_001126116:c.*324C>T,NM_001126118:c.*35C>T,NM_001276699:c.*236C>T,NM_001276698:c.*324C>T,NM_001276697:c.*35C>T,NM_001276696:c.*324C>T,NM_001126113:c.*236C>T	na	na	na	na	na	na	na	na	na	na	na	na	na	na	na	na	na	na	na	na	na	na	na	na	na	na	na	na	na	na	na	na	3769	0.0449	0.0014	4424
chr17	7572893	7572893	G	A	UTR3	TP53	NM_001276761:c.*34C>T,NM_001276760:c.*34C>T,NM_001126112:c.*34C>T,NM_001126115:c.*34C>T,NM_001126114:c.*323C>T,NM_001276695:c.*235C>T,NM_000546:c.*34C>T,NM_001126117:c.*235C>T,NM_001126116:c.*323C>T,NM_001126118:c.*34C>T,NM_001276699:c.*235C>T,NM_001276698:c.*323C>T,NM_001276697:c.*34C>T,NM_001276696:c.*323C>T,NM_001126113:c.*235C>T	UTR-3	NM_001276761:c.*34C>T,NM_001276760:c.*34C>T,NM_001126112:c.*34C>T,NM_001126115:c.*34C>T,NM_001126114:c.*323C>T,NM_001276695:c.*235C>T,NM_000546:c.*34C>T,NM_001126117:c.*235C>T,NM_001126116:c.*323C>T,NM_001126118:c.*34C>T,NM_001276699:c.*235C>T,NM_001276698:c.*323C>T,NM_001276697:c.*34C>T,NM_001276696:c.*323C>T,NM_001126113:c.*235C>T	na	na	na	na	7.892e-06	na	na	na	na	na	na	na	na	na	na	na	na	na	na	na	na	na	na	na	na	na	na	na	na	na	na	na	2919	0.0979	0.0013	3086
chr17	7572906	7572906	G	A	UTR3	TP53	NM_001276761:c.*21C>T,NM_001276760:c.*21C>T,NM_001126112:c.*21C>T,NM_001126115:c.*21C>T,NM_001126114:c.*310C>T,NM_001276695:c.*222C>T,NM_000546:c.*21C>T,NM_001126117:c.*222C>T,NM_001126116:c.*310C>T,NM_001126118:c.*21C>T,NM_001276699:c.*222C>T,NM_001276698:c.*310C>T,NM_001276697:c.*21C>T,NM_001276696:c.*310C>T,NM_001126113:c.*222C>T	UTR-3	NM_001276761:c.*21C>T,NM_001276760:c.*21C>T,NM_001126112:c.*21C>T,NM_001126115:c.*21C>T,NM_001126114:c.*310C>T,NM_001276695:c.*222C>T,NM_000546:c.*21C>T,NM_001126117:c.*222C>T,NM_001126116:c.*310C>T,NM_001126118:c.*21C>T,NM_001276699:c.*222C>T,NM_001276698:c.*310C>T,NM_001276697:c.*21C>T,NM_001276696:c.*310C>T,NM_001126113:c.*222C>T	na	na	na	na	na	na	na	na	na	na	na	na	na	na	na	na	na	na	na	na	na	na	na	na	na	na	na	na	na	na	na	na	2930	0.0669	0.001	3084
chr17	7572938	7572938	C*	T*	exonic	TP53	na	nonsynonymous SNV	TP53:NM_001126115:exon7:c.G775A:p.D259N,TP53:NM_001276697:exon7:c.G694A:p.D232N,TP53:NM_001126118:exon10:c.G1054A:p.D352N,TP53:NM_000546:exon11:c.G1171A:p.D391N,TP53:NM_001126112:exon11:c.G1171A:p.D391N,TP53:NM_001276760:exon11:c.G1054A:p.D352N,TP53:NM_001276761:exon11:c.G1054A:p.D352N	na	ID=COSM371784,COSM371785;OCCURENCE=1(lung)	na	na	na	na	na	0.03	D	0.58	P	0.263	B	0.001	N	1	D	2.34	M	-6.06	D	1.093	D	0.957	D	0.11	2.68	14.92	5.31	2.768	3.347	14.341	1536	0.0859	0.0006	3239
chr17	7572980	7572980	T	G	exonic	TP53	na	nonsynonymous SNV	TP53:NM_001126115:exon7:c.A733C:p.T245P,TP53:NM_001276697:exon7:c.A652C:p.T218P,TP53:NM_001126118:exon10:c.A1012C:p.T338P,TP53:NM_000546:exon11:c.A1129C:p.T377P,TP53:NM_001126112:exon11:c.A1129C:p.T377P,TP53:NM_001276760:exon11:c.A1012C:p.T338P,TP53:NM_001276761:exon11:c.A1012C:p.T338P	na	ID=COSM1658764;OCCURENCE=1(urinary_tract),1(haematopoietic_and_lymphoid_tissue)	na	na	0.0007261	na	0.01	1	T	0.002	B	0.009	B	0.117	N	1	D	1.05	L	-5.6	D	0.418	D	0.863	D	0.21	1.322	10.34	1.9	0.143	0.464	4.246	4544	0.0331	0.0091	4838
chr17	7572990	7572990	C	T	exonic	TP53	na	synonymous SNV	TP53:NM_001126115:exon7:c.G723A:p.K241K,TP53:NM_001276697:exon7:c.G642A:p.K214K,TP53:NM_001126118:exon10:c.G1002A:p.K334K,TP53:NM_000546:exon11:c.G1119A:p.K373K,TP53:NM_001126112:exon11:c.G1119A:p.K373K,TP53:NM_001276760:exon11:c.G1002A:p.K334K,TP53:NM_001276761:exon11:c.G1002A:p.K334K	na	na	na	na	na	na	na	na	na	na	na	na	na	na	na	na	na	na	na	na	na	na	na	na	na	na	na	na	na	na	na	na	1516	0.0813	0.0006	3197
chr17	7572996	7572996	G	T	exonic	TP53	na	synonymous SNV	TP53:NM_001126115:exon7:c.C717A:p.S239S,TP53:NM_001276697:exon7:c.C636A:p.S212S,TP53:NM_001126118:exon10:c.C996A:p.S332S,TP53:NM_000546:exon11:c.C1113A:p.S371S,TP53:NM_001126112:exon11:c.C1113A:p.S371S,TP53:NM_001276760:exon11:c.C996A:p.S332S,TP53:NM_001276761:exon11:c.C996A:p.S332S	na	na	na	na	7.892e-06	na	na	na	na	na	na	na	na	na	na	na	na	na	na	na	na	na	na	na	na	na	na	na	na	na	na	na	4720	0.0339	0.0049	3866
chr17	7573977	7573977	G	A	exonic	TP53	na	synonymous SNV	TP53:NM_001126115:exon6:c.C654T:p.L218L,TP53:NM_001276697:exon6:c.C573T:p.L191L,TP53:NM_001126118:exon9:c.C933T:p.L311L,TP53:NM_000546:exon10:c.C1050T:p.L350L,TP53:NM_001126112:exon10:c.C1050T:p.L350L,TP53:NM_001276760:exon10:c.C933T:p.L311L,TP53:NM_001276761:exon10:c.C933T:p.L311L	na	na	na	na	na	na	na	na	na	na	na	na	na	na	na	na	na	na	na	na	na	na	na	na	na	na	na	na	na	na	na	na	5790	0.0322	0.0005	5771
chr17	7576608	7576608	C	T	UTR3	TP53	NM_001126114:c.*17G>A,NM_001126116:c.*17G>A,NM_001276698:c.*17G>A,NM_001276696:c.*17G>A	UTR-3	NM_001126114:c.*17G>A,NM_001126116:c.*17G>A,NM_001276698:c.*17G>A,NM_001276696:c.*17G>A	na	na	na	na	na	na	na	na	na	na	na	na	na	na	na	na	na	na	na	na	na	na	na	na	na	na	na	na	na	na	na	na	5489	0.035	0.0008	5263
chr17	7576887	7576887	T	C	exonic	TP53	na	nonsynonymous SNV	TP53:NM_001126115:exon5:c.A563G:p.K188R,TP53:NM_001126116:exon5:c.A563G:p.K188R,TP53:NM_001126117:exon5:c.A563G:p.K188R,TP53:NM_001276697:exon5:c.A482G:p.K161R,TP53:NM_001276698:exon5:c.A482G:p.K161R,TP53:NM_001276699:exon5:c.A482G:p.K161R,TP53:NM_001126118:exon8:c.A842G:p.K281R,TP53:NM_000546:exon9:c.A959G:p.K320R,TP53:NM_001126112:exon9:c.A959G:p.K320R,TP53:NM_001126113:exon9:c.A959G:p.K320R,TP…	na	na	na	na	na	na	na	0.72	T	0.997	D	0.894	P	0.001	D	1	D	1.36	L	-2.8	D	-0.698	T	0.202	T	0.543	3.075	16.27	4.07	0.959	1.066	8.195	4327	0.0338	0.0044	4107
chr17	7577076	7577076	T	C	exonic	TP53	na	nonsynonymous SNV	TP53:NM_001126115:exon4:c.A466G:p.N156D,TP53:NM_001126116:exon4:c.A466G:p.N156D,TP53:NM_001126117:exon4:c.A466G:p.N156D,TP53:NM_001276697:exon4:c.A385G:p.N129D,TP53:NM_001276698:exon4:c.A385G:p.N129D,TP53:NM_001276699:exon4:c.A385G:p.N129D,TP53:NM_001126118:exon7:c.A745G:p.N249D,TP53:NM_000546:exon8:c.A862G:p.N288D,TP53:NM_001126112:exon8:c.A862G:p.N288D,TP53:NM_001126113:exon8:c.A862G:p.N288D,TP…	na	ID=COSM44950;OCCURENCE=1(urinary_tract)	na	na	na	na	na	0.01	D	0.864	P	0.708	P	0	D	1	D	2.14	M	-6.68	D	1.021	D	0.983	D	0.187	3.035	16.13	5.12	2.139	0.926	12.914	6435	0.0512	0.0056	5738
chr17	7577090	7577090	C	T	exonic	TP53	na	nonsynonymous SNV	TP53:NM_001126115:exon4:c.G452A:p.R151H,TP53:NM_001126116:exon4:c.G452A:p.R151H,TP53:NM_001126117:exon4:c.G452A:p.R151H,TP53:NM_001276697:exon4:c.G371A:p.R124H,TP53:NM_001276698:exon4:c.G371A:p.R124H,TP53:NM_001276699:exon4:c.G371A:p.R124H,TP53:NM_001126118:exon7:c.G731A:p.R244H,TP53:NM_000546:exon8:c.G848A:p.R283H,TP53:NM_001126112:exon8:c.G848A:p.R283H,TP53:NM_001126113:exon8:c.G848A:p.R283H,TP…	na	ID=COSM11483;OCCURENCE=1(lung),1(haematopoietic_and_lymphoid_tissue),1(cervix),1(stomach),1(oesophagus),5(urinary_tract),2(large_intestine)	na	rs371409680	6.314e-05	7.7e-05	na	0	D	0.999	D	0.938	D	0	D	0.997	N	2.395	M	-6.81	D	1.06	D	0.986	D	0.802	3.797	19.28	4.02	1.318	3.584	11.348	6306	0.0571	0.0016	4272
chr17	7577109	7577109	A	G	exonic	TP53	na	nonsynonymous SNV	TP53:NM_001126115:exon4:c.T433C:p.C145R,TP53:NM_001126116:exon4:c.T433C:p.C145R,TP53:NM_001126117:exon4:c.T433C:p.C145R,TP53:NM_001276697:exon4:c.T352C:p.C118R,TP53:NM_001276698:exon4:c.T352C:p.C118R,TP53:NM_001276699:exon4:c.T352C:p.C118R,TP53:NM_001126118:exon7:c.T712C:p.C238R,TP53:NM_000546:exon8:c.T829C:p.C277R,TP53:NM_001126112:exon8:c.T829C:p.C277R,TP53:NM_001126113:exon8:c.T829C:p.C277R,TP…	na	ID=COSM45871;OCCURENCE=1(large_intestine)	na	na	na	na	na	0	D	1	D	0.997	D	0	D	1	D	3.25	M	-7.39	D	1.055	D	0.993	D	0.963	3.908	19.87	2.86	0.387	9.06	6.937	2753	0.0593	0	20
chr17	7577510	7577510	C	T	exonic	TP53	na	synonymous SNV	TP53:NM_001126115:exon3:c.G375A:p.L125L,TP53:NM_001126116:exon3:c.G375A:p.L125L,TP53:NM_001126117:exon3:c.G375A:p.L125L,TP53:NM_001276697:exon3:c.G294A:p.L98L,TP53:NM_001276698:exon3:c.G294A:p.L98L,TP53:NM_001276699:exon3:c.G294A:p.L98L,TP53:NM_001126118:exon6:c.G654A:p.L218L,TP53:NM_000546:exon7:c.G771A:p.L257L,TP53:NM_001126112:exon7:c.G771A:p.L257L,TP53:NM_001126113:exon7:c.G771A:p.L257L,TP53:…	na	ID=COSM45105,COSM1386603,COSM1386604;OCCURENCE=1(breast),1(pancreas),1(large_intestine)	na	na	na	na	na	na	na	na	na	na	na	na	na	na	na	na	na	na	na	na	na	na	na	na	na	na	na	na	na	na	2804	0.2991	0.0011	4534
chr17	7578208	7578208	T	C	exonic	TP53	na	nonsynonymous SNV	TP53:NM_001126115:exon2:c.A245G:p.H82R,TP53:NM_001126116:exon2:c.A245G:p.H82R,TP53:NM_001126117:exon2:c.A245G:p.H82R,TP53:NM_001276697:exon2:c.A164G:p.H55R,TP53:NM_001276698:exon2:c.A164G:p.H55R,TP53:NM_001276699:exon2:c.A164G:p.H55R,TP53:NM_001126118:exon5:c.A524G:p.H175R,TP53:NM_000546:exon6:c.A641G:p.H214R,TP53:NM_001126112:exon6:c.A641G:p.H214R,TP53:NM_001126113:exon6:c.A641G:p.H214R,TP53:NM_…	na	ID=COSM307279,COSM307282,COSM3388198,COSM1640840,COSM307281,COSM307280,COSM43687;OCCURENCE=4(stomach),3(central_nervous_system),7(oesophagus),1(thyroid),14(lung),2(haematopoietic_and_lymphoid_tissue),6(ovary),1(soft_tissue),2(breast),4(prostate),1(biliary_tract),5(large_intestine),6(urinary_tract),8(liver),4(pancreas)	na	na	na	na	na	0.01	D	0.999	D	0.984	D	0	D	1	D	2.305	M	-6.64	D	1.004	D	0.988	D	0.835	5.548	35	5.28	2.128	7.996	13.475	3504	0.0348	0.0032	4395
chr17	7578245	7578245	G	A	exonic	TP53	na	nonsynonymous SNV	TP53:NM_001126115:exon2:c.C208T:p.R70C,TP53:NM_001126116:exon2:c.C208T:p.R70C,TP53:NM_001126117:exon2:c.C208T:p.R70C,TP53:NM_001276697:exon2:c.C127T:p.R43C,TP53:NM_001276698:exon2:c.C127T:p.R43C,TP53:NM_001276699:exon2:c.C127T:p.R43C,TP53:NM_001126118:exon5:c.C487T:p.R163C,TP53:NM_000546:exon6:c.C604T:p.R202C,TP53:NM_001126112:exon6:c.C604T:p.R202C,TP53:NM_001126113:exon6:c.C604T:p.R202C,TP53:NM_…	na	ID=COSM46074;OCCURENCE=2(upper_aerodigestive_tract),1(endometrium),1(urinary_tract)	na	na	1.578e-05	na	na	0.02	D	0.171	B	0.06	B	0.29	N	1	N	1.385	L	-6.78	D	1.202	D	0.954	D	0.675	1.978	12.57	3.41	0.754	5.458	4.751	3878	0.0418	0.0008	3571
chr17	7578370	7578370	C*	T*	splicing	TP53	NM_001276761:exon6:c.442+1G>A,NM_001276760:exon6:c.442+1G>A,NM_001126112:exon6:c.559+1G>A,NM_001126115:exon2:c.163+1G>A,NM_001126114:exon6:c.559+1G>A,NM_001276695:exon6:c.442+1G>A,NM_000546:exon6:c.559+1G>A,NM_001126117:exon2:c.163+1G>A,NM_001126116:exon2:c.163+1G>A,NM_001126118:exon5:c.442+1G>A,NM_001276699:exon2:c.82+1G>A,NM_001276698:exon2:c.82+1G>A,NM_001276697:exon2:c.82+1G>A,NM_001276696:ex…	splicing	NM_001276761:exon6:c.442+1G>A,NM_001276760:exon6:c.442+1G>A,NM_001126112:exon6:c.559+1G>A,NM_001126115:exon2:c.163+1G>A,NM_001126114:exon6:c.559+1G>A,NM_001276695:exon6:c.442+1G>A,NM_000546:exon6:c.559+1G>A,NM_001126117:exon2:c.163+1G>A,NM_001126116:exon2:c.163+1G>A,NM_001126118:exon5:c.442+1G>A,NM_001276699:exon2:c.82+1G>A,NM_001276698:exon2:c.82+1G>A,NM_001276697:exon2:c.82+1G>A,NM_001276696:ex…	na	ID=COSM131535,COSM6901,COSM2744800,COSM131537,COSM3388354,COSM131534,COSM131536;OCCURENCE=4(ovary),1(soft_tissue),2(breast),4(large_intestine),1(liver),2(pancreas),5(oesophagus),1(upper_aerodigestive_tract),1(NS),2(haematopoietic_and_lymphoid_tissue)	na	na	na	na	na	.	.	.	.	.	.	.	.	1	D	.	.	.	.	.	.	.	.	.	1.774	11.89	3.7	1.248	3.085	13.074	1249	0.0721	0.0007	4228
chr17	7578374	7578374	C*	T*	exonic	TP53	na	nonsynonymous SNV	TP53:NM_001126115:exon1:c.G160A:p.D54N,TP53:NM_001126116:exon1:c.G160A:p.D54N,TP53:NM_001126117:exon1:c.G160A:p.D54N,TP53:NM_001276697:exon1:c.G79A:p.D27N,TP53:NM_001276698:exon1:c.G79A:p.D27N,TP53:NM_001276699:exon1:c.G79A:p.D27N,TP53:NM_001126118:exon4:c.G439A:p.D147N,TP53:NM_000546:exon5:c.G556A:p.D186N,TP53:NM_001126112:exon5:c.G556A:p.D186N,TP53:NM_001126113:exon5:c.G556A:p.D186N,TP53:NM_001…	na	ID=COSM116607,COSM116605,COSM116606,COSM44700,COSM116608;OCCURENCE=1(urinary_tract),1(ovary),1(oesophagus),2(upper_aerodigestive_tract)	na	na	na	na	na	0.14	T	1	D	0.996	D	0	D	1	D	1.48	L	-6.66	D	1.039	D	0.984	D	0.271	3.541	18.07	5.19	2.804	5.528	17.033	3752	0.0304	0.0009	4671
chr17	7578417	7578417	C	T	exonic	TP53	na	synonymous SNV	TP53:NM_001126115:exon1:c.G117A:p.E39E,TP53:NM_001126116:exon1:c.G117A:p.E39E,TP53:NM_001126117:exon1:c.G117A:p.E39E,TP53:NM_001276697:exon1:c.G36A:p.E12E,TP53:NM_001276698:exon1:c.G36A:p.E12E,TP53:NM_001276699:exon1:c.G36A:p.E12E,TP53:NM_001126118:exon4:c.G396A:p.E132E,TP53:NM_000546:exon5:c.G513A:p.E171E,TP53:NM_001126112:exon5:c.G513A:p.E171E,TP53:NM_001126113:exon5:c.G513A:p.E171E,TP53:NM_001…	na	na	na	na	na	na	na	na	na	na	na	na	na	na	na	na	na	na	na	na	na	na	na	na	na	na	na	na	na	na	na	na	1248	0.0521	0.0005	4233
chr17	7578420	7578420	C	T	exonic	TP53	na	synonymous SNV	TP53:NM_001126115:exon1:c.G114A:p.T38T,TP53:NM_001126116:exon1:c.G114A:p.T38T,TP53:NM_001126117:exon1:c.G114A:p.T38T,TP53:NM_001276697:exon1:c.G33A:p.T11T,TP53:NM_001276698:exon1:c.G33A:p.T11T,TP53:NM_001276699:exon1:c.G33A:p.T11T,TP53:NM_001126118:exon4:c.G393A:p.T131T,TP53:NM_000546:exon5:c.G510A:p.T170T,TP53:NM_001126112:exon5:c.G510A:p.T170T,TP53:NM_001126113:exon5:c.G510A:p.T170T,TP53:NM_001…	na	ID=COSM1386804,COSM44384,COSM1386801,COSM1386802,COSM1386803;OCCURENCE=1(oesophagus),2(lung),1(ovary),1(large_intestine),1(breast)	na	na	0.0001105	na	na	na	na	na	na	na	na	na	na	na	na	na	na	na	na	na	na	na	na	na	na	na	na	na	na	na	4403	0.0318	0.0078	4345
chr17	7578488	7578488	C*	T*	exonic	TP53	na	nonsynonymous SNV	TP53:NM_001126115:exon1:c.G46A:p.D16N,TP53:NM_001126116:exon1:c.G46A:p.D16N,TP53:NM_001126117:exon1:c.G46A:p.D16N,TP53:NM_001126118:exon4:c.G325A:p.D109N,TP53:NM_000546:exon5:c.G442A:p.D148N,TP53:NM_001126112:exon5:c.G442A:p.D148N,TP53:NM_001126113:exon5:c.G442A:p.D148N,TP53:NM_001126114:exon5:c.G442A:p.D148N,TP53:NM_001276695:exon5:c.G325A:p.D109N,TP53:NM_001276696:exon5:c.G325A:p.D109N,TP53:NM_…	na	ID=COSM44043;OCCURENCE=1(haematopoietic_and_lymphoid_tissue),1(soft_tissue),1(urinary_tract),1(large_intestine)	na	na	na	na	na	0.21	T	0.001	B	0.007	B	0.22	N	1	N	0.09	N	-6.72	D	1.377	D	0.937	D	0.106	0.382	6.076	-1.94	-0.263	-1.032	7.906	1114	0.0566	0.0006	1549
chr17	7578559	7578559	A	G	UTR5	TP53	NM_001126115:c.-26T>C,NM_001126117:c.-26T>C,NM_001126116:c.-26T>C,NM_001276699:c.-107T>C,NM_001276698:c.-107T>C,NM_001276697:c.-107T>C	UTR-5	NM_001126115:c.-26T>C,NM_001126117:c.-26T>C,NM_001126116:c.-26T>C,NM_001276699:c.-107T>C,NM_001276698:c.-107T>C,NM_001276697:c.-107T>C	na	na	na	na	na	na	na	na	na	na	na	na	na	na	na	na	na	na	na	na	na	na	na	na	na	na	na	na	na	na	na	na	1355	0.0355	0	14
chr17	7579342	7579342	A	G	exonic	TP53	na	synonymous SNV	TP53:NM_001126118:exon3:c.T228C:p.H76H,TP53:NM_000546:exon4:c.T345C:p.H115H,TP53:NM_001126112:exon4:c.T345C:p.H115H,TP53:NM_001126113:exon4:c.T345C:p.H115H,TP53:NM_001126114:exon4:c.T345C:p.H115H,TP53:NM_001276695:exon4:c.T228C:p.H76H,TP53:NM_001276696:exon4:c.T228C:p.H76H,TP53:NM_001276760:exon4:c.T228C:p.H76H,TP53:NM_001276761:exon4:c.T228C:p.H76H	na	na	na	na	na	na	na	na	na	na	na	na	na	na	na	na	na	na	na	na	na	na	na	na	na	na	na	na	na	na	na	na	3138	0.03	0.0035	2844
chr17	7579427	7579427	G*	A*	exonic	TP53	na	nonsynonymous SNV	TP53:NM_001126118:exon3:c.C143T:p.P48L,TP53:NM_000546:exon4:c.C260T:p.P87L,TP53:NM_001126112:exon4:c.C260T:p.P87L,TP53:NM_001126113:exon4:c.C260T:p.P87L,TP53:NM_001126114:exon4:c.C260T:p.P87L,TP53:NM_001276695:exon4:c.C143T:p.P48L,TP53:NM_001276696:exon4:c.C143T:p.P48L,TP53:NM_001276760:exon4:c.C143T:p.P48L,TP53:NM_001276761:exon4:c.C143T:p.P48L	na	na	na	na	na	na	na	0.48	T	1	D	0.999	D	0.252	U	1	D	0.805	L	-2.46	D	0.882	D	0.961	D	0.544	1.933	12.42	3.81	2.393	3.468	13.979	2637	0.0372	0.0011	2613
chr17	7579439	7579439	G	A	exonic	TP53	na	nonsynonymous SNV	TP53:NM_001126118:exon3:c.C131T:p.A44V,TP53:NM_000546:exon4:c.C248T:p.A83V,TP53:NM_001126112:exon4:c.C248T:p.A83V,TP53:NM_001126113:exon4:c.C248T:p.A83V,TP53:NM_001126114:exon4:c.C248T:p.A83V,TP53:NM_001276695:exon4:c.C131T:p.A44V,TP53:NM_001276696:exon4:c.C131T:p.A44V,TP53:NM_001276760:exon4:c.C131T:p.A44V,TP53:NM_001276761:exon4:c.C131T:p.A44V	na	na	na	rs201717599	0.0001342	na	na	0.42	T	0.015	B	0.006	B	0.733	N	1	N	0	N	-2.11	D	0.547	D	0.833	D	0.388	0.856	8.463	-3.42	-0.61	-0.157	6.784	2635	0.0395	0.0027	2601
chr17	7579454	7579454	G	A	exonic	TP53	na	nonsynonymous SNV	TP53:NM_001126118:exon3:c.C116T:p.A39V,TP53:NM_000546:exon4:c.C233T:p.A78V,TP53:NM_001126112:exon4:c.C233T:p.A78V,TP53:NM_001126113:exon4:c.C233T:p.A78V,TP53:NM_001126114:exon4:c.C233T:p.A78V,TP53:NM_001276695:exon4:c.C116T:p.A39V,TP53:NM_001276696:exon4:c.C116T:p.A39V,TP53:NM_001276760:exon4:c.C116T:p.A39V,TP53:NM_001276761:exon4:c.C116T:p.A39V	na	ID=COSM45200;OCCURENCE=2(breast)	na	na	na	na	na	0.08	T	0.011	B	0.006	B	0.266	N	1	N	0.345	N	-2.17	D	0.588	D	0.859	D	0.336	1.761	11.85	0.633	0.18	0.022	4.524	2620	0.0347	0.0004	2653
chr17	7579460	7579460	G	A	exonic	TP53	na	nonsynonymous SNV	TP53:NM_001126118:exon3:c.C110T:p.A37V,TP53:NM_000546:exon4:c.C227T:p.A76V,TP53:NM_001126112:exon4:c.C227T:p.A76V,TP53:NM_001126113:exon4:c.C227T:p.A76V,TP53:NM_001126114:exon4:c.C227T:p.A76V,TP53:NM_001276695:exon4:c.C110T:p.A37V,TP53:NM_001276696:exon4:c.C110T:p.A37V,TP53:NM_001276760:exon4:c.C110T:p.A37V,TP53:NM_001276761:exon4:c.C110T:p.A37V	na	ID=COSM43685;OCCURENCE=1(oesophagus)	na	na	na	na	na	0.35	T	0.137	B	0.058	B	0.033	N	1	N	0.345	N	-2.29	D	0.498	D	0.813	D	0.31	0.04	4.223	-4.11	-1.302	0.043	0.812	5553	0.1913	0.0008	6481
chr17	7579464	7579464	G*	A*	exonic	TP53	na	nonsynonymous SNV	TP53:NM_001126118:exon3:c.C106T:p.P36S,TP53:NM_000546:exon4:c.C223T:p.P75S,TP53:NM_001126112:exon4:c.C223T:p.P75S,TP53:NM_001126113:exon4:c.C223T:p.P75S,TP53:NM_001126114:exon4:c.C223T:p.P75S,TP53:NM_001276695:exon4:c.C106T:p.P36S,TP53:NM_001276696:exon4:c.C106T:p.P36S,TP53:NM_001276760:exon4:c.C106T:p.P36S,TP53:NM_001276761:exon4:c.C106T:p.P36S	na	ID=COSM46193;OCCURENCE=1(oesophagus)	na	na	na	na	na	0.04	D	0.084	B	0.051	B	0.68	N	1	N	0	N	-2.08	D	0.727	D	0.875	D	0.244	0.062	4.339	1.06	0.429	0.516	6.783	5507	0.192	0.0011	6398
chr17	7579516	7579516	G	A	exonic	TP53	na	synonymous SNV	TP53:NM_001126118:exon3:c.C54T:p.D18D,TP53:NM_000546:exon4:c.C171T:p.D57D,TP53:NM_001126112:exon4:c.C171T:p.D57D,TP53:NM_001126113:exon4:c.C171T:p.D57D,TP53:NM_001126114:exon4:c.C171T:p.D57D,TP53:NM_001276695:exon4:c.C54T:p.D18D,TP53:NM_001276696:exon4:c.C54T:p.D18D,TP53:NM_001276760:exon4:c.C54T:p.D18D,TP53:NM_001276761:exon4:c.C54T:p.D18D	na	na	na	na	na	na	na	na	na	na	na	na	na	na	na	na	na	na	na	na	na	na	na	na	na	na	na	na	na	na	na	na	3470	0.0522	0.0003	3719
chr17	7579578	7579578	A	G	exonic	TP53	na	nonsynonymous SNV	TP53:NM_000546:exon4:c.T109C:p.S37P,TP53:NM_001126112:exon4:c.T109C:p.S37P,TP53:NM_001126113:exon4:c.T109C:p.S37P,TP53:NM_001126114:exon4:c.T109C:p.S37P	na	na	na	na	na	na	na	0.38	T	0.965	D	0.663	P	0.739	N	1	N	0	N	-2.19	D	0.903	D	0.895	D	0.587	1.091	9.451	-0.737	-0.172	0.155	2.426	3476	0.042	0.0048	3725
chr17	7579588	7579588	G	A	exonic	TP53	na	synonymous SNV	TP53:NM_000546:exon4:c.C99T:p.S33S,TP53:NM_001126112:exon4:c.C99T:p.S33S,TP53:NM_001126113:exon4:c.C99T:p.S33S,TP53:NM_001126114:exon4:c.C99T:p.S33S	na	na	na	na	na	na	na	na	na	na	na	na	na	na	na	na	na	na	na	na	na	na	na	na	na	na	na	na	na	na	na	na	3010	0.0303	0.0009	3196
33 SNVs VAF >3% in 27 of 35 clear pairs
9 synonymous
16 non-synonymous
7 UTR
1 splicing
6 di-pyrimidine (di-Py) sites (*grey shading)
na - not applicable
blue - recurrent
