# Supplementary material for: Germ-line and somatic EPHA2 coding variants in lens aging and cataract
Source: PLoS One. 2017 Dec 21;12(12):e0189881. doi: 10.1371/journal.pone.0189881 (PMC5739433; doi:10.1371/journal.pone.0189881)
Supplement: S8 Table — (XLSX) [file pone.0189881.s008.xlsx]

## Sheet: S8a. Cat >1% all
ND02603 OD
Chr	Start	End	Ref	Alt	Func.refGene	Gene.refGene	GeneDetail.refGene	ExonicFunc.refGene	AAChange.refGene	clinvar_20140929	cosmic70	snp129	snp138	exac01	esp6500si_all	agilentv5	SIFT_score	SIFT_pred	Polyphen2_HDIV_score	Polyphen2_HDIV_pred	Polyphen2_HVAR_score	Polyphen2_HVAR_pred	LRT_score	LRT_pred	MutationTaster_score	MutationTaster_pred	MutationAssessor_score	MutationAssessor_pred	FATHMM_score	FATHMM_pred	RadialSVM_score	RadialSVM_pred	LR_score	LR_pred	VEST3_score	CADD_raw	CADD_phred	GERP++_RS	phyloP46way_placental	phyloP100way_vertebrate	SiPhy_29way_logOdds	Depth1	Vaf1	Vaf2	Depth2
chr17	7576858	7576858	G	A	exonic	TP53	na	nonsynonymous SNV	TP53:NM_001126115:exon5:c.C592T:p.L198F,TP53:NM_001126116:exon5:c.C592T:p.L198F,TP53:NM_001126117:exon5:c.C592T:p.L198F,TP53:NM_001276697:exon5:c.C511T:p.L171F,TP53:NM_001276698:exon5:c.C511T:p.L171F,TP53:NM_001276699:exon5:c.C511T:p.L171F,TP53:NM_001126118:exon8:c.C871T:p.L291F,TP53:NM_000546:exon9:c.C988T:p.L330F,TP53:NM_001126112:exon9:c.C988T:p.L330F,TP53:NM_001126113:exon9:c.C988T:p.L330F,TP…	na	na	na	na	na	na	na	0.05	D	0.852	P	0.651	P	0	D	1	D	2.39	M	-4.47	D	0.992	D	0.986	D	0.89	3.807	19.33	4.95	2.578	3.084	13.561	3468	0.0121	0.0005	4001
chr17	7576881	7576881	G	A	exonic	TP53	na	nonsynonymous SNV	TP53:NM_001126115:exon5:c.C569T:p.P190L,TP53:NM_001126116:exon5:c.C569T:p.P190L,TP53:NM_001126117:exon5:c.C569T:p.P190L,TP53:NM_001276697:exon5:c.C488T:p.P163L,TP53:NM_001276698:exon5:c.C488T:p.P163L,TP53:NM_001276699:exon5:c.C488T:p.P163L,TP53:NM_001126118:exon8:c.C848T:p.P283L,TP53:NM_000546:exon9:c.C965T:p.P322L,TP53:NM_001126112:exon9:c.C965T:p.P322L,TP53:NM_001126113:exon9:c.C965T:p.P322L,TP…	na	ID=COSM44684;OCCURENCE=1(skin),1(peritoneum)	na	na	na	na	na	0.1	T	0.02	B	0.029	B	0.058	N	1	D	1.4	L	-2.96	D	1.059	D	0.945	D	0.411	2.357	13.84	3.06	1.415	0.422	6.415	3477	0.0127	0.0012	4012
chr17	7576898	7576898	G	A	exonic	TP53	na	synonymous SNV	TP53:NM_001126115:exon5:c.C552T:p.P184P,TP53:NM_001126116:exon5:c.C552T:p.P184P,TP53:NM_001126117:exon5:c.C552T:p.P184P,TP53:NM_001276697:exon5:c.C471T:p.P157P,TP53:NM_001276698:exon5:c.C471T:p.P157P,TP53:NM_001276699:exon5:c.C471T:p.P157P,TP53:NM_001126118:exon8:c.C831T:p.P277P,TP53:NM_000546:exon9:c.C948T:p.P316P,TP53:NM_001126112:exon9:c.C948T:p.P316P,TP53:NM_001126113:exon9:c.C948T:p.P316P,TP…	na	ID=COSM46100;OCCURENCE=2(urinary_tract)	na	na	na	na	na	0	D	.	.	.	.	0.502	N	0.904	D	.	.	.	.	-0.735	T	0.188	T	.	0.626	7.368	-3.99	-0.936	-1.241	4.653	3466	0.0127	0.0003	4000
chr17	7576900	7576900	G	A	exonic	TP53	na	nonsynonymous SNV	TP53:NM_001126115:exon5:c.C550T:p.P184S,TP53:NM_001126116:exon5:c.C550T:p.P184S,TP53:NM_001126117:exon5:c.C550T:p.P184S,TP53:NM_001276697:exon5:c.C469T:p.P157S,TP53:NM_001276698:exon5:c.C469T:p.P157S,TP53:NM_001276699:exon5:c.C469T:p.P157S,TP53:NM_001126118:exon8:c.C829T:p.P277S,TP53:NM_000546:exon9:c.C946T:p.P316S,TP53:NM_001126112:exon9:c.C946T:p.P316S,TP53:NM_001126113:exon9:c.C946T:p.P316S,TP…	na	na	na	na	na	na	na	0.4	T	0.999	D	0.974	D	0.502	N	1	D	1.96	M	-5.53	D	1.038	D	0.978	D	0.368	2.287	13.6	2.95	0.59	3.325	5.845	3467	0.0121	0.0007	4009
chr17	7576919	7576919	G	A	exonic	TP53	na	synonymous SNV	TP53:NM_001126115:exon5:c.C531T:p.P177P,TP53:NM_001126116:exon5:c.C531T:p.P177P,TP53:NM_001126117:exon5:c.C531T:p.P177P,TP53:NM_001276697:exon5:c.C450T:p.P150P,TP53:NM_001276698:exon5:c.C450T:p.P150P,TP53:NM_001276699:exon5:c.C450T:p.P150P,TP53:NM_001126118:exon8:c.C810T:p.P270P,TP53:NM_000546:exon9:c.C927T:p.P309P,TP53:NM_001126112:exon9:c.C927T:p.P309P,TP53:NM_001126113:exon9:c.C927T:p.P309P,TP…	na	na	na	na	na	na	na	na	na	na	na	na	na	na	na	na	na	na	na	na	na	na	na	na	na	na	na	na	na	na	na	na	3057	0.0161	0.0006	3562
chr17	7577542	7577542	T	C	exonic	TP53	na	nonsynonymous SNV	TP53:NM_001126115:exon3:c.A343G:p.N115D,TP53:NM_001126116:exon3:c.A343G:p.N115D,TP53:NM_001126117:exon3:c.A343G:p.N115D,TP53:NM_001276697:exon3:c.A262G:p.N88D,TP53:NM_001276698:exon3:c.A262G:p.N88D,TP53:NM_001276699:exon3:c.A262G:p.N88D,TP53:NM_001126118:exon6:c.A622G:p.N208D,TP53:NM_000546:exon7:c.A739G:p.N247D,TP53:NM_001126112:exon7:c.A739G:p.N247D,TP53:NM_001126113:exon7:c.A739G:p.N247D,TP53:…	na	ID=COSM45005;OCCURENCE=1(soft_tissue),1(urinary_tract),1(prostate),2(haematopoietic_and_lymphoid_tissue)	na	na	na	na	na	0	D	1	D	1	D	0	D	1	D	3.255	M	-7.11	D	0.956	D	0.992	D	0.571	4.733	26.4	4.62	2.074	7.824	12.31	2962	0.0115	0.0017	4052
chr17	7577552	7577552	C	T	exonic	TP53	na	nonsynonymous SNV	TP53:NM_001126115:exon3:c.G333A:p.M111I,TP53:NM_001126116:exon3:c.G333A:p.M111I,TP53:NM_001126117:exon3:c.G333A:p.M111I,TP53:NM_001276697:exon3:c.G252A:p.M84I,TP53:NM_001276698:exon3:c.G252A:p.M84I,TP53:NM_001276699:exon3:c.G252A:p.M84I,TP53:NM_001126118:exon6:c.G612A:p.M204I,TP53:NM_000546:exon7:c.G729A:p.M243I,TP53:NM_001126112:exon7:c.G729A:p.M243I,TP53:NM_001126113:exon7:c.G729A:p.M243I,TP53:…	na	ID=COSM44129;OCCURENCE=1(liver),2(breast),1(oesophagus),1(stomach)	na	na	na	na	na	0	D	0.999	D	0.999	D	0	D	1	D	2.18	M	-6.64	D	1.026	D	0.986	D	0.537	4.047	20.8	3.64	1.294	3.751	12.204	2950	0.0156	0.002	4034
chr17	7578216	7578216	A	G	exonic	TP53	na	synonymous SNV	TP53:NM_001126115:exon2:c.T237C:p.T79T,TP53:NM_001126116:exon2:c.T237C:p.T79T,TP53:NM_001126117:exon2:c.T237C:p.T79T,TP53:NM_001276697:exon2:c.T156C:p.T52T,TP53:NM_001276698:exon2:c.T156C:p.T52T,TP53:NM_001276699:exon2:c.T156C:p.T52T,TP53:NM_001126118:exon5:c.T516C:p.T172T,TP53:NM_000546:exon6:c.T633C:p.T211T,TP53:NM_001126112:exon6:c.T633C:p.T211T,TP53:NM_001126113:exon6:c.T633C:p.T211T,TP53:NM_…	na	ID=COSM1386674,COSM1386673,COSM1386672,COSM46211,COSM1386675;OCCURENCE=1(large_intestine),8(breast)	na	na	na	na	na	na	na	na	na	na	na	na	na	na	na	na	na	na	na	na	na	na	na	na	na	na	na	na	na	na	4306	0.0116	0.0044	4290
chr17	7578563	7578563	A	G	UTR5	TP53	NM_001126115:c.-30T>C,NM_001126117:c.-30T>C,NM_001126116:c.-30T>C,NM_001276699:c.-111T>C,NM_001276698:c.-111T>C,NM_001276697:c.-111T>C	na	na	na	na	na	na	na	na	na	na	na	na	na	na	na	na	na	na	na	na	na	na	na	na	na	na	na	na	na	na	na	na	na	na	136	0.0221	0	8
ND02603 OS
Chr	Start	End	Ref	Alt	Func.refGene	Gene.refGene	GeneDetail.refGene	ExonicFunc.refGene	AAChange.refGene	clinvar_20140929	cosmic70	snp129	snp138	exac01	esp6500si_all	agilentv5	SIFT_score	SIFT_pred	Polyphen2_HDIV_score	Polyphen2_HDIV_pred	Polyphen2_HVAR_score	Polyphen2_HVAR_pred	LRT_score	LRT_pred	MutationTaster_score	MutationTaster_pred	MutationAssessor_score	MutationAssessor_pred	FATHMM_score	FATHMM_pred	RadialSVM_score	RadialSVM_pred	LR_score	LR_pred	VEST3_score	CADD_raw	CADD_phred	GERP++_RS	phyloP46way_placental	phyloP100way_vertebrate	SiPhy_29way_logOdds	Depth1	Vaf1	Vaf2	Depth2
chr17	7577123	7577123	A	G	exonic	TP53	na	nonsynonymous SNV	TP53:NM_001126115:exon4:c.T419C:p.V140A,TP53:NM_001126116:exon4:c.T419C:p.V140A,TP53:NM_001126117:exon4:c.T419C:p.V140A,TP53:NM_001276697:exon4:c.T338C:p.V113A,TP53:NM_001276698:exon4:c.T338C:p.V113A,TP53:NM_001276699:exon4:c.T338C:p.V113A,TP53:NM_001126118:exon7:c.T698C:p.V233A,TP53:NM_000546:exon8:c.T815C:p.V272A,TP53:NM_001126112:exon8:c.T815C:p.V272A,TP53:NM_001126113:exon8:c.T815C:p.V272A,TP…	na	ID=COSM44294;OCCURENCE=1(central_nervous_system),1(stomach),1(breast),1(liver),1(pancreas),1(soft_tissue),1(endometrium)	na	na	na	na	na	0.3	T	1	D	0.996	D	0	D	1	D	2.3	M	-6.94	D	1.087	D	0.986	D	0.756	2.798	15.32	2.87	0.396	0.523	6.511	1503	0.0106	0.0034	2356
chr17	7578261	7578261	T	C	exonic	TP53	na	synonymous SNV	TP53:NM_001126115:exon2:c.A192G:p.R64R,TP53:NM_001126116:exon2:c.A192G:p.R64R,TP53:NM_001126117:exon2:c.A192G:p.R64R,TP53:NM_001276697:exon2:c.A111G:p.R37R,TP53:NM_001276698:exon2:c.A111G:p.R37R,TP53:NM_001276699:exon2:c.A111G:p.R37R,TP53:NM_001126118:exon5:c.A471G:p.R157R,TP53:NM_000546:exon6:c.A588G:p.R196R,TP53:NM_001126112:exon6:c.A588G:p.R196R,TP53:NM_001126113:exon6:c.A588G:p.R196R,TP53:NM_…	na	ID=COSM1386752,COSM1386754,COSM1386751,COSM44569,COSM1386753;OCCURENCE=1(haematopoietic_and_lymphoid_tissue),1(liver),1(large_intestine),1(breast)	na	na	na	na	na	na	na	na	na	na	na	na	na	na	na	na	na	na	na	na	na	na	na	na	na	na	na	na	na	na	4296	0.01	0.0037	4313
ND02768 OD
Chr	Start	End	Ref	Alt	Func.refGene	Gene.refGene	GeneDetail.refGene	ExonicFunc.refGene	AAChange.refGene	clinvar_20140929	cosmic70	snp129	snp138	exac01	esp6500si_all	agilentv5	SIFT_score	SIFT_pred	Polyphen2_HDIV_score	Polyphen2_HDIV_pred	Polyphen2_HVAR_score	Polyphen2_HVAR_pred	LRT_score	LRT_pred	MutationTaster_score	MutationTaster_pred	MutationAssessor_score	MutationAssessor_pred	FATHMM_score	FATHMM_pred	RadialSVM_score	RadialSVM_pred	LR_score	LR_pred	VEST3_score	CADD_raw	CADD_phred	GERP++_RS	phyloP46way_placental	phyloP100way_vertebrate	SiPhy_29way_logOdds	Depth1	Vaf1	Vaf2	Depth2
chr17	7573003	7573003	A	G	exonic	TP53	na	nonsynonymous SNV	TP53:NM_001126115:exon7:c.T710C:p.L237P,TP53:NM_001276697:exon7:c.T629C:p.L210P,TP53:NM_001126118:exon10:c.T989C:p.L330P,TP53:NM_000546:exon11:c.T1106C:p.L369P,TP53:NM_001126112:exon11:c.T1106C:p.L369P,TP53:NM_001276760:exon11:c.T989C:p.L330P,TP53:NM_001276761:exon11:c.T989C:p.L330P	na	na	na	na	na	na	na	0.17	T	0.005	B	0.006	B	0.907	N	1	D	1.21	L	-5.65	D	0.467	D	0.909	D	0.268	0.487	6.645	-0.989	-0.34	0.373	8.983	2086	0.0129	0.0037	2670
chr17	7573993	7573993	T	C	exonic	TP53	na	nonsynonymous SNV	TP53:NM_001126115:exon6:c.A638G:p.N213S,TP53:NM_001276697:exon6:c.A557G:p.N186S,TP53:NM_001126118:exon9:c.A917G:p.N306S,TP53:NM_000546:exon10:c.A1034G:p.N345S,TP53:NM_001126112:exon10:c.A1034G:p.N345S,TP53:NM_001276760:exon10:c.A917G:p.N306S,TP53:NM_001276761:exon10:c.A917G:p.N306S	na	na	na	na	na	na	na	0.06	T	0.998	D	0.971	D	0	D	1	D	2.78	M	-3.79	D	1.029	D	0.92	D	0.138	4.736	26.4	5.43	2.061	6.634	13.43	6330	0.0128	0.0038	6259
chr17	7579322	7579322	A	G	exonic	TP53	na	nonsynonymous SNV	TP53:NM_001126118:exon3:c.T248C:p.V83A,TP53:NM_000546:exon4:c.T365C:p.V122A,TP53:NM_001126112:exon4:c.T365C:p.V122A,TP53:NM_001126113:exon4:c.T365C:p.V122A,TP53:NM_001126114:exon4:c.T365C:p.V122A,TP53:NM_001276695:exon4:c.T248C:p.V83A,TP53:NM_001276696:exon4:c.T248C:p.V83A,TP53:NM_001276760:exon4:c.T248C:p.V83A,TP53:NM_001276761:exon4:c.T248C:p.V83A	na	na	na	na	na	na	na	0.37	T	0.959	D	0.884	P	0	D	1	D	0.47	N	-6.53	D	1.046	D	0.963	D	0.569	3.651	18.56	4.75	2.125	2.241	12.536	2815	0.0121	0.0049	3086
chr17	7579420	7579420	G	A	exonic	TP53	na	synonymous SNV	TP53:NM_001126118:exon3:c.C150T:p.P50P,TP53:NM_000546:exon4:c.C267T:p.P89P,TP53:NM_001126112:exon4:c.C267T:p.P89P,TP53:NM_001126113:exon4:c.C267T:p.P89P,TP53:NM_001126114:exon4:c.C267T:p.P89P,TP53:NM_001276695:exon4:c.C150T:p.P50P,TP53:NM_001276696:exon4:c.C150T:p.P50P,TP53:NM_001276760:exon4:c.C150T:p.P50P,TP53:NM_001276761:exon4:c.C150T:p.P50P	na	na	na	na	na	na	na	na	na	na	na	na	na	na	na	na	na	na	na	na	na	na	na	na	na	na	na	na	na	na	na	na	2177	0.017	0	1957
ND02768 OS
Chr	Start	End	Ref	Alt	Func.refGene	Gene.refGene	GeneDetail.refGene	ExonicFunc.refGene	AAChange.refGene	clinvar_20140929	cosmic70	snp129	snp138	exac01	esp6500si_all	agilentv5	SIFT_score	SIFT_pred	Polyphen2_HDIV_score	Polyphen2_HDIV_pred	Polyphen2_HVAR_score	Polyphen2_HVAR_pred	LRT_score	LRT_pred	MutationTaster_score	MutationTaster_pred	MutationAssessor_score	MutationAssessor_pred	FATHMM_score	FATHMM_pred	RadialSVM_score	RadialSVM_pred	LR_score	LR_pred	VEST3_score	CADD_raw	CADD_phred	GERP++_RS	phyloP46way_placental	phyloP100way_vertebrate	SiPhy_29way_logOdds	Depth1	Vaf1	Vaf2	Depth2
chr17	7577018	7577018	C	T	splicing	TP53	NM_001276761:exon9:c.802+1G>A,NM_001276760:exon9:c.802+1G>A,NM_001126112:exon9:c.919+1G>A,NM_001126115:exon5:c.523+1G>A,NM_001126114:exon9:c.919+1G>A,NM_001276695:exon9:c.802+1G>A,NM_000546:exon9:c.919+1G>A,NM_001126117:exon5:c.523+1G>A,NM_001126116:exon5:c.523+1G>A,NM_001126118:exon8:c.802+1G>A,NM_001276699:exon5:c.442+1G>A,NM_001276698:exon5:c.442+1G>A,NM_001276697:exon5:c.442+1G>A,NM_001276696…	na	na	na	ID=COSM213111,COSM3378338,COSM2744494,COSM44143;OCCURENCE=1(upper_aerodigestive_tract),1(liver),1(pancreas),1(biliary_tract),1(large_intestine),3(breast),1(skin),1(ovary)	na	na	na	na	na	.	.	.	.	.	.	.	.	1	D	.	.	.	.	.	.	.	.	.	1.157	9.71	3.84	1.259	4.456	9.038	3673	0.0153	0.0017	3571
chr17	7577498	7577498	C	T	splicing	TP53	NM_001276761:exon8:c.665+1G>A,NM_001276760:exon8:c.665+1G>A,NM_001126112:exon8:c.782+1G>A,NM_001126115:exon4:c.386+1G>A,NM_001126114:exon8:c.782+1G>A,NM_001276695:exon8:c.665+1G>A,NM_000546:exon8:c.782+1G>A,NM_001126117:exon4:c.386+1G>A,NM_001126116:exon4:c.386+1G>A,NM_001126118:exon7:c.665+1G>A,NM_001276699:exon4:c.305+1G>A,NM_001276698:exon4:c.305+1G>A,NM_001276697:exon4:c.305+1G>A,NM_001276696…	na	na	na	ID=COSM3717631,COSM395658,COSM395657,COSM3717630,COSM98255,COSM98254,COSM43571;OCCURENCE=1(lung),1(upper_aerodigestive_tract),1(oesophagus),1(stomach),1(urinary_tract),3(liver),2(large_intestine),1(biliary_tract),3(breast),2(ovary)	na	na	na	na	na	.	.	.	.	.	.	.	.	1	D	.	.	.	.	.	.	.	.	.	1.989	12.61	4.31	2.406	3.111	14.688	3430	0.0257	0.0006	3284
chr17	7577519	7577519	G	A	exonic	TP53	na	synonymous SNV	TP53:NM_001126115:exon3:c.C366T:p.I122I,TP53:NM_001126116:exon3:c.C366T:p.I122I,TP53:NM_001126117:exon3:c.C366T:p.I122I,TP53:NM_001276697:exon3:c.C285T:p.I95I,TP53:NM_001276698:exon3:c.C285T:p.I95I,TP53:NM_001276699:exon3:c.C285T:p.I95I,TP53:NM_001126118:exon6:c.C645T:p.I215I,TP53:NM_000546:exon7:c.C762T:p.I254I,TP53:NM_001126112:exon7:c.C762T:p.I254I,TP53:NM_001126113:exon7:c.C762T:p.I254I,TP53:…	na	ID=COSM1386608,COSM1386607,COSM1386609;OCCURENCE=1(large_intestine)	na	na	na	na	na	na	na	na	na	na	na	na	na	na	na	na	na	na	na	na	na	na	na	na	na	na	na	na	na	na	3792	0.0206	0.0008	3674
chr17	7578192	7578192	G	A	exonic	TP53	na	synonymous SNV	TP53:NM_001126115:exon2:c.C261T:p.P87P,TP53:NM_001126116:exon2:c.C261T:p.P87P,TP53:NM_001126117:exon2:c.C261T:p.P87P,TP53:NM_001276697:exon2:c.C180T:p.P60P,TP53:NM_001276698:exon2:c.C180T:p.P60P,TP53:NM_001276699:exon2:c.C180T:p.P60P,TP53:NM_001126118:exon5:c.C540T:p.P180P,TP53:NM_000546:exon6:c.C657T:p.P219P,TP53:NM_001126112:exon6:c.C657T:p.P219P,TP53:NM_001126113:exon6:c.C657T:p.P219P,TP53:NM_…	na	ID=COSM44689;OCCURENCE=1(upper_aerodigestive_tract),2(soft_tissue)	na	na	na	na	na	na	na	na	na	na	na	na	na	na	na	na	na	na	na	na	na	na	na	na	na	na	na	na	na	na	3989	0.0183	0.0003	3619
chr17	7578198	7578198	C	T	exonic	TP53	na	synonymous SNV	TP53:NM_001126115:exon2:c.G255A:p.V85V,TP53:NM_001126116:exon2:c.G255A:p.V85V,TP53:NM_001126117:exon2:c.G255A:p.V85V,TP53:NM_001276697:exon2:c.G174A:p.V58V,TP53:NM_001276698:exon2:c.G174A:p.V58V,TP53:NM_001276699:exon2:c.G174A:p.V58V,TP53:NM_001126118:exon5:c.G534A:p.V178V,TP53:NM_000546:exon6:c.G651A:p.V217V,TP53:NM_001126112:exon6:c.G651A:p.V217V,TP53:NM_001126113:exon6:c.G651A:p.V217V,TP53:NM_…	na	ID=COSM45922;OCCURENCE=1(urinary_tract)	na	na	na	na	na	na	na	na	na	na	na	na	na	na	na	na	na	na	na	na	na	na	na	na	na	na	na	na	na	na	3984	0.0206	0.0014	3615
chr17	7578200	7578200	C	T	exonic	TP53	na	nonsynonymous SNV	TP53:NM_001126115:exon2:c.G253A:p.V85M,TP53:NM_001126116:exon2:c.G253A:p.V85M,TP53:NM_001126117:exon2:c.G253A:p.V85M,TP53:NM_001276697:exon2:c.G172A:p.V58M,TP53:NM_001276698:exon2:c.G172A:p.V58M,TP53:NM_001276699:exon2:c.G172A:p.V58M,TP53:NM_001126118:exon5:c.G532A:p.V178M,TP53:NM_000546:exon6:c.G649A:p.V217M,TP53:NM_001126112:exon6:c.G649A:p.V217M,TP53:NM_001126113:exon6:c.G649A:p.V217M,TP53:NM_…	na	na	rs35163653	rs35163653	7.892e-06	na	na	0.13	T	0.999	D	0.981	D	0.01	N	0.532	D	2.14	M	-6.79	D	1.042	D	0.984	D	0.424	3.228	16.82	3.15	1.353	0.191	8.988	3978	0.0211	0.0006	3612
chr17	7578201	7578201	C	T	exonic	TP53	na	synonymous SNV	TP53:NM_001126115:exon2:c.G252A:p.V84V,TP53:NM_001126116:exon2:c.G252A:p.V84V,TP53:NM_001126117:exon2:c.G252A:p.V84V,TP53:NM_001276697:exon2:c.G171A:p.V57V,TP53:NM_001276698:exon2:c.G171A:p.V57V,TP53:NM_001276699:exon2:c.G171A:p.V57V,TP53:NM_001126118:exon5:c.G531A:p.V177V,TP53:NM_000546:exon6:c.G648A:p.V216V,TP53:NM_001126112:exon6:c.G648A:p.V216V,TP53:NM_001126113:exon6:c.G648A:p.V216V,TP53:NM_…	na	na	na	na	na	na	na	na	na	na	na	na	na	na	na	na	na	na	na	na	na	na	na	na	na	na	na	na	na	na	na	na	3984	0.0208	0.0014	3621
chr17	7578223	7578223	C	T	exonic	TP53	na	nonsynonymous SNV	TP53:NM_001126115:exon2:c.G230A:p.R77K,TP53:NM_001126116:exon2:c.G230A:p.R77K,TP53:NM_001126117:exon2:c.G230A:p.R77K,TP53:NM_001276697:exon2:c.G149A:p.R50K,TP53:NM_001276698:exon2:c.G149A:p.R50K,TP53:NM_001276699:exon2:c.G149A:p.R50K,TP53:NM_001126118:exon5:c.G509A:p.R170K,TP53:NM_000546:exon6:c.G626A:p.R209K,TP53:NM_001126112:exon6:c.G626A:p.R209K,TP53:NM_001126113:exon6:c.G626A:p.R209K,TP53:NM_…	na	ID=COSM308316,COSM308317,COSM308314,COSM45995,COSM308315;OCCURENCE=1(haematopoietic_and_lymphoid_tissue),1(lung),1(oesophagus),1(adrenal_gland),1(biliary_tract),1(skin)	na	na	na	na	na	0.46	T	0	B	0.003	B	0.824	N	1	N	0.625	N	-6.57	D	0.768	D	0.892	D	0.411	2.416	14.04	-10.8	-1.816	-2.156	1.393	3989	0.0196	0.0003	3623
chr17	7578231	7578231	C	T	exonic	TP53	na	synonymous SNV	TP53:NM_001126115:exon2:c.G222A:p.L74L,TP53:NM_001126116:exon2:c.G222A:p.L74L,TP53:NM_001126117:exon2:c.G222A:p.L74L,TP53:NM_001276697:exon2:c.G141A:p.L47L,TP53:NM_001276698:exon2:c.G141A:p.L47L,TP53:NM_001276699:exon2:c.G141A:p.L47L,TP53:NM_001126118:exon5:c.G501A:p.L167L,TP53:NM_000546:exon6:c.G618A:p.L206L,TP53:NM_001126112:exon6:c.G618A:p.L206L,TP53:NM_001126113:exon6:c.G618A:p.L206L,TP53:NM_…	na	ID=COSM44414;OCCURENCE=1(haematopoietic_and_lymphoid_tissue)	na	rs142813240	7.892e-06	7.7e-05	na	na	na	na	na	na	na	na	na	na	na	na	na	na	na	na	na	na	na	na	na	na	na	na	na	na	3985	0.0198	0.0011	3613
chr17	7578274	7578274	T	C	exonic	TP53	na	nonsynonymous SNV	TP53:NM_001126115:exon2:c.A179G:p.Q60R,TP53:NM_001126116:exon2:c.A179G:p.Q60R,TP53:NM_001126117:exon2:c.A179G:p.Q60R,TP53:NM_001276697:exon2:c.A98G:p.Q33R,TP53:NM_001276698:exon2:c.A98G:p.Q33R,TP53:NM_001276699:exon2:c.A98G:p.Q33R,TP53:NM_001126118:exon5:c.A458G:p.Q153R,TP53:NM_000546:exon6:c.A575G:p.Q192R,TP53:NM_001126112:exon6:c.A575G:p.Q192R,TP53:NM_001126113:exon6:c.A575G:p.Q192R,TP53:NM_001…	na	ID=COSM44849;OCCURENCE=2(breast),1(haematopoietic_and_lymphoid_tissue),2(upper_aerodigestive_tract)	na	na	na	na	na	0	D	0.986	D	0.924	D	0.001	D	0.947	D	2.155	M	-6.62	D	1.103	D	0.98	D	0.572	2.383	13.93	4.33	0.989	4.003	7.318	3724	0.0126	0.0027	3343
chr17	7578478	7578478	G	A	exonic	TP53	na	nonsynonymous SNV	TP53:NM_001126115:exon1:c.C56T:p.P19L,TP53:NM_001126116:exon1:c.C56T:p.P19L,TP53:NM_001126117:exon1:c.C56T:p.P19L,TP53:NM_001126118:exon4:c.C335T:p.P112L,TP53:NM_000546:exon5:c.C452T:p.P151L,TP53:NM_001126112:exon5:c.C452T:p.P151L,TP53:NM_001126113:exon5:c.C452T:p.P151L,TP53:NM_001126114:exon5:c.C452T:p.P151L,TP53:NM_001276695:exon5:c.C335T:p.P112L,TP53:NM_001276696:exon5:c.C335T:p.P112L,TP53:NM_…	na	ID=COSM44288;OCCURENCE=1(adrenal_gland),1(soft_tissue),2(haematopoietic_and_lymphoid_tissue),1(lung),1(oesophagus),1(central_nervous_system)	na	na	na	na	na	0.02	D	1	D	1	D	0	N	1	D	2.51	M	-7.5	D	0.929	D	0.993	D	0.639	3.323	17.18	4.63	1.515	6.711	12.469	5851	0.0366	0.0014	5640
chr17	7578574	7578574	A	G	UTR5	TP53	NM_001126115:c.-41T>C,NM_001126117:c.-41T>C,NM_001126116:c.-41T>C,NM_001276699:c.-122T>C,NM_001276698:c.-122T>C,NM_001276697:c.-122T>C	na	na	na	na	na	na	na	na	na	na	na	na	na	na	na	na	na	na	na	na	na	na	na	na	na	na	na	na	na	na	na	na	na	na	395	0.0177	0	718
ND02779 OD
Chr	Start	End	Ref	Alt	Func.refGene	Gene.refGene	GeneDetail.refGene	ExonicFunc.refGene	AAChange.refGene	clinvar_20140929	cosmic70	snp129	snp138	exac01	esp6500si_all	agilentv5	SIFT_score	SIFT_pred	Polyphen2_HDIV_score	Polyphen2_HDIV_pred	Polyphen2_HVAR_score	Polyphen2_HVAR_pred	LRT_score	LRT_pred	MutationTaster_score	MutationTaster_pred	MutationAssessor_score	MutationAssessor_pred	FATHMM_score	FATHMM_pred	RadialSVM_score	RadialSVM_pred	LR_score	LR_pred	VEST3_score	CADD_raw	CADD_phred	GERP++_RS	phyloP46way_placental	phyloP100way_vertebrate	SiPhy_29way_logOdds	Depth1	Vaf1	Vaf2	Depth2
chr17	7572950	7572950	T	C	exonic	TP53	na	nonsynonymous SNV	TP53:NM_001126115:exon7:c.A763G:p.T255A,TP53:NM_001276697:exon7:c.A682G:p.T228A,TP53:NM_001126118:exon10:c.A1042G:p.T348A,TP53:NM_000546:exon11:c.A1159G:p.T387A,TP53:NM_001126112:exon11:c.A1159G:p.T387A,TP53:NM_001276760:exon11:c.A1042G:p.T348A,TP53:NM_001276761:exon11:c.A1042G:p.T348A	na	na	na	na	na	na	na	0.16	T	0.001	B	0.005	B	0.466	N	1	N	0	N	-5.4	D	0.458	D	0.859	D	0.071	1.766	11.87	5.31	2.234	3.432	11.571	1652	0.0103	0.0048	2297
chr17	7572950	7572950	T	C	exonic	TP53	na	nonsynonymous SNV	TP53:NM_001126115:exon7:c.A763G:p.T255A,TP53:NM_001276697:exon7:c.A682G:p.T228A,TP53:NM_001126118:exon10:c.A1042G:p.T348A,TP53:NM_000546:exon11:c.A1159G:p.T387A,TP53:NM_001126112:exon11:c.A1159G:p.T387A,TP53:NM_001276760:exon11:c.A1042G:p.T348A,TP53:NM_001276761:exon11:c.A1042G:p.T348A	na	na	na	na	na	na	na	0.16	T	0.001	B	0.005	B	0.466	N	1	N	0	N	-5.4	D	0.458	D	0.859	D	0.071	1.766	11.87	5.31	2.234	3.432	11.571	1652	0.0103	0.0048	2297
chr17	7572950	7572950	T	C	exonic	TP53	na	nonsynonymous SNV	TP53:NM_001126115:exon7:c.A763G:p.T255A,TP53:NM_001276697:exon7:c.A682G:p.T228A,TP53:NM_001126118:exon10:c.A1042G:p.T348A,TP53:NM_000546:exon11:c.A1159G:p.T387A,TP53:NM_001126112:exon11:c.A1159G:p.T387A,TP53:NM_001276760:exon11:c.A1042G:p.T348A,TP53:NM_001276761:exon11:c.A1042G:p.T348A	na	na	na	na	na	na	na	0.16	T	0.001	B	0.005	B	0.466	N	1	N	0	N	-5.4	D	0.458	D	0.859	D	0.071	1.766	11.87	5.31	2.234	3.432	11.571	1652	0.0103	0.0048	2297
chr17	7572950	7572950	T	C	exonic	TP53	na	nonsynonymous SNV	TP53:NM_001126115:exon7:c.A763G:p.T255A,TP53:NM_001276697:exon7:c.A682G:p.T228A,TP53:NM_001126118:exon10:c.A1042G:p.T348A,TP53:NM_000546:exon11:c.A1159G:p.T387A,TP53:NM_001126112:exon11:c.A1159G:p.T387A,TP53:NM_001276760:exon11:c.A1042G:p.T348A,TP53:NM_001276761:exon11:c.A1042G:p.T348A	na	na	na	na	na	na	na	0.16	T	0.001	B	0.005	B	0.466	N	1	N	0	N	-5.4	D	0.458	D	0.859	D	0.071	1.766	11.87	5.31	2.234	3.432	11.571	1652	0.0103	0.0048	2297
chr17	7572950	7572950	T	C	exonic	TP53	na	nonsynonymous SNV	TP53:NM_001126115:exon7:c.A763G:p.T255A,TP53:NM_001276697:exon7:c.A682G:p.T228A,TP53:NM_001126118:exon10:c.A1042G:p.T348A,TP53:NM_000546:exon11:c.A1159G:p.T387A,TP53:NM_001126112:exon11:c.A1159G:p.T387A,TP53:NM_001276760:exon11:c.A1042G:p.T348A,TP53:NM_001276761:exon11:c.A1042G:p.T348A	na	na	na	na	na	na	na	0.16	T	0.001	B	0.005	B	0.466	N	1	N	0	N	-5.4	D	0.458	D	0.859	D	0.071	1.766	11.87	5.31	2.234	3.432	11.571	1652	0.0103	0.0048	2297
chr17	7572950	7572950	T	C	exonic	TP53	na	nonsynonymous SNV	TP53:NM_001126115:exon7:c.A763G:p.T255A,TP53:NM_001276697:exon7:c.A682G:p.T228A,TP53:NM_001126118:exon10:c.A1042G:p.T348A,TP53:NM_000546:exon11:c.A1159G:p.T387A,TP53:NM_001126112:exon11:c.A1159G:p.T387A,TP53:NM_001276760:exon11:c.A1042G:p.T348A,TP53:NM_001276761:exon11:c.A1042G:p.T348A	na	na	na	na	na	na	na	0.16	T	0.001	B	0.005	B	0.466	N	1	N	0	N	-5.4	D	0.458	D	0.859	D	0.071	1.766	11.87	5.31	2.234	3.432	11.571	1652	0.0103	0.0048	2297
chr17	7572950	7572950	T	C	exonic	TP53	na	nonsynonymous SNV	TP53:NM_001126115:exon7:c.A763G:p.T255A,TP53:NM_001276697:exon7:c.A682G:p.T228A,TP53:NM_001126118:exon10:c.A1042G:p.T348A,TP53:NM_000546:exon11:c.A1159G:p.T387A,TP53:NM_001126112:exon11:c.A1159G:p.T387A,TP53:NM_001276760:exon11:c.A1042G:p.T348A,TP53:NM_001276761:exon11:c.A1042G:p.T348A	na	na	na	na	na	na	na	0.16	T	0.001	B	0.005	B	0.466	N	1	N	0	N	-5.4	D	0.458	D	0.859	D	0.071	1.766	11.87	5.31	2.234	3.432	11.571	1652	0.0103	0.0048	2297
ND02779 OS
Chr	Start	End	Ref	Alt	Func.refGene	Gene.refGene	GeneDetail.refGene	ExonicFunc.refGene	AAChange.refGene	clinvar_20140929	cosmic70	snp129	snp138	exac01	esp6500si_all	agilentv5	SIFT_score	SIFT_pred	Polyphen2_HDIV_score	Polyphen2_HDIV_pred	Polyphen2_HVAR_score	Polyphen2_HVAR_pred	LRT_score	LRT_pred	MutationTaster_score	MutationTaster_pred	MutationAssessor_score	MutationAssessor_pred	FATHMM_score	FATHMM_pred	RadialSVM_score	RadialSVM_pred	LR_score	LR_pred	VEST3_score	CADD_raw	CADD_phred	GERP++_RS	phyloP46way_placental	phyloP100way_vertebrate	SiPhy_29way_logOdds	Depth1	Vaf1	Vaf2	Depth2
chr17	7573979	7573979	G	A	exonic	TP53	na	nonsynonymous SNV	TP53:NM_001126115:exon6:c.C652T:p.L218F,TP53:NM_001276697:exon6:c.C571T:p.L191F,TP53:NM_001126118:exon9:c.C931T:p.L311F,TP53:NM_000546:exon10:c.C1048T:p.L350F,TP53:NM_001126112:exon10:c.C1048T:p.L350F,TP53:NM_001276760:exon10:c.C931T:p.L311F,TP53:NM_001276761:exon10:c.C931T:p.L311F	na	na	na	na	na	na	na	0.02	D	0.848	P	0.651	P	0.008	N	0.716	N	2.055	M	-4.69	D	0.613	D	0.875	D	0.14	3.406	17.5	-4.51	-0.881	0.351	5.549	6015	0.0138	0.0003	6294
chr17	7576541	7576541	G	A	exonic	TP53	na	nonsynonymous SNV	TP53:NM_001126117:exon6:c.C641T:p.S214L,TP53:NM_001276699:exon6:c.C560T:p.S187L,TP53:NM_001126113:exon10:c.C1037T:p.S346L,TP53:NM_001276695:exon10:c.C920T:p.S307L	na	na	na	na	8.393e-06	na	na	0	D	0	B	0	B	.	.	1	N	.	.	-5.8	D	0.683	D	0.897	D	0.111	1.76	11.85	-0.166	-0.053	-0.605	3.432	4283	0.014	0.0016	3079
chr17	7577507	7577507	T	C	exonic	TP53	na	synonymous SNV	TP53:NM_001126115:exon3:c.A378G:p.E126E,TP53:NM_001126116:exon3:c.A378G:p.E126E,TP53:NM_001126117:exon3:c.A378G:p.E126E,TP53:NM_001276697:exon3:c.A297G:p.E99E,TP53:NM_001276698:exon3:c.A297G:p.E99E,TP53:NM_001276699:exon3:c.A297G:p.E99E,TP53:NM_001126118:exon6:c.A657G:p.E219E,TP53:NM_000546:exon7:c.A774G:p.E258E,TP53:NM_001126112:exon7:c.A774G:p.E258E,TP53:NM_001126113:exon7:c.A774G:p.E258E,TP53:…	na	ID=COSM1564207,COSM1564209,COSM1564208;OCCURENCE=1(large_intestine)	na	na	na	na	na	na	na	na	na	na	na	na	na	na	na	na	na	na	na	na	na	na	na	na	na	na	na	na	na	na	3964	0.0106	0.0046	3039
chr17	7577610	7577610	T	C	splicing	TP53	NM_001276761:exon8:c.556-2A>G,NM_001276760:exon8:c.556-2A>G,NM_001126112:exon8:c.673-2A>G,NM_001126115:exon4:c.277-2A>G,NM_001126114:exon8:c.673-2A>G,NM_001276695:exon8:c.556-2A>G,NM_000546:exon8:c.673-2A>G,NM_001126117:exon4:c.277-2A>G,NM_001126116:exon4:c.277-2A>G,NM_001126118:exon7:c.556-2A>G,NM_001276699:exon4:c.196-2A>G,NM_001276698:exon4:c.196-2A>G,NM_001276697:exon4:c.196-2A>G,NM_001276696…	na	na	na	ID=COSM25225,COSM6908;OCCURENCE=3(ovary),3(liver),2(pancreas),4(breast),1(NS),2(upper_aerodigestive_tract),1(oesophagus),1(central_nervous_system),1(haematopoietic_and_lymphoid_tissue),3(lung)	na	na	na	na	na	.	.	.	.	.	.	.	.	1	D	.	.	.	.	.	.	.	.	.	3.468	17.76	3.35	1.75	7.634	10.33	4039	0.0129	0.0029	3099
chr17	7578515	7578515	T	C	exonic	TP53	na	nonsynonymous SNV	TP53:NM_001126115:exon1:c.A19G:p.K7E,TP53:NM_001126116:exon1:c.A19G:p.K7E,TP53:NM_001126117:exon1:c.A19G:p.K7E,TP53:NM_001126118:exon4:c.A298G:p.K100E,TP53:NM_000546:exon5:c.A415G:p.K139E,TP53:NM_001126112:exon5:c.A415G:p.K139E,TP53:NM_001126113:exon5:c.A415G:p.K139E,TP53:NM_001126114:exon5:c.A415G:p.K139E,TP53:NM_001276695:exon5:c.A298G:p.K100E,TP53:NM_001276696:exon5:c.A298G:p.K100E,TP53:NM_001…	na	ID=COSM44449,COSM307287,COSM307285,COSM307288,COSM307286;OCCURENCE=2(liver),1(urinary_tract),1(upper_aerodigestive_tract)	na	na	na	na	na	0	D	0.999	D	0.991	D	0	D	1	D	2.02	M	-6.88	D	1.017	D	0.985	D	0.828	3.397	17.47	4.12	2.12	5.052	10.298	2993	0.0154	0.0037	2440
chr17	7578530	7578530	A	G	exonic	TP53	na	nonsynonymous SNV	TP53:NM_001126115:exon1:c.T4C:p.F2L,TP53:NM_001126116:exon1:c.T4C:p.F2L,TP53:NM_001126117:exon1:c.T4C:p.F2L,TP53:NM_001126118:exon4:c.T283C:p.F95L,TP53:NM_000546:exon5:c.T400C:p.F134L,TP53:NM_001126112:exon5:c.T400C:p.F134L,TP53:NM_001126113:exon5:c.T400C:p.F134L,TP53:NM_001126114:exon5:c.T400C:p.F134L,TP53:NM_001276695:exon5:c.T283C:p.F95L,TP53:NM_001276696:exon5:c.T283C:p.F95L,TP53:NM_001276760…	CLINSIG=other;CLNDBN=Malignant_melanoma;CLNREVSTAT=not;CLNACC=RCV000071699.2;CLNDSDB=MedGen:SNOMED_CT;CLNDSDBID=C0025202:2092003	ID=COSM1726293,COSM220774,COSM44654,COSM220776,COSM220775,COSM220777;OCCURENCE=1(vulva),2(oesophagus),3(haematopoietic_and_lymphoid_tissue),1(lung),1(ovary),1(large_intestine),1(pancreas),1(liver),5(breast)	na	na	na	na	na	0	D	1	D	0.996	D	0	D	1	D	2.645	M	-7.05	D	0.962	D	0.991	D	0.819	5.243	33	5.48	2.206	9.283	13.83	3271	0.0101	0.0028	2460
chr17	7579340	7579340	G	A	exonic	TP53	na	nonsynonymous SNV	TP53:NM_001126118:exon3:c.C230T:p.S77F,TP53:NM_000546:exon4:c.C347T:p.S116F,TP53:NM_001126112:exon4:c.C347T:p.S116F,TP53:NM_001126113:exon4:c.C347T:p.S116F,TP53:NM_001126114:exon4:c.C347T:p.S116F,TP53:NM_001276695:exon4:c.C230T:p.S77F,TP53:NM_001276696:exon4:c.C230T:p.S77F,TP53:NM_001276760:exon4:c.C230T:p.S77F,TP53:NM_001276761:exon4:c.C230T:p.S77F	na	ID=COSM44044;OCCURENCE=1(haematopoietic_and_lymphoid_tissue)	na	na	na	na	na	0	D	1	D	1	D	0	D	0.989	D	2.87	M	-7.02	D	0.975	D	0.991	D	0.705	3.612	18.38	4.75	2.63	4.647	10.652	3271	0.0156	0	2462
ND03155 OD
Chr	Start	End	Ref	Alt	Func.refGene	Gene.refGene	GeneDetail.refGene	ExonicFunc.refGene	AAChange.refGene	clinvar_20140929	cosmic70	snp129	snp138	exac01	esp6500si_all	agilentv5	SIFT_score	SIFT_pred	Polyphen2_HDIV_score	Polyphen2_HDIV_pred	Polyphen2_HVAR_score	Polyphen2_HVAR_pred	LRT_score	LRT_pred	MutationTaster_score	MutationTaster_pred	MutationAssessor_score	MutationAssessor_pred	FATHMM_score	FATHMM_pred	RadialSVM_score	RadialSVM_pred	LR_score	LR_pred	VEST3_score	CADD_raw	CADD_phred	GERP++_RS	phyloP46way_placental	phyloP100way_vertebrate	SiPhy_29way_logOdds	Depth1	Vaf1	Vaf2	Depth2
chr17	7576537	7576537	T	C	exonic	TP53	na	synonymous SNV	TP53:NM_001126117:exon6:c.A645G:p.X215X,TP53:NM_001276699:exon6:c.A564G:p.X188X,TP53:NM_001126113:exon10:c.A1041G:p.X347X,TP53:NM_001276695:exon10:c.A924G:p.X308X	na	na	na	na	na	na	na	na	na	na	na	na	na	na	na	na	na	na	na	na	na	na	na	na	na	na	na	na	na	na	na	na	4524	0.0186	0.0045	4671
chr17	7576547	7576547	T	C	exonic	TP53	na	nonsynonymous SNV	TP53:NM_001126117:exon6:c.A635G:p.N212S,TP53:NM_001276699:exon6:c.A554G:p.N185S,TP53:NM_001126113:exon10:c.A1031G:p.N344S,TP53:NM_001276695:exon10:c.A914G:p.N305S	na	na	na	na	na	na	na	0	D	0.927	P	0.801	P	.	.	1	N	.	.	-5.72	D	0.876	D	0.955	D	0.09	1.981	12.58	0.893	0.645	0.465	4.017	4510	0.0116	0.0039	4654
chr17	7577139	7577139	G	A	exonic	TP53	na	nonsynonymous SNV	TP53:NM_001126115:exon4:c.C403T:p.R135W,TP53:NM_001126116:exon4:c.C403T:p.R135W,TP53:NM_001126117:exon4:c.C403T:p.R135W,TP53:NM_001276697:exon4:c.C322T:p.R108W,TP53:NM_001276698:exon4:c.C322T:p.R108W,TP53:NM_001276699:exon4:c.C322T:p.R108W,TP53:NM_001126118:exon7:c.C682T:p.R228W,TP53:NM_000546:exon8:c.C799T:p.R267W,TP53:NM_001126112:exon8:c.C799T:p.R267W,TP53:NM_001126113:exon8:c.C799T:p.R267W,TP…	na	ID=COSM1640829,COSM11183,COSM3717629,COSM179804;OCCURENCE=1(ovary),1(skin),7(liver),5(large_intestine),1(prostate),3(stomach),7(central_nervous_system),1(thymus),1(oesophagus),1(lung),1(haematopoietic_and_lymphoid_tissue)	rs55832599	rs55832599	na	na	na	0	D	1	D	0.999	D	0	D	1	D	3.145	M	-7.34	D	0.944	D	0.994	D	0.987	4.308	22.6	4.15	1.36	2.565	12.741	1756	0.0114	0	1319
chr17	7578369	7578369	A	G	splicing	TP53	NM_001276761:exon6:c.442+2T>C,NM_001276760:exon6:c.442+2T>C,NM_001126112:exon6:c.559+2T>C,NM_001126115:exon2:c.163+2T>C,NM_001126114:exon6:c.559+2T>C,NM_001276695:exon6:c.442+2T>C,NM_000546:exon6:c.559+2T>C,NM_001126117:exon2:c.163+2T>C,NM_001126116:exon2:c.163+2T>C,NM_001126118:exon5:c.442+2T>C,NM_001276699:exon2:c.82+2T>C,NM_001276698:exon2:c.82+2T>C,NM_001276697:exon2:c.82+2T>C,NM_001276696:ex…	na	na	na	ID=COSM1386787,COSM1386788,COSM1386785,COSM1386786,COSM46407;OCCURENCE=1(ovary),1(large_intestine)	na	na	na	na	na	.	.	.	.	.	.	.	.	1	D	.	.	.	.	.	.	.	.	.	1.379	10.54	4.86	1.967	3.178	12.728	3621	0.0119	0.0033	3657
chr17	7578530	7578530	A	G	exonic	TP53	na	nonsynonymous SNV	TP53:NM_001126115:exon1:c.T4C:p.F2L,TP53:NM_001126116:exon1:c.T4C:p.F2L,TP53:NM_001126117:exon1:c.T4C:p.F2L,TP53:NM_001126118:exon4:c.T283C:p.F95L,TP53:NM_000546:exon5:c.T400C:p.F134L,TP53:NM_001126112:exon5:c.T400C:p.F134L,TP53:NM_001126113:exon5:c.T400C:p.F134L,TP53:NM_001126114:exon5:c.T400C:p.F134L,TP53:NM_001276695:exon5:c.T283C:p.F95L,TP53:NM_001276696:exon5:c.T283C:p.F95L,TP53:NM_001276760…	CLINSIG=other;CLNDBN=Malignant_melanoma;CLNREVSTAT=not;CLNACC=RCV000071699.2;CLNDSDB=MedGen:SNOMED_CT;CLNDSDBID=C0025202:2092003	ID=COSM1726293,COSM220774,COSM44654,COSM220776,COSM220775,COSM220777;OCCURENCE=1(vulva),2(oesophagus),3(haematopoietic_and_lymphoid_tissue),1(lung),1(ovary),1(large_intestine),1(pancreas),1(liver),5(breast)	na	na	na	na	na	0	D	1	D	0.996	D	0	D	1	D	2.645	M	-7.05	D	0.962	D	0.991	D	0.819	5.243	33	5.48	2.206	9.283	13.83	2602	0.0123	0.0008	2557
chr17	7579318	7579318	A	G	exonic	TP53	na	synonymous SNV	TP53:NM_001126118:exon3:c.T252C:p.T84T,TP53:NM_000546:exon4:c.T369C:p.T123T,TP53:NM_001126112:exon4:c.T369C:p.T123T,TP53:NM_001126113:exon4:c.T369C:p.T123T,TP53:NM_001126114:exon4:c.T369C:p.T123T,TP53:NM_001276695:exon4:c.T252C:p.T84T,TP53:NM_001276696:exon4:c.T252C:p.T84T,TP53:NM_001276760:exon4:c.T252C:p.T84T,TP53:NM_001276761:exon4:c.T252C:p.T84T	na	na	na	na	na	na	na	na	na	na	na	na	na	na	na	na	na	na	na	na	na	na	na	na	na	na	na	na	na	na	na	na	3283	0.0116	0.0043	3505
chr17	7579433	7579433	G	A	exonic	TP53	na	nonsynonymous SNV	TP53:NM_001126118:exon3:c.C137T:p.P46L,TP53:NM_000546:exon4:c.C254T:p.P85L,TP53:NM_001126112:exon4:c.C254T:p.P85L,TP53:NM_001126113:exon4:c.C254T:p.P85L,TP53:NM_001126114:exon4:c.C254T:p.P85L,TP53:NM_001276695:exon4:c.C137T:p.P46L,TP53:NM_001276696:exon4:c.C137T:p.P46L,TP53:NM_001276760:exon4:c.C137T:p.P46L,TP53:NM_001276761:exon4:c.C137T:p.P46L	na	ID=COSM45837;OCCURENCE=1(skin)	na	na	na	na	na	0.01	D	1	D	0.996	D	0.566	N	0.998	N	0.345	N	-2.31	D	0.89	D	0.952	D	0.524	1.447	10.78	3.81	2.393	0.02	8.966	2468	0.0199	0.0004	2522
ND03155 OS
Chr	Start	End	Ref	Alt	Func.refGene	Gene.refGene	GeneDetail.refGene	ExonicFunc.refGene	AAChange.refGene	clinvar_20140929	cosmic70	snp129	snp138	exac01	esp6500si_all	agilentv5	SIFT_score	SIFT_pred	Polyphen2_HDIV_score	Polyphen2_HDIV_pred	Polyphen2_HVAR_score	Polyphen2_HVAR_pred	LRT_score	LRT_pred	MutationTaster_score	MutationTaster_pred	MutationAssessor_score	MutationAssessor_pred	FATHMM_score	FATHMM_pred	RadialSVM_score	RadialSVM_pred	LR_score	LR_pred	VEST3_score	CADD_raw	CADD_phred	GERP++_RS	phyloP46way_placental	phyloP100way_vertebrate	SiPhy_29way_logOdds	Depth1	Vaf1	Vaf2	Depth2
chr17	7572891	7572891	G	A	UTR3	TP53	NM_001276761:c.*36C>T,NM_001276760:c.*36C>T,NM_001126112:c.*36C>T,NM_001126115:c.*36C>T,NM_001126114:c.*325C>T,NM_001276695:c.*237C>T,NM_000546:c.*36C>T,NM_001126117:c.*237C>T,NM_001126116:c.*325C>T,NM_001126118:c.*36C>T,NM_001276699:c.*237C>T,NM_001276698:c.*325C>T,NM_001276697:c.*36C>T,NM_001276696:c.*325C>T,NM_001126113:c.*237C>T	na	na	na	na	na	na	na	na	na	na	na	na	na	na	na	na	na	na	na	na	na	na	na	na	na	na	na	na	na	na	na	na	na	na	2589	0.0201	0.0024	2995
chr17	7572926	7572926	G	A	UTR3	TP53	NM_001276761:c.*1C>T,NM_001276760:c.*1C>T,NM_001126112:c.*1C>T,NM_001126115:c.*1C>T,NM_001126114:c.*290C>T,NM_001276695:c.*202C>T,NM_000546:c.*1C>T,NM_001126117:c.*202C>T,NM_001126116:c.*290C>T,NM_001126118:c.*1C>T,NM_001276699:c.*202C>T,NM_001276698:c.*290C>T,NM_001276697:c.*1C>T,NM_001276696:c.*290C>T,NM_001126113:c.*202C>T	na	na	na	na	na	na	na	na	na	na	na	na	na	na	na	na	na	na	na	na	na	na	na	na	na	na	na	na	na	na	na	na	na	na	2774	0.0105	0.0006	3181
chr17	7572977	7572977	A	G	exonic	TP53	na	nonsynonymous SNV	TP53:NM_001126115:exon7:c.T736C:p.S246P,TP53:NM_001276697:exon7:c.T655C:p.S219P,TP53:NM_001126118:exon10:c.T1015C:p.S339P,TP53:NM_000546:exon11:c.T1132C:p.S378P,TP53:NM_001126112:exon11:c.T1132C:p.S378P,TP53:NM_001276760:exon11:c.T1015C:p.S339P,TP53:NM_001276761:exon11:c.T1015C:p.S339P	na	na	na	rs80184930	0.0006314	na	na	0.12	T	0.002	B	0.006	B	0.016	N	1	D	2.3	M	-5.58	D	0.972	D	0.931	D	0.209	2.409	14.01	4.2	2.234	2.597	6.377	2715	0.0114	0.0052	3088
chr17	7573980	7573980	T	C	exonic	TP53	na	synonymous SNV	TP53:NM_001126115:exon6:c.A651G:p.E217E,TP53:NM_001276697:exon6:c.A570G:p.E190E,TP53:NM_001126118:exon9:c.A930G:p.E310E,TP53:NM_000546:exon10:c.A1047G:p.E349E,TP53:NM_001126112:exon10:c.A1047G:p.E349E,TP53:NM_001276760:exon10:c.A930G:p.E310E,TP53:NM_001276761:exon10:c.A930G:p.E310E	na	na	na	na	na	na	na	na	na	na	na	na	na	na	na	na	na	na	na	na	na	na	na	na	na	na	na	na	na	na	na	na	5468	0.0117	0.0064	5497
chr17	7573990	7573990	T	C	exonic	TP53	na	nonsynonymous SNV	TP53:NM_001126115:exon6:c.A641G:p.E214G,TP53:NM_001276697:exon6:c.A560G:p.E187G,TP53:NM_001126118:exon9:c.A920G:p.E307G,TP53:NM_000546:exon10:c.A1037G:p.E346G,TP53:NM_001126112:exon10:c.A1037G:p.E346G,TP53:NM_001276760:exon10:c.A920G:p.E307G,TP53:NM_001276761:exon10:c.A920G:p.E307G	na	ID=COSM1386553,COSM1386554;OCCURENCE=1(large_intestine)	na	na	na	na	na	0	D	0.979	D	0.794	P	0	D	1	D	2.75	M	-3.84	D	1.008	D	0.904	D	0.573	4.933	28.6	5.43	2.061	6.634	13.43	5486	0.0106	0.0063	5544
chr17	7574030	7574030	G	A	exonic	TP53	na	nonsynonymous SNV	TP53:NM_001126115:exon6:c.C601T:p.R201C,TP53:NM_001276697:exon6:c.C520T:p.R174C,TP53:NM_001126118:exon9:c.C880T:p.R294C,TP53:NM_000546:exon10:c.C997T:p.R333C,TP53:NM_001126112:exon10:c.C997T:p.R333C,TP53:NM_001276760:exon10:c.C880T:p.R294C,TP53:NM_001276761:exon10:c.C880T:p.R294C	na	na	na	na	7.893e-06	na	na	0	D	0.999	D	0.946	D	0.002	N	1	D	2.88	M	-4.16	D	1.055	D	0.93	D	0.686	2.387	13.94	4.45	1.266	3.272	11.173	877	0.0445	0.0019	1068
chr17	7576542	7576542	A	G	exonic	TP53	na	nonsynonymous SNV	TP53:NM_001126117:exon6:c.T640C:p.S214P,TP53:NM_001276699:exon6:c.T559C:p.S187P,TP53:NM_001126113:exon10:c.T1036C:p.S346P,TP53:NM_001276695:exon10:c.T919C:p.S307P	na	na	na	na	na	na	na	0	D	0	B	0	B	.	.	1	N	.	.	-5.85	D	0.77	D	0.912	D	0.111	1.679	11.57	-0.636	-0.244	-0.23	3.231	4652	0.0118	0.0051	4475
ND03338 OD
Chr	Start	End	Ref	Alt	Func.refGene	Gene.refGene	GeneDetail.refGene	ExonicFunc.refGene	AAChange.refGene	clinvar_20140929	cosmic70	snp129	snp138	exac01	esp6500si_all	agilentv5	SIFT_score	SIFT_pred	Polyphen2_HDIV_score	Polyphen2_HDIV_pred	Polyphen2_HVAR_score	Polyphen2_HVAR_pred	LRT_score	LRT_pred	MutationTaster_score	MutationTaster_pred	MutationAssessor_score	MutationAssessor_pred	FATHMM_score	FATHMM_pred	RadialSVM_score	RadialSVM_pred	LR_score	LR_pred	VEST3_score	CADD_raw	CADD_phred	GERP++_RS	phyloP46way_placental	phyloP100way_vertebrate	SiPhy_29way_logOdds	Depth1	Vaf1	Vaf2	Depth2
chr17	7572908	7572908	G	A	UTR3	TP53	NM_001276761:c.*19C>T,NM_001276760:c.*19C>T,NM_001126112:c.*19C>T,NM_001126115:c.*19C>T,NM_001126114:c.*308C>T,NM_001276695:c.*220C>T,NM_000546:c.*19C>T,NM_001126117:c.*220C>T,NM_001126116:c.*308C>T,NM_001126118:c.*19C>T,NM_001276699:c.*220C>T,NM_001276698:c.*308C>T,NM_001276697:c.*19C>T,NM_001276696:c.*308C>T,NM_001126113:c.*220C>T	na	na	na	na	na	na	na	na	na	na	na	na	na	na	na	na	na	na	na	na	na	na	na	na	na	na	na	na	na	na	na	na	na	na	2009	0.0114	0.0005	2053
chr17	7572926	7572926	G	A	UTR3	TP53	NM_001276761:c.*1C>T,NM_001276760:c.*1C>T,NM_001126112:c.*1C>T,NM_001126115:c.*1C>T,NM_001126114:c.*290C>T,NM_001276695:c.*202C>T,NM_000546:c.*1C>T,NM_001126117:c.*202C>T,NM_001126116:c.*290C>T,NM_001126118:c.*1C>T,NM_001276699:c.*202C>T,NM_001276698:c.*290C>T,NM_001276697:c.*1C>T,NM_001276696:c.*290C>T,NM_001126113:c.*202C>T	na	na	na	na	na	na	na	na	na	na	na	na	na	na	na	na	na	na	na	na	na	na	na	na	na	na	na	na	na	na	na	na	na	na	2005	0.0115	0.001	2053
chr17	7572942	7572942	C	T	exonic	TP53	na	synonymous SNV	TP53:NM_001126115:exon7:c.G771A:p.G257G,TP53:NM_001276697:exon7:c.G690A:p.G230G,TP53:NM_001126118:exon10:c.G1050A:p.G350G,TP53:NM_000546:exon11:c.G1167A:p.G389G,TP53:NM_001126112:exon11:c.G1167A:p.G389G,TP53:NM_001276760:exon11:c.G1050A:p.G350G,TP53:NM_001276761:exon11:c.G1050A:p.G350G	na	na	na	na	na	na	na	na	na	na	na	na	na	na	na	na	na	na	na	na	na	na	na	na	na	na	na	na	na	na	na	na	1988	0.0131	0.001	2033
chr17	7572957	7572957	C	T	exonic	TP53	na	nonsynonymous SNV	TP53:NM_001126115:exon7:c.G756A:p.M252I,TP53:NM_001276697:exon7:c.G675A:p.M225I,TP53:NM_001126118:exon10:c.G1035A:p.M345I,TP53:NM_000546:exon11:c.G1152A:p.M384I,TP53:NM_001126112:exon11:c.G1152A:p.M384I,TP53:NM_001276760:exon11:c.G1035A:p.M345I,TP53:NM_001276761:exon11:c.G1035A:p.M345I	na	na	na	na	na	na	na	0.04	D	0.002	B	0.005	B	0.035	N	1	N	1.555	L	-5.46	D	0.629	D	0.89	D	0.236	1.054	9.305	0.975	0.082	-0.048	5.406	2009	0.0119	0.0005	2044
chr17	7576898	7576898	G	A	exonic	TP53	na	synonymous SNV	TP53:NM_001126115:exon5:c.C552T:p.P184P,TP53:NM_001126116:exon5:c.C552T:p.P184P,TP53:NM_001126117:exon5:c.C552T:p.P184P,TP53:NM_001276697:exon5:c.C471T:p.P157P,TP53:NM_001276698:exon5:c.C471T:p.P157P,TP53:NM_001276699:exon5:c.C471T:p.P157P,TP53:NM_001126118:exon8:c.C831T:p.P277P,TP53:NM_000546:exon9:c.C948T:p.P316P,TP53:NM_001126112:exon9:c.C948T:p.P316P,TP53:NM_001126113:exon9:c.C948T:p.P316P,TP…	na	ID=COSM46100;OCCURENCE=2(urinary_tract)	na	na	na	na	na	0	D	.	.	.	.	0.502	N	0.904	D	.	.	.	.	-0.735	T	0.188	T	.	0.626	7.368	-3.99	-0.936	-1.241	4.653	3652	0.014	0.0019	3125
chr17	7576917	7576917	T	C	exonic	TP53	na	nonsynonymous SNV	TP53:NM_001126115:exon5:c.A533G:p.N178S,TP53:NM_001126116:exon5:c.A533G:p.N178S,TP53:NM_001126117:exon5:c.A533G:p.N178S,TP53:NM_001276697:exon5:c.A452G:p.N151S,TP53:NM_001276698:exon5:c.A452G:p.N151S,TP53:NM_001276699:exon5:c.A452G:p.N151S,TP53:NM_001126118:exon8:c.A812G:p.N271S,TP53:NM_000546:exon9:c.A929G:p.N310S,TP53:NM_001126112:exon9:c.A929G:p.N310S,TP53:NM_001126113:exon9:c.A929G:p.N310S,TP…	na	na	na	na	na	na	na	0.59	T	0	B	0.001	B	0.04	N	0.984	N	-0.075	N	-5.42	D	1.191	D	0.922	D	0.074	0.014	4.085	1.98	0.299	0.391	8.157	3424	0.0137	0.0038	2894
chr17	7578210	7578210	T	C	exonic	TP53	na	synonymous SNV	TP53:NM_001126115:exon2:c.A243G:p.R81R,TP53:NM_001126116:exon2:c.A243G:p.R81R,TP53:NM_001126117:exon2:c.A243G:p.R81R,TP53:NM_001276697:exon2:c.A162G:p.R54R,TP53:NM_001276698:exon2:c.A162G:p.R54R,TP53:NM_001276699:exon2:c.A162G:p.R54R,TP53:NM_001126118:exon5:c.A522G:p.R174R,TP53:NM_000546:exon6:c.A639G:p.R213R,TP53:NM_001126112:exon6:c.A639G:p.R213R,TP53:NM_001126113:exon6:c.A639G:p.R213R,TP53:NM_…	CLINSIG=non-pathogenic;CLNDBN=not_specified;CLNREVSTAT=mult;CLNACC=RCV000036533.2;CLNDSDB=.;CLNDSDBID=.	ID=COSM249885;OCCURENCE=3(large_intestine),2(central_nervous_system)	rs1800372	rs1800372	0.012	0.013686	0.04	na	na	na	na	na	na	na	na	na	na	na	na	na	na	na	na	na	na	na	na	na	na	na	na	na	3563	0.016	0.0051	3112
chr17	7578228	7578228	A	G	exonic	TP53	na	synonymous SNV	TP53:NM_001126115:exon2:c.T225C:p.D75D,TP53:NM_001126116:exon2:c.T225C:p.D75D,TP53:NM_001126117:exon2:c.T225C:p.D75D,TP53:NM_001276697:exon2:c.T144C:p.D48D,TP53:NM_001276698:exon2:c.T144C:p.D48D,TP53:NM_001276699:exon2:c.T144C:p.D48D,TP53:NM_001126118:exon5:c.T504C:p.D168D,TP53:NM_000546:exon6:c.T621C:p.D207D,TP53:NM_001126112:exon6:c.T621C:p.D207D,TP53:NM_001126113:exon6:c.T621C:p.D207D,TP53:NM_…	na	ID=COSM45254;OCCURENCE=1(soft_tissue)	na	na	na	na	na	na	na	na	na	na	na	na	na	na	na	na	na	na	na	na	na	na	na	na	na	na	na	na	na	na	3540	0.0122	0.0064	3107
chr17	7579422	7579422	G	A	exonic	TP53	na	nonsynonymous SNV	TP53:NM_001126118:exon3:c.C148T:p.P50S,TP53:NM_000546:exon4:c.C265T:p.P89S,TP53:NM_001126112:exon4:c.C265T:p.P89S,TP53:NM_001126113:exon4:c.C265T:p.P89S,TP53:NM_001126114:exon4:c.C265T:p.P89S,TP53:NM_001276695:exon4:c.C148T:p.P50S,TP53:NM_001276696:exon4:c.C148T:p.P50S,TP53:NM_001276760:exon4:c.C148T:p.P50S,TP53:NM_001276761:exon4:c.C148T:p.P50S	na	ID=COSM43688;OCCURENCE=2(urinary_tract),1(oesophagus)	na	na	na	na	na	0.31	T	0.146	B	0.085	B	.	.	0.999	N	0.55	N	-1.99	D	0.644	D	0.887	D	0.49	1.591	11.28	1.39	0.247	0.853	9.776	2123	0.0127	0.0027	1857
ND03338 OS
Chr	Start	End	Ref	Alt	Func.refGene	Gene.refGene	GeneDetail.refGene	ExonicFunc.refGene	AAChange.refGene	clinvar_20140929	cosmic70	snp129	snp138	exac01	esp6500si_all	agilentv5	SIFT_score	SIFT_pred	Polyphen2_HDIV_score	Polyphen2_HDIV_pred	Polyphen2_HVAR_score	Polyphen2_HVAR_pred	LRT_score	LRT_pred	MutationTaster_score	MutationTaster_pred	MutationAssessor_score	MutationAssessor_pred	FATHMM_score	FATHMM_pred	RadialSVM_score	RadialSVM_pred	LR_score	LR_pred	VEST3_score	CADD_raw	CADD_phred	GERP++_RS	phyloP46way_placental	phyloP100way_vertebrate	SiPhy_29way_logOdds	Depth1	Vaf1	Vaf2	Depth2
chr17	7572892	7572892	G	A	UTR3	TP53	NM_001276761:c.*35C>T,NM_001276760:c.*35C>T,NM_001126112:c.*35C>T,NM_001126115:c.*35C>T,NM_001126114:c.*324C>T,NM_001276695:c.*236C>T,NM_000546:c.*35C>T,NM_001126117:c.*236C>T,NM_001126116:c.*324C>T,NM_001126118:c.*35C>T,NM_001276699:c.*236C>T,NM_001276698:c.*324C>T,NM_001276697:c.*35C>T,NM_001276696:c.*324C>T,NM_001126113:c.*236C>T	na	na	na	na	na	na	na	na	na	na	na	na	na	na	na	na	na	na	na	na	na	na	na	na	na	na	na	na	na	na	na	na	na	na	2054	0.017	0.0015	2015
chr17	7572893	7572893	G	A	UTR3	TP53	NM_001276761:c.*34C>T,NM_001276760:c.*34C>T,NM_001126112:c.*34C>T,NM_001126115:c.*34C>T,NM_001126114:c.*323C>T,NM_001276695:c.*235C>T,NM_000546:c.*34C>T,NM_001126117:c.*235C>T,NM_001126116:c.*323C>T,NM_001126118:c.*34C>T,NM_001276699:c.*235C>T,NM_001276698:c.*323C>T,NM_001276697:c.*34C>T,NM_001276696:c.*323C>T,NM_001126113:c.*235C>T	na	na	na	na	na	na	7.892e-06	na	na	na	na	na	na	na	na	na	na	na	na	na	na	na	na	na	na	na	na	na	na	na	na	na	na	na	2053	0.018	0.002	2008
chr17	7576563	7576563	A	G	exonic	TP53	na	nonsynonymous SNV	TP53:NM_001126117:exon6:c.T619C:p.C207R,TP53:NM_001276699:exon6:c.T538C:p.C180R,TP53:NM_001126113:exon10:c.T1015C:p.C339R,TP53:NM_001276695:exon10:c.T898C:p.C300R	na	na	na	na	1.615e-05	na	na	0	D	0	B	0	B	.	.	1	N	.	.	-5.69	D	0.664	D	0.896	D	0.069	-0.86	0.526	-0.572	-0.193	-0.389	3.476	3220	0.0109	0.0059	3559
chr17	7576645	7576645	A	G	exonic	TP53	na	nonsynonymous SNV	TP53:NM_001126116:exon6:c.T610C:p.F204L,TP53:NM_001276698:exon6:c.T529C:p.F177L,TP53:NM_001126114:exon10:c.T1006C:p.F336L,TP53:NM_001276696:exon10:c.T889C:p.F297L	na	na	na	na	na	na	na	.	.	0.927	P	0.801	P	.	.	0.908	D	.	.	-5.64	D	1.063	D	0.956	D	0.243	2.782	15.26	1.8	1.075	1.353	5.647	2861	0.0115	0.005	3194
chr17	7576874	7576874	A	G	exonic	TP53	na	synonymous SNV	TP53:NM_001126115:exon5:c.T576C:p.D192D,TP53:NM_001126116:exon5:c.T576C:p.D192D,TP53:NM_001126117:exon5:c.T576C:p.D192D,TP53:NM_001276697:exon5:c.T495C:p.D165D,TP53:NM_001276698:exon5:c.T495C:p.D165D,TP53:NM_001276699:exon5:c.T495C:p.D165D,TP53:NM_001126118:exon8:c.T855C:p.D285D,TP53:NM_000546:exon9:c.T972C:p.D324D,TP53:NM_001126112:exon9:c.T972C:p.D324D,TP53:NM_001126113:exon9:c.T972C:p.D324D,TP…	na	ID=COSM45815;OCCURENCE=1(central_nervous_system)	na	na	na	na	na	0	D	.	.	.	.	.	.	1	D	.	.	.	.	-0.634	T	0.251	T	.	1.15	9.682	2.8	0.963	1.194	7.791	3126	0.0106	0.0019	3659
chr17	7578192	7578192	G	A	exonic	TP53	na	synonymous SNV	TP53:NM_001126115:exon2:c.C261T:p.P87P,TP53:NM_001126116:exon2:c.C261T:p.P87P,TP53:NM_001126117:exon2:c.C261T:p.P87P,TP53:NM_001276697:exon2:c.C180T:p.P60P,TP53:NM_001276698:exon2:c.C180T:p.P60P,TP53:NM_001276699:exon2:c.C180T:p.P60P,TP53:NM_001126118:exon5:c.C540T:p.P180P,TP53:NM_000546:exon6:c.C657T:p.P219P,TP53:NM_001126112:exon6:c.C657T:p.P219P,TP53:NM_001126113:exon6:c.C657T:p.P219P,TP53:NM_…	na	ID=COSM44689;OCCURENCE=1(upper_aerodigestive_tract),2(soft_tissue)	na	na	na	na	na	na	na	na	na	na	na	na	na	na	na	na	na	na	na	na	na	na	na	na	na	na	na	na	na	na	3123	0.0122	0.0006	3565
ND03339 OD-Clear
Chr	Start	End	Ref	Alt	Func.refGene	Gene.refGene	GeneDetail.refGene	ExonicFunc.refGene	AAChange.refGene	clinvar_20140929	cosmic70	snp129	snp138	exac01	esp6500si_all	agilentv5	SIFT_score	SIFT_pred	Polyphen2_HDIV_score	Polyphen2_HDIV_pred	Polyphen2_HVAR_score	Polyphen2_HVAR_pred	LRT_score	LRT_pred	MutationTaster_score	MutationTaster_pred	MutationAssessor_score	MutationAssessor_pred	FATHMM_score	FATHMM_pred	RadialSVM_score	RadialSVM_pred	LR_score	LR_pred	VEST3_score	CADD_raw	CADD_phred	GERP++_RS	phyloP46way_placental	phyloP100way_vertebrate	SiPhy_29way_logOdds	Depth1	Vaf1	Vaf2	Depth2
chr17	7572907	7572907	G	A	UTR3	TP53	NM_001276761:c.*20C>T,NM_001276760:c.*20C>T,NM_001126112:c.*20C>T,NM_001126115:c.*20C>T,NM_001126114:c.*309C>T,NM_001276695:c.*221C>T,NM_000546:c.*20C>T,NM_001126117:c.*221C>T,NM_001126116:c.*309C>T,NM_001126118:c.*20C>T,NM_001276699:c.*221C>T,NM_001276698:c.*309C>T,NM_001276697:c.*20C>T,NM_001276696:c.*309C>T,NM_001126113:c.*221C>T	na	na	na	na	na	na	na	na	na	na	na	na	na	na	na	na	na	na	na	na	na	na	na	na	na	na	na	na	na	na	na	na	na	na	3900	0.0108	0.0016	1832
chr17	7578415	7578415	A	G	exonic	TP53	na	nonsynonymous SNV	TP53:NM_001126115:exon1:c.T119C:p.V40A,TP53:NM_001126116:exon1:c.T119C:p.V40A,TP53:NM_001126117:exon1:c.T119C:p.V40A,TP53:NM_001276697:exon1:c.T38C:p.V13A,TP53:NM_001276698:exon1:c.T38C:p.V13A,TP53:NM_001276699:exon1:c.T38C:p.V13A,TP53:NM_001126118:exon4:c.T398C:p.V133A,TP53:NM_000546:exon5:c.T515C:p.V172A,TP53:NM_001126112:exon5:c.T515C:p.V172A,TP53:NM_001126113:exon5:c.T515C:p.V172A,TP53:NM_001…	na	ID=COSM44996;OCCURENCE=2(haematopoietic_and_lymphoid_tissue),2(prostate)	na	na	na	na	na	0.05	D	1	D	1	D	0	D	1	D	2.14	M	-7.2	D	0.956	D	0.991	D	0.82	4.215	21.9	5.59	2.263	9.287	14.037	4374	0.0123	0.0078	2700
chr17	7578426	7578426	G	A	exonic	TP53	na	synonymous SNV	TP53:NM_001126115:exon1:c.C108T:p.H36H,TP53:NM_001126116:exon1:c.C108T:p.H36H,TP53:NM_001126117:exon1:c.C108T:p.H36H,TP53:NM_001276697:exon1:c.C27T:p.H9H,TP53:NM_001276698:exon1:c.C27T:p.H9H,TP53:NM_001276699:exon1:c.C27T:p.H9H,TP53:NM_001126118:exon4:c.C387T:p.H129H,TP53:NM_000546:exon5:c.C504T:p.H168H,TP53:NM_001126112:exon5:c.C504T:p.H168H,TP53:NM_001126113:exon5:c.C504T:p.H168H,TP53:NM_001126…	na	ID=COSM45479;OCCURENCE=1(breast),1(bone),2(cervix)	na	na	1.578e-05	na	na	na	na	na	na	na	na	na	na	na	na	na	na	na	na	na	na	na	na	na	na	na	na	na	na	na	4382	0.0137	0.0007	2744
ND03339 OS-Cat
Chr	Start	End	Ref	Alt	Func.refGene	Gene.refGene	GeneDetail.refGene	ExonicFunc.refGene	AAChange.refGene	clinvar_20140929	cosmic70	snp129	snp138	exac01	esp6500si_all	agilentv5	SIFT_score	SIFT_pred	Polyphen2_HDIV_score	Polyphen2_HDIV_pred	Polyphen2_HVAR_score	Polyphen2_HVAR_pred	LRT_score	LRT_pred	MutationTaster_score	MutationTaster_pred	MutationAssessor_score	MutationAssessor_pred	FATHMM_score	FATHMM_pred	RadialSVM_score	RadialSVM_pred	LR_score	LR_pred	VEST3_score	CADD_raw	CADD_phred	GERP++_RS	phyloP46way_placental	phyloP100way_vertebrate	SiPhy_29way_logOdds	Depth1	Vaf1	Vaf2	Depth2
chr17	7572985	7572985	T	C	exonic	TP53	na	nonsynonymous SNV	TP53:NM_001126115:exon7:c.A728G:p.Q243R,TP53:NM_001276697:exon7:c.A647G:p.Q216R,TP53:NM_001126118:exon10:c.A1007G:p.Q336R,TP53:NM_000546:exon11:c.A1124G:p.Q375R,TP53:NM_001126112:exon11:c.A1124G:p.Q375R,TP53:NM_001276760:exon11:c.A1007G:p.Q336R,TP53:NM_001276761:exon11:c.A1007G:p.Q336R	na	na	na	na	na	na	na	0.56	T	0.161	B	0.067	B	0.891	N	0.976	N	2.14	M	-5.53	D	0.575	D	0.923	D	0.212	1.398	10.61	3.04	0.45	1.301	9.454	1779	0.0154	0.0016	3851
chr17	7576637	7576637	T	C	exonic	TP53	na	synonymous SNV	TP53:NM_001126116:exon6:c.A618G:p.K206K,TP53:NM_001276698:exon6:c.A537G:p.K179K,TP53:NM_001126114:exon10:c.A1014G:p.K338K,TP53:NM_001276696:exon10:c.A897G:p.K299K	na	na	na	na	na	na	na	na	na	na	na	na	na	na	na	na	na	na	na	na	na	na	na	na	na	na	na	na	na	na	na	na	5556	0.0105	0.007	8011
chr17	7576655	7576655	G	A	exonic	TP53	na	synonymous SNV	TP53:NM_001126116:exon6:c.C600T:p.D200D,TP53:NM_001276698:exon6:c.C519T:p.D173D,TP53:NM_001126114:exon10:c.C996T:p.D332D,TP53:NM_001276696:exon10:c.C879T:p.D293D	na	na	na	na	7.958e-06	na	na	na	na	na	na	na	na	na	na	na	na	na	na	na	na	na	na	na	na	na	na	na	na	na	na	na	2973	0.0141	0.0014	3607
chr17	7577505	7577505	T	C	exonic	TP53	na	nonsynonymous SNV	TP53:NM_001126115:exon3:c.A380G:p.D127G,TP53:NM_001126116:exon3:c.A380G:p.D127G,TP53:NM_001126117:exon3:c.A380G:p.D127G,TP53:NM_001276697:exon3:c.A299G:p.D100G,TP53:NM_001276698:exon3:c.A299G:p.D100G,TP53:NM_001276699:exon3:c.A299G:p.D100G,TP53:NM_001126118:exon6:c.A659G:p.D220G,TP53:NM_000546:exon7:c.A776G:p.D259G,TP53:NM_001126112:exon7:c.A776G:p.D259G,TP53:NM_001126113:exon7:c.A776G:p.D259G,TP…	na	ID=COSM45615;OCCURENCE=3(upper_aerodigestive_tract),1(stomach)	na	na	7.892e-06	na	na	0.09	T	0.01	B	0.113	B	0	D	0.996	D	2.25	M	-6.68	D	1.094	D	0.972	D	0.754	1.997	12.63	4.52	2.036	2.616	7.642	2987	0.0107	0.0031	3896
chr17	7578216	7578216	A	G	exonic	TP53	na	synonymous SNV	TP53:NM_001126115:exon2:c.T237C:p.T79T,TP53:NM_001126116:exon2:c.T237C:p.T79T,TP53:NM_001126117:exon2:c.T237C:p.T79T,TP53:NM_001276697:exon2:c.T156C:p.T52T,TP53:NM_001276698:exon2:c.T156C:p.T52T,TP53:NM_001276699:exon2:c.T156C:p.T52T,TP53:NM_001126118:exon5:c.T516C:p.T172T,TP53:NM_000546:exon6:c.T633C:p.T211T,TP53:NM_001126112:exon6:c.T633C:p.T211T,TP53:NM_001126113:exon6:c.T633C:p.T211T,TP53:NM_…	na	ID=COSM1386674,COSM1386673,COSM1386672,COSM46211,COSM1386675;OCCURENCE=1(large_intestine),8(breast)	na	na	na	na	na	na	na	na	na	na	na	na	na	na	na	na	na	na	na	na	na	na	na	na	na	na	na	na	na	na	3254	0.0104	0.0053	4762
chr17	7578270	7578270	A	G	exonic	TP53	na	synonymous SNV	TP53:NM_001126115:exon2:c.T183C:p.H61H,TP53:NM_001126116:exon2:c.T183C:p.H61H,TP53:NM_001126117:exon2:c.T183C:p.H61H,TP53:NM_001276697:exon2:c.T102C:p.H34H,TP53:NM_001276698:exon2:c.T102C:p.H34H,TP53:NM_001276699:exon2:c.T102C:p.H34H,TP53:NM_001126118:exon5:c.T462C:p.H154H,TP53:NM_000546:exon6:c.T579C:p.H193H,TP53:NM_001126112:exon6:c.T579C:p.H193H,TP53:NM_001126113:exon6:c.T579C:p.H193H,TP53:NM_…	na	ID=COSM44848;OCCURENCE=2(haematopoietic_and_lymphoid_tissue)	na	na	na	na	na	na	na	na	na	na	na	na	na	na	na	na	na	na	na	na	na	na	na	na	na	na	na	na	na	na	3268	0.0101	0.0042	4761
ND03375 OD
Chr	Start	End	Ref	Alt	Func.refGene	Gene.refGene	GeneDetail.refGene	ExonicFunc.refGene	AAChange.refGene	clinvar_20140929	cosmic70	snp129	snp138	exac01	esp6500si_all	agilentv5	SIFT_score	SIFT_pred	Polyphen2_HDIV_score	Polyphen2_HDIV_pred	Polyphen2_HVAR_score	Polyphen2_HVAR_pred	LRT_score	LRT_pred	MutationTaster_score	MutationTaster_pred	MutationAssessor_score	MutationAssessor_pred	FATHMM_score	FATHMM_pred	RadialSVM_score	RadialSVM_pred	LR_score	LR_pred	VEST3_score	CADD_raw	CADD_phred	GERP++_RS	phyloP46way_placental	phyloP100way_vertebrate	SiPhy_29way_logOdds	Depth1	Vaf1	Vaf2	Depth2
chr17	7576864	7576864	A	G	exonic	TP53	na	nonsynonymous SNV	TP53:NM_001126115:exon5:c.T586C:p.F196L,TP53:NM_001126116:exon5:c.T586C:p.F196L,TP53:NM_001126117:exon5:c.T586C:p.F196L,TP53:NM_001276697:exon5:c.T505C:p.F169L,TP53:NM_001276698:exon5:c.T505C:p.F169L,TP53:NM_001276699:exon5:c.T505C:p.F169L,TP53:NM_001126118:exon8:c.T865C:p.F289L,TP53:NM_000546:exon9:c.T982C:p.F328L,TP53:NM_001126112:exon9:c.T982C:p.F328L,TP53:NM_001126113:exon9:c.T982C:p.F328L,TP…	na	na	na	na	na	na	na	0.24	T	0.971	D	0.85	P	0	D	1	D	2.235	M	-4.23	D	1.056	D	0.983	D	0.789	4.57	24.8	4.95	2.084	3.403	10.933	3318	0.013	0.0054	3315
chr17	7579326	7579326	A	G	exonic	TP53	na	nonsynonymous SNV	TP53:NM_001126118:exon3:c.T244C:p.S82P,TP53:NM_000546:exon4:c.T361C:p.S121P,TP53:NM_001126112:exon4:c.T361C:p.S121P,TP53:NM_001126113:exon4:c.T361C:p.S121P,TP53:NM_001126114:exon4:c.T361C:p.S121P,TP53:NM_001276695:exon4:c.T244C:p.S82P,TP53:NM_001276696:exon4:c.T244C:p.S82P,TP53:NM_001276760:exon4:c.T244C:p.S82P,TP53:NM_001276761:exon4:c.T244C:p.S82P	na	ID=COSM1386841,COSM1386843,COSM1386842;OCCURENCE=1(large_intestine)	na	na	na	na	na	0	D	1	D	0.998	D	0	D	1	D	3.055	M	-7.21	D	0.933	D	0.994	D	0.857	4.443	23.7	4.75	2.125	5.565	12.536	2893	0.0107	0.0051	2373
ND03375 OS
Chr	Start	End	Ref	Alt	Func.refGene	Gene.refGene	GeneDetail.refGene	ExonicFunc.refGene	AAChange.refGene	clinvar_20140929	cosmic70	snp129	snp138	exac01	esp6500si_all	agilentv5	SIFT_score	SIFT_pred	Polyphen2_HDIV_score	Polyphen2_HDIV_pred	Polyphen2_HVAR_score	Polyphen2_HVAR_pred	LRT_score	LRT_pred	MutationTaster_score	MutationTaster_pred	MutationAssessor_score	MutationAssessor_pred	FATHMM_score	FATHMM_pred	RadialSVM_score	RadialSVM_pred	LR_score	LR_pred	VEST3_score	CADD_raw	CADD_phred	GERP++_RS	phyloP46way_placental	phyloP100way_vertebrate	SiPhy_29way_logOdds	Depth1	Vaf1	Vaf2	Depth2
chr17	7577507	7577507	T	C	exonic	TP53	na	synonymous SNV	TP53:NM_001126115:exon3:c.A378G:p.E126E,TP53:NM_001126116:exon3:c.A378G:p.E126E,TP53:NM_001126117:exon3:c.A378G:p.E126E,TP53:NM_001276697:exon3:c.A297G:p.E99E,TP53:NM_001276698:exon3:c.A297G:p.E99E,TP53:NM_001276699:exon3:c.A297G:p.E99E,TP53:NM_001126118:exon6:c.A657G:p.E219E,TP53:NM_000546:exon7:c.A774G:p.E258E,TP53:NM_001126112:exon7:c.A774G:p.E258E,TP53:NM_001126113:exon7:c.A774G:p.E258E,TP53:…	na	ID=COSM1564207,COSM1564209,COSM1564208;OCCURENCE=1(large_intestine)	na	na	na	na	na	na	na	na	na	na	na	na	na	na	na	na	na	na	na	na	na	na	na	na	na	na	na	na	na	na	3174	0.0117	0.0047	3408
chr17	7577510	7577510	C	T	exonic	TP53	na	synonymous SNV	TP53:NM_001126115:exon3:c.G375A:p.L125L,TP53:NM_001126116:exon3:c.G375A:p.L125L,TP53:NM_001126117:exon3:c.G375A:p.L125L,TP53:NM_001276697:exon3:c.G294A:p.L98L,TP53:NM_001276698:exon3:c.G294A:p.L98L,TP53:NM_001276699:exon3:c.G294A:p.L98L,TP53:NM_001126118:exon6:c.G654A:p.L218L,TP53:NM_000546:exon7:c.G771A:p.L257L,TP53:NM_001126112:exon7:c.G771A:p.L257L,TP53:NM_001126113:exon7:c.G771A:p.L257L,TP53:…	na	ID=COSM45105,COSM1386603,COSM1386604;OCCURENCE=1(breast),1(pancreas),1(large_intestine)	na	na	na	na	na	na	na	na	na	na	na	na	na	na	na	na	na	na	na	na	na	na	na	na	na	na	na	na	na	na	3084	0.0195	0.0039	3312
chr17	7577552	7577552	C	T	exonic	TP53	na	nonsynonymous SNV	TP53:NM_001126115:exon3:c.G333A:p.M111I,TP53:NM_001126116:exon3:c.G333A:p.M111I,TP53:NM_001126117:exon3:c.G333A:p.M111I,TP53:NM_001276697:exon3:c.G252A:p.M84I,TP53:NM_001276698:exon3:c.G252A:p.M84I,TP53:NM_001276699:exon3:c.G252A:p.M84I,TP53:NM_001126118:exon6:c.G612A:p.M204I,TP53:NM_000546:exon7:c.G729A:p.M243I,TP53:NM_001126112:exon7:c.G729A:p.M243I,TP53:NM_001126113:exon7:c.G729A:p.M243I,TP53:…	na	ID=COSM44129;OCCURENCE=1(liver),2(breast),1(oesophagus),1(stomach)	na	na	na	na	na	0	D	0.999	D	0.999	D	0	D	1	D	2.18	M	-6.64	D	1.026	D	0.986	D	0.537	4.047	20.8	3.64	1.294	3.751	12.204	3214	0.0314	0.0014	3456
chr17	7578484	7578484	G	A	exonic	TP53	na	nonsynonymous SNV	TP53:NM_001126115:exon1:c.C50T:p.S17F,TP53:NM_001126116:exon1:c.C50T:p.S17F,TP53:NM_001126117:exon1:c.C50T:p.S17F,TP53:NM_001126118:exon4:c.C329T:p.S110F,TP53:NM_000546:exon5:c.C446T:p.S149F,TP53:NM_001126112:exon5:c.C446T:p.S149F,TP53:NM_001126113:exon5:c.C446T:p.S149F,TP53:NM_001126114:exon5:c.C446T:p.S149F,TP53:NM_001276695:exon5:c.C329T:p.S110F,TP53:NM_001276696:exon5:c.C329T:p.S110F,TP53:NM_…	na	ID=COSM44500;OCCURENCE=1(thyroid),1(upper_aerodigestive_tract),2(skin),1(ovary)	na	na	na	na	na	0.03	D	0.994	D	0.923	D	0.102	N	1	N	1.46	L	-6.71	D	1.036	D	0.982	D	0.579	0.487	6.642	5.48	2.733	1.856	12.9	2646	0.0113	0.0004	2756
chr17	7579335	7579335	T	C	exonic	TP53	na	nonsynonymous SNV	TP53:NM_001126118:exon3:c.A235G:p.T79A,TP53:NM_000546:exon4:c.A352G:p.T118A,TP53:NM_001126112:exon4:c.A352G:p.T118A,TP53:NM_001126113:exon4:c.A352G:p.T118A,TP53:NM_001126114:exon4:c.A352G:p.T118A,TP53:NM_001276695:exon4:c.A235G:p.T79A,TP53:NM_001276696:exon4:c.A235G:p.T79A,TP53:NM_001276760:exon4:c.A235G:p.T79A,TP53:NM_001276761:exon4:c.A235G:p.T79A	na	ID=COSM44022;OCCURENCE=1(haematopoietic_and_lymphoid_tissue)	na	na	na	na	na	0.02	D	1	D	0.999	D	0	D	1	D	1.265	L	-6.78	D	1.027	D	0.981	D	0.729	4.35	22.9	4.75	2.125	6.383	12.536	2411	0.012	0.0068	2941
ND03666 OD
Chr	Start	End	Ref	Alt	Func.refGene	Gene.refGene	GeneDetail.refGene	ExonicFunc.refGene	AAChange.refGene	clinvar_20140929	cosmic70	snp129	snp138	exac01	esp6500si_all	agilentv5	SIFT_score	SIFT_pred	Polyphen2_HDIV_score	Polyphen2_HDIV_pred	Polyphen2_HVAR_score	Polyphen2_HVAR_pred	LRT_score	LRT_pred	MutationTaster_score	MutationTaster_pred	MutationAssessor_score	MutationAssessor_pred	FATHMM_score	FATHMM_pred	RadialSVM_score	RadialSVM_pred	LR_score	LR_pred	VEST3_score	CADD_raw	CADD_phred	GERP++_RS	phyloP46way_placental	phyloP100way_vertebrate	SiPhy_29way_logOdds	Depth1	Vaf1	Vaf2	Depth2
chr17	7572893	7572893	G	A	UTR3	TP53	NM_001276761:c.*34C>T,NM_001276760:c.*34C>T,NM_001126112:c.*34C>T,NM_001126115:c.*34C>T,NM_001126114:c.*323C>T,NM_001276695:c.*235C>T,NM_000546:c.*34C>T,NM_001126117:c.*235C>T,NM_001126116:c.*323C>T,NM_001126118:c.*34C>T,NM_001276699:c.*235C>T,NM_001276698:c.*323C>T,NM_001276697:c.*34C>T,NM_001276696:c.*323C>T,NM_001126113:c.*235C>T	na	na	na	na	na	na	7.892e-06	na	na	na	na	na	na	na	na	na	na	na	na	na	na	na	na	na	na	na	na	na	na	na	na	na	na	na	2616	0.0131	0.0042	1659
chr17	7576637	7576637	T	C	exonic	TP53	na	synonymous SNV	TP53:NM_001126116:exon6:c.A618G:p.K206K,TP53:NM_001276698:exon6:c.A537G:p.K179K,TP53:NM_001126114:exon10:c.A1014G:p.K338K,TP53:NM_001276696:exon10:c.A897G:p.K299K	na	na	na	na	na	na	na	na	na	na	na	na	na	na	na	na	na	na	na	na	na	na	na	na	na	na	na	na	na	na	na	na	6132	0.0118	0.0082	4918
chr17	7579335	7579335	T	C	exonic	TP53	na	nonsynonymous SNV	TP53:NM_001126118:exon3:c.A235G:p.T79A,TP53:NM_000546:exon4:c.A352G:p.T118A,TP53:NM_001126112:exon4:c.A352G:p.T118A,TP53:NM_001126113:exon4:c.A352G:p.T118A,TP53:NM_001126114:exon4:c.A352G:p.T118A,TP53:NM_001276695:exon4:c.A235G:p.T79A,TP53:NM_001276696:exon4:c.A235G:p.T79A,TP53:NM_001276760:exon4:c.A235G:p.T79A,TP53:NM_001276761:exon4:c.A235G:p.T79A	na	ID=COSM44022;OCCURENCE=1(haematopoietic_and_lymphoid_tissue)	na	na	na	na	na	0.02	D	1	D	0.999	D	0	D	1	D	1.265	L	-6.78	D	1.027	D	0.981	D	0.729	4.35	22.9	4.75	2.125	6.383	12.536	2513	0.0108	0.004	2003
ND03666 OS
Chr	Start	End	Ref	Alt	Func.refGene	Gene.refGene	GeneDetail.refGene	ExonicFunc.refGene	AAChange.refGene	clinvar_20140929	cosmic70	snp129	snp138	exac01	esp6500si_all	agilentv5	SIFT_score	SIFT_pred	Polyphen2_HDIV_score	Polyphen2_HDIV_pred	Polyphen2_HVAR_score	Polyphen2_HVAR_pred	LRT_score	LRT_pred	MutationTaster_score	MutationTaster_pred	MutationAssessor_score	MutationAssessor_pred	FATHMM_score	FATHMM_pred	RadialSVM_score	RadialSVM_pred	LR_score	LR_pred	VEST3_score	CADD_raw	CADD_phred	GERP++_RS	phyloP46way_placental	phyloP100way_vertebrate	SiPhy_29way_logOdds	Depth1	Vaf1	Vaf2	Depth2
chr17	7572906	7572906	G	A	UTR3	TP53	NM_001276761:c.*21C>T,NM_001276760:c.*21C>T,NM_001126112:c.*21C>T,NM_001126115:c.*21C>T,NM_001126114:c.*310C>T,NM_001276695:c.*222C>T,NM_000546:c.*21C>T,NM_001126117:c.*222C>T,NM_001126116:c.*310C>T,NM_001126118:c.*21C>T,NM_001276699:c.*222C>T,NM_001276698:c.*310C>T,NM_001276697:c.*21C>T,NM_001276696:c.*310C>T,NM_001126113:c.*222C>T	na	na	na	na	na	na	na	na	na	na	na	na	na	na	na	na	na	na	na	na	na	na	na	na	na	na	na	na	na	na	na	na	na	na	1661	0.0114	0.0015	2609
chr17	7576548	7576548	T	C	exonic	TP53	na	nonsynonymous SNV	TP53:NM_001126117:exon6:c.A634G:p.N212D,TP53:NM_001276699:exon6:c.A553G:p.N185D,TP53:NM_001126113:exon10:c.A1030G:p.N344D,TP53:NM_001276695:exon10:c.A913G:p.N305D	na	na	na	na	na	na	na	0	D	0.927	P	0.801	P	.	.	1	N	.	.	-5.74	D	0.876	D	0.955	D	0.088	2.277	13.57	0.893	0.645	1.653	4.017	2846	0.0116	0.003	3629
chr17	7577515	7577515	T	C	exonic	TP53	na	nonsynonymous SNV	TP53:NM_001126115:exon3:c.A370G:p.T124A,TP53:NM_001126116:exon3:c.A370G:p.T124A,TP53:NM_001126117:exon3:c.A370G:p.T124A,TP53:NM_001276697:exon3:c.A289G:p.T97A,TP53:NM_001276698:exon3:c.A289G:p.T97A,TP53:NM_001276699:exon3:c.A289G:p.T97A,TP53:NM_001126118:exon6:c.A649G:p.T217A,TP53:NM_000546:exon7:c.A766G:p.T256A,TP53:NM_001126112:exon7:c.A766G:p.T256A,TP53:NM_001126113:exon7:c.A766G:p.T256A,TP53:…	na	ID=COSM44544;OCCURENCE=1(lung),1(haematopoietic_and_lymphoid_tissue),1(urinary_tract)	na	na	na	na	na	0	D	0.999	D	0.988	D	0	D	1	D	2.59	M	-7.06	D	1.047	D	0.989	D	0.923	3.007	16.03	3.51	0.87	6.054	8.844	2593	0.0131	0.0053	3208
chr17	7578187	7578187	T	C	exonic	TP53	na	nonsynonymous SNV	TP53:NM_001126115:exon2:c.A266G:p.E89G,TP53:NM_001126116:exon2:c.A266G:p.E89G,TP53:NM_001126117:exon2:c.A266G:p.E89G,TP53:NM_001276697:exon2:c.A185G:p.E62G,TP53:NM_001276698:exon2:c.A185G:p.E62G,TP53:NM_001276699:exon2:c.A185G:p.E62G,TP53:NM_001126118:exon5:c.A545G:p.E182G,TP53:NM_000546:exon6:c.A662G:p.E221G,TP53:NM_001126112:exon6:c.A662G:p.E221G,TP53:NM_001126113:exon6:c.A662G:p.E221G,TP53:NM_…	na	ID=COSM1386656,COSM1386657,COSM45516,COSM1386658;OCCURENCE=2(large_intestine),1(lung)	na	na	na	na	na	0	D	0.998	D	0.968	D	0	D	1	D	1.855	L	-7.24	D	0.956	D	0.99	D	0.878	3.66	18.6	5.28	2.128	5.105	13.475	2616	0.0103	0.0034	3514
chr17	7578507	7578507	G	A	exonic	TP53	na	synonymous SNV	TP53:NM_001126115:exon1:c.C27T:p.C9C,TP53:NM_001126116:exon1:c.C27T:p.C9C,TP53:NM_001126117:exon1:c.C27T:p.C9C,TP53:NM_001126118:exon4:c.C306T:p.C102C,TP53:NM_000546:exon5:c.C423T:p.C141C,TP53:NM_001126112:exon5:c.C423T:p.C141C,TP53:NM_001126113:exon5:c.C423T:p.C141C,TP53:NM_001126114:exon5:c.C423T:p.C141C,TP53:NM_001276695:exon5:c.C306T:p.C102C,TP53:NM_001276696:exon5:c.C306T:p.C102C,TP53:NM_001…	na	ID=COSM45102;OCCURENCE=1(lung),1(oesophagus),2(ovary)	na	na	na	na	na	na	na	na	na	na	na	na	na	na	na	na	na	na	na	na	na	na	na	na	na	na	na	na	na	na	2205	0.0191	0.0007	2958
ND03683 OD
Chr	Start	End	Ref	Alt	Func.refGene	Gene.refGene	GeneDetail.refGene	ExonicFunc.refGene	AAChange.refGene	clinvar_20140929	cosmic70	snp129	snp138	exac01	esp6500si_all	agilentv5	SIFT_score	SIFT_pred	Polyphen2_HDIV_score	Polyphen2_HDIV_pred	Polyphen2_HVAR_score	Polyphen2_HVAR_pred	LRT_score	LRT_pred	MutationTaster_score	MutationTaster_pred	MutationAssessor_score	MutationAssessor_pred	FATHMM_score	FATHMM_pred	RadialSVM_score	RadialSVM_pred	LR_score	LR_pred	VEST3_score	CADD_raw	CADD_phred	GERP++_RS	phyloP46way_placental	phyloP100way_vertebrate	SiPhy_29way_logOdds	Depth1	Vaf1	Vaf2	Depth2
chr17	7573000	7573000	T	C	exonic	TP53	na	nonsynonymous SNV	TP53:NM_001126115:exon7:c.A713G:p.K238R,TP53:NM_001276697:exon7:c.A632G:p.K211R,TP53:NM_001126118:exon10:c.A992G:p.K331R,TP53:NM_000546:exon11:c.A1109G:p.K370R,TP53:NM_001126112:exon11:c.A1109G:p.K370R,TP53:NM_001276760:exon11:c.A992G:p.K331R,TP53:NM_001276761:exon11:c.A992G:p.K331R	na	na	na	na	na	na	na	0.32	T	0.372	B	0.063	B	0.003	N	1	D	2.43	M	-5.65	D	1.046	D	0.934	D	0.336	3.823	19.41	5.31	2.234	3.432	11.571	2734	0.0106	0.005	2006
chr17	7577115	7577115	A	G	exonic	TP53	na	nonsynonymous SNV	TP53:NM_001126115:exon4:c.T427C:p.C143R,TP53:NM_001126116:exon4:c.T427C:p.C143R,TP53:NM_001126117:exon4:c.T427C:p.C143R,TP53:NM_001276697:exon4:c.T346C:p.C116R,TP53:NM_001276698:exon4:c.T346C:p.C116R,TP53:NM_001276699:exon4:c.T346C:p.C116R,TP53:NM_001126118:exon7:c.T706C:p.C236R,TP53:NM_000546:exon8:c.T823C:p.C275R,TP53:NM_001126112:exon8:c.T823C:p.C275R,TP53:NM_001126113:exon8:c.T823C:p.C275R,TP…	na	ID=COSM43902;OCCURENCE=1(small_intestine),1(stomach),1(central_nervous_system),1(lung),2(oesophagus),1(large_intestine),1(haematopoietic_and_lymphoid_tissue)	na	na	na	na	na	0	D	1	D	1	D	0	D	1	D	3.34	M	-7.39	D	0.931	D	0.994	D	0.994	4.225	22	4.92	2.067	9.06	12.562	2328	0.0146	0.0016	2461
chr17	7578486	7578486	A	G	exonic	TP53	na	synonymous SNV	TP53:NM_001126115:exon1:c.T48C:p.D16D,TP53:NM_001126116:exon1:c.T48C:p.D16D,TP53:NM_001126117:exon1:c.T48C:p.D16D,TP53:NM_001126118:exon4:c.T327C:p.D109D,TP53:NM_000546:exon5:c.T444C:p.D148D,TP53:NM_001126112:exon5:c.T444C:p.D148D,TP53:NM_001126113:exon5:c.T444C:p.D148D,TP53:NM_001126114:exon5:c.T444C:p.D148D,TP53:NM_001276695:exon5:c.T327C:p.D109D,TP53:NM_001276696:exon5:c.T327C:p.D109D,TP53:NM_…	na	ID=COSM44634;OCCURENCE=1(pleura)	na	na	na	na	na	na	na	na	na	na	na	na	na	na	na	na	na	na	na	na	na	na	na	na	na	na	na	na	na	na	2899	0.0131	0.0064	2666
chr17	7578501	7578501	C	T	exonic	TP53	na	synonymous SNV	TP53:NM_001126115:exon1:c.G33A:p.V11V,TP53:NM_001126116:exon1:c.G33A:p.V11V,TP53:NM_001126117:exon1:c.G33A:p.V11V,TP53:NM_001126118:exon4:c.G312A:p.V104V,TP53:NM_000546:exon5:c.G429A:p.V143V,TP53:NM_001126112:exon5:c.G429A:p.V143V,TP53:NM_001126113:exon5:c.G429A:p.V143V,TP53:NM_001126114:exon5:c.G429A:p.V143V,TP53:NM_001276695:exon5:c.G312A:p.V104V,TP53:NM_001276696:exon5:c.G312A:p.V104V,TP53:NM_…	na	ID=COSM3958843,COSM3958847,COSM3958842,COSM46087,COSM3958845,COSM3958846,COSM3958844;OCCURENCE=1(lung),1(breast)	na	na	na	na	na	na	na	na	na	na	na	na	na	na	na	na	na	na	na	na	na	na	na	na	na	na	na	na	na	na	3181	0.0107	0.0003	2866
chr17	7578502	7578502	A	G	exonic	TP53	na	nonsynonymous SNV	TP53:NM_001126115:exon1:c.T32C:p.V11A,TP53:NM_001126116:exon1:c.T32C:p.V11A,TP53:NM_001126117:exon1:c.T32C:p.V11A,TP53:NM_001126118:exon4:c.T311C:p.V104A,TP53:NM_000546:exon5:c.T428C:p.V143A,TP53:NM_001126112:exon5:c.T428C:p.V143A,TP53:NM_001126113:exon5:c.T428C:p.V143A,TP53:NM_001126114:exon5:c.T428C:p.V143A,TP53:NM_001276695:exon5:c.T311C:p.V104A,TP53:NM_001276696:exon5:c.T311C:p.V104A,TP53:NM_…	na	ID=COSM98968,COSM98969,COSM98967,COSM11306,COSM1666839,COSM3388219,COSM179830;OCCURENCE=1(ovary),1(breast),5(large_intestine),1(pancreas),2(stomach),2(oesophagus),1(vulva),1(upper_aerodigestive_tract),2(lung)	na	na	na	na	na	0	D	1	D	0.998	D	0.016	N	0.995	D	2.88	M	-7.01	D	1.082	D	0.989	D	0.595	2.357	13.84	1.94	0.097	9.264	3.252	3191	0.0107	0.0039	2851
ND03683 OS
Chr	Start	End	Ref	Alt	Func.refGene	Gene.refGene	GeneDetail.refGene	ExonicFunc.refGene	AAChange.refGene	clinvar_20140929	cosmic70	snp129	snp138	exac01	esp6500si_all	agilentv5	SIFT_score	SIFT_pred	Polyphen2_HDIV_score	Polyphen2_HDIV_pred	Polyphen2_HVAR_score	Polyphen2_HVAR_pred	LRT_score	LRT_pred	MutationTaster_score	MutationTaster_pred	MutationAssessor_score	MutationAssessor_pred	FATHMM_score	FATHMM_pred	RadialSVM_score	RadialSVM_pred	LR_score	LR_pred	VEST3_score	CADD_raw	CADD_phred	GERP++_RS	phyloP46way_placental	phyloP100way_vertebrate	SiPhy_29way_logOdds	Depth1	Vaf1	Vaf2	Depth2
chr17	7572952	7572952	T	C	exonic	TP53	na	nonsynonymous SNV	TP53:NM_001126115:exon7:c.A761G:p.K254R,TP53:NM_001276697:exon7:c.A680G:p.K227R,TP53:NM_001126118:exon10:c.A1040G:p.K347R,TP53:NM_000546:exon11:c.A1157G:p.K386R,TP53:NM_001126112:exon11:c.A1157G:p.K386R,TP53:NM_001276760:exon11:c.A1040G:p.K347R,TP53:NM_001276761:exon11:c.A1040G:p.K347R	na	na	na	na	na	na	na	0.12	T	0.999	D	0.958	D	0	D	1	D	2.125	M	-6.01	D	1.073	D	0.975	D	0.365	3.156	16.56	5.31	2.234	3.432	11.571	2227	0.0139	0.0032	3098
chr17	7576568	7576568	C	T	exonic	TP53	na	nonsynonymous SNV	TP53:NM_001126117:exon6:c.G614A:p.R205Q,TP53:NM_001276699:exon6:c.G533A:p.R178Q,TP53:NM_001126113:exon10:c.G1010A:p.R337Q,TP53:NM_001276695:exon10:c.G893A:p.R298Q	na	na	na	na	1.61e-05	na	na	0.03	D	0.999	D	0.99	D	.	.	1	N	.	.	-5.99	D	0.914	D	0.972	D	0.066	3.495	17.87	0.766	0.688	-0.139	4.8	3913	0.0215	0.0007	4178
chr17	7578428	7578428	G	A	exonic	TP53	na	nonsynonymous SNV	TP53:NM_001126115:exon1:c.C106T:p.H36Y,TP53:NM_001126116:exon1:c.C106T:p.H36Y,TP53:NM_001126117:exon1:c.C106T:p.H36Y,TP53:NM_001276697:exon1:c.C25T:p.H9Y,TP53:NM_001276698:exon1:c.C25T:p.H9Y,TP53:NM_001276699:exon1:c.C25T:p.H9Y,TP53:NM_001126118:exon4:c.C385T:p.H129Y,TP53:NM_000546:exon5:c.C502T:p.H168Y,TP53:NM_001126112:exon5:c.C502T:p.H168Y,TP53:NM_001126113:exon5:c.C502T:p.H168Y,TP53:NM_001126…	na	ID=COSM43861;OCCURENCE=1(vulva),1(haematopoietic_and_lymphoid_tissue),3(lung),1(large_intestine),1(breast),2(skin)	na	na	na	na	na	0.04	D	0.065	B	0.176	B	0.025	N	0.97	D	1.615	L	-6.81	D	0.903	D	0.962	D	0.474	1.666	11.53	-1.03	-0.307	2.896	8.12	2969	0.0121	0.0009	3250
chr17	7578498	7578498	C	T	exonic	TP53	na	synonymous SNV	TP53:NM_001126115:exon1:c.G36A:p.Q12Q,TP53:NM_001126116:exon1:c.G36A:p.Q12Q,TP53:NM_001126117:exon1:c.G36A:p.Q12Q,TP53:NM_001126118:exon4:c.G315A:p.Q105Q,TP53:NM_000546:exon5:c.G432A:p.Q144Q,TP53:NM_001126112:exon5:c.G432A:p.Q144Q,TP53:NM_001126113:exon5:c.G432A:p.Q144Q,TP53:NM_001126114:exon5:c.G432A:p.Q144Q,TP53:NM_001276695:exon5:c.G315A:p.Q105Q,TP53:NM_001276696:exon5:c.G315A:p.Q105Q,TP53:NM_…	na	ID=COSM45733;OCCURENCE=1(upper_aerodigestive_tract),1(skin)	na	na	na	na	na	na	na	na	na	na	na	na	na	na	na	na	na	na	na	na	na	na	na	na	na	na	na	na	na	na	2825	0.0117	0	3159
chr17	7579451	7579451	G	A	exonic	TP53	na	nonsynonymous SNV	TP53:NM_001126118:exon3:c.C119T:p.A40V,TP53:NM_000546:exon4:c.C236T:p.A79V,TP53:NM_001126112:exon4:c.C236T:p.A79V,TP53:NM_001126113:exon4:c.C236T:p.A79V,TP53:NM_001126114:exon4:c.C236T:p.A79V,TP53:NM_001276695:exon4:c.C119T:p.A40V,TP53:NM_001276696:exon4:c.C119T:p.A40V,TP53:NM_001276760:exon4:c.C119T:p.A40V,TP53:NM_001276761:exon4:c.C119T:p.A40V	na	ID=COSM1386920,COSM1386921,COSM45590;OCCURENCE=1(large_intestine),1(upper_aerodigestive_tract)	na	na	na	na	na	0.26	T	0.847	P	0.367	B	0.185	N	1	N	0.345	N	-2.41	D	1.094	D	0.903	D	0.431	1.278	10.18	0.671	0.203	0.77	3.586	2130	0.0117	0	2234
ND03732 OD
Chr	Start	End	Ref	Alt	Func.refGene	Gene.refGene	GeneDetail.refGene	ExonicFunc.refGene	AAChange.refGene	clinvar_20140929	cosmic70	snp129	snp138	exac01	esp6500si_all	agilentv5	SIFT_score	SIFT_pred	Polyphen2_HDIV_score	Polyphen2_HDIV_pred	Polyphen2_HVAR_score	Polyphen2_HVAR_pred	LRT_score	LRT_pred	MutationTaster_score	MutationTaster_pred	MutationAssessor_score	MutationAssessor_pred	FATHMM_score	FATHMM_pred	RadialSVM_score	RadialSVM_pred	LR_score	LR_pred	VEST3_score	CADD_raw	CADD_phred	GERP++_RS	phyloP46way_placental	phyloP100way_vertebrate	SiPhy_29way_logOdds	Depth1	Vaf1	Vaf2	Depth2
chr17	7572872	7572872	G	A	UTR3	TP53	NM_001276761:c.*55C>T,NM_001276760:c.*55C>T,NM_001126112:c.*55C>T,NM_001126115:c.*55C>T,NM_001126114:c.*344C>T,NM_001276695:c.*256C>T,NM_000546:c.*55C>T,NM_001126117:c.*256C>T,NM_001126116:c.*344C>T,NM_001126118:c.*55C>T,NM_001276699:c.*256C>T,NM_001276698:c.*344C>T,NM_001276697:c.*55C>T,NM_001276696:c.*344C>T,NM_001126113:c.*256C>T	na	na	na	na	na	na	na	na	na	na	na	na	na	na	na	na	na	na	na	na	na	na	na	na	na	na	na	na	na	na	na	na	na	na	1921	0.0177	0	1961
chr17	7572882	7572882	G	A	UTR3	TP53	NM_001276761:c.*45C>T,NM_001276760:c.*45C>T,NM_001126112:c.*45C>T,NM_001126115:c.*45C>T,NM_001126114:c.*334C>T,NM_001276695:c.*246C>T,NM_000546:c.*45C>T,NM_001126117:c.*246C>T,NM_001126116:c.*334C>T,NM_001126118:c.*45C>T,NM_001276699:c.*246C>T,NM_001276698:c.*334C>T,NM_001276697:c.*45C>T,NM_001276696:c.*334C>T,NM_001126113:c.*246C>T	na	na	na	na	na	na	na	na	na	na	na	na	na	na	na	na	na	na	na	na	na	na	na	na	na	na	na	na	na	na	na	na	na	na	1993	0.0206	0	2040
chr17	7576851	7576851	A	G	splicing	TP53	NM_001276761:exon10:c.876+2T>C,NM_001276760:exon10:c.876+2T>C,NM_001126112:exon10:c.993+2T>C,NM_001126115:exon6:c.597+2T>C,NM_001126114:exon10:c.993+2T>C,NM_001276695:exon10:c.876+2T>C,NM_000546:exon10:c.993+2T>C,NM_001126117:exon6:c.597+2T>C,NM_001126116:exon6:c.597+2T>C,NM_001126118:exon9:c.876+2T>C,NM_001276699:exon6:c.516+2T>C,NM_001276698:exon6:c.516+2T>C,NM_001276697:exon6:c.516+2T>C,NM_001…	na	na	na	ID=COSM45552,COSM1630409;OCCURENCE=1(stomach),1(central_nervous_system),1(upper_aerodigestive_tract),1(lung),1(ovary),1(liver)	na	na	na	na	na	.	.	.	.	.	.	.	.	1	D	.	.	.	.	.	.	.	.	.	2.203	13.32	4.41	1.993	4.743	10.216	3205	0.0106	0.0029	3055
chr17	7576907	7576907	G	A	exonic	TP53	na	synonymous SNV	TP53:NM_001126115:exon5:c.C543T:p.S181S,TP53:NM_001126116:exon5:c.C543T:p.S181S,TP53:NM_001126117:exon5:c.C543T:p.S181S,TP53:NM_001276697:exon5:c.C462T:p.S154S,TP53:NM_001276698:exon5:c.C462T:p.S154S,TP53:NM_001276699:exon5:c.C462T:p.S154S,TP53:NM_001126118:exon8:c.C822T:p.S274S,TP53:NM_000546:exon9:c.C939T:p.S313S,TP53:NM_001126112:exon9:c.C939T:p.S313S,TP53:NM_001126113:exon9:c.C939T:p.S313S,TP…	na	na	na	na	na	na	na	na	na	na	na	na	na	na	na	na	na	na	na	na	na	na	na	na	na	na	na	na	na	na	na	na	2969	0.0108	0.0008	2652
chr17	7578185	7578185	G	A	exonic	TP53	na	nonsynonymous SNV	TP53:NM_001126115:exon2:c.C268T:p.P90S,TP53:NM_001126116:exon2:c.C268T:p.P90S,TP53:NM_001126117:exon2:c.C268T:p.P90S,TP53:NM_001276697:exon2:c.C187T:p.P63S,TP53:NM_001276698:exon2:c.C187T:p.P63S,TP53:NM_001276699:exon2:c.C187T:p.P63S,TP53:NM_001126118:exon5:c.C547T:p.P183S,TP53:NM_000546:exon6:c.C664T:p.P222S,TP53:NM_001126112:exon6:c.C664T:p.P222S,TP53:NM_001126113:exon6:c.C664T:p.P222S,TP53:NM_…	na	ID=COSM44970;OCCURENCE=1(urinary_tract),1(thymus)	na	na	na	na	0.01	0.07	T	0.028	B	0.045	B	0.2	N	0.942	D	1.08	L	-6.65	D	0.952	D	0.944	D	0.409	2.183	13.26	0.937	0.306	0.797	2.032	3401	0.0109	0.0003	3259
chr17	7578414	7578414	A	G	exonic	TP53	na	synonymous SNV	TP53:NM_001126115:exon1:c.T120C:p.V40V,TP53:NM_001126116:exon1:c.T120C:p.V40V,TP53:NM_001126117:exon1:c.T120C:p.V40V,TP53:NM_001276697:exon1:c.T39C:p.V13V,TP53:NM_001276698:exon1:c.T39C:p.V13V,TP53:NM_001276699:exon1:c.T39C:p.V13V,TP53:NM_001126118:exon4:c.T399C:p.V133V,TP53:NM_000546:exon5:c.T516C:p.V172V,TP53:NM_001126112:exon5:c.T516C:p.V172V,TP53:NM_001126113:exon5:c.T516C:p.V172V,TP53:NM_001…	na	ID=COSM44973;OCCURENCE=1(large_intestine),1(upper_aerodigestive_tract)	na	na	na	na	na	na	na	na	na	na	na	na	na	na	na	na	na	na	na	na	na	na	na	na	na	na	na	na	na	na	3010	0.0116	0.0058	2781
chr17	7578485	7578485	A	G	exonic	TP53	na	nonsynonymous SNV	TP53:NM_001126115:exon1:c.T49C:p.S17P,TP53:NM_001126116:exon1:c.T49C:p.S17P,TP53:NM_001126117:exon1:c.T49C:p.S17P,TP53:NM_001126118:exon4:c.T328C:p.S110P,TP53:NM_000546:exon5:c.T445C:p.S149P,TP53:NM_001126112:exon5:c.T445C:p.S149P,TP53:NM_001126113:exon5:c.T445C:p.S149P,TP53:NM_001126114:exon5:c.T445C:p.S149P,TP53:NM_001276695:exon5:c.T328C:p.S110P,TP53:NM_001276696:exon5:c.T328C:p.S110P,TP53:NM_…	na	ID=COSM45352;OCCURENCE=4(upper_aerodigestive_tract)	na	na	na	na	na	0.02	D	0.999	D	0.95	D	0.102	N	1	N	1.46	L	-6.7	D	1.06	D	0.978	D	0.625	1.747	11.8	3.2	0.413	0.54	6.034	2681	0.0123	0.0027	2634
chr17	7579432	7579432	A	G	exonic	TP53	na	synonymous SNV	TP53:NM_001126118:exon3:c.T138C:p.P46P,TP53:NM_000546:exon4:c.T255C:p.P85P,TP53:NM_001126112:exon4:c.T255C:p.P85P,TP53:NM_001126113:exon4:c.T255C:p.P85P,TP53:NM_001126114:exon4:c.T255C:p.P85P,TP53:NM_001276695:exon4:c.T138C:p.P46P,TP53:NM_001276696:exon4:c.T138C:p.P46P,TP53:NM_001276760:exon4:c.T138C:p.P46P,TP53:NM_001276761:exon4:c.T138C:p.P46P	na	ID=COSM1386902;OCCURENCE=2(large_intestine)	na	na	2.368e-05	na	na	na	na	na	na	na	na	na	na	na	na	na	na	na	na	na	na	na	na	na	na	na	na	na	na	na	2099	0.0119	0.0014	2081
ND03732 OS
Chr	Start	End	Ref	Alt	Func.refGene	Gene.refGene	GeneDetail.refGene	ExonicFunc.refGene	AAChange.refGene	clinvar_20140929	cosmic70	snp129	snp138	exac01	esp6500si_all	agilentv5	SIFT_score	SIFT_pred	Polyphen2_HDIV_score	Polyphen2_HDIV_pred	Polyphen2_HVAR_score	Polyphen2_HVAR_pred	LRT_score	LRT_pred	MutationTaster_score	MutationTaster_pred	MutationAssessor_score	MutationAssessor_pred	FATHMM_score	FATHMM_pred	RadialSVM_score	RadialSVM_pred	LR_score	LR_pred	VEST3_score	CADD_raw	CADD_phred	GERP++_RS	phyloP46way_placental	phyloP100way_vertebrate	SiPhy_29way_logOdds	Depth1	Vaf1	Vaf2	Depth2
chr17	7576863	7576863	A	G	exonic	TP53	na	nonsynonymous SNV	TP53:NM_001126115:exon5:c.T587C:p.F196S,TP53:NM_001126116:exon5:c.T587C:p.F196S,TP53:NM_001126117:exon5:c.T587C:p.F196S,TP53:NM_001276697:exon5:c.T506C:p.F169S,TP53:NM_001276698:exon5:c.T506C:p.F169S,TP53:NM_001276699:exon5:c.T506C:p.F169S,TP53:NM_001126118:exon8:c.T866C:p.F289S,TP53:NM_000546:exon9:c.T983C:p.F328S,TP53:NM_001126112:exon9:c.T983C:p.F328S,TP53:NM_001126113:exon9:c.T983C:p.F328S,TP…	na	ID=COSM46158;OCCURENCE=1(large_intestine)	na	na	na	na	na	0	D	0.971	D	0.612	P	0	D	1	D	2.085	M	-4.29	D	-0.664	T	0.252	T	0.913	3.304	17.1	3.84	0.878	2.172	7.683	3072	0.0104	0.0028	3215
chr17	7578257	7578257	C	T	exonic	TP53	na	nonsynonymous SNV	TP53:NM_001126115:exon2:c.G196A:p.E66K,TP53:NM_001126116:exon2:c.G196A:p.E66K,TP53:NM_001126117:exon2:c.G196A:p.E66K,TP53:NM_001276697:exon2:c.G115A:p.E39K,TP53:NM_001276698:exon2:c.G115A:p.E39K,TP53:NM_001276699:exon2:c.G115A:p.E39K,TP53:NM_001126118:exon5:c.G475A:p.E159K,TP53:NM_000546:exon6:c.G592A:p.E198K,TP53:NM_001126112:exon6:c.G592A:p.E198K,TP53:NM_001126113:exon6:c.G592A:p.E198K,TP53:NM_…	na	ID=COSM43690;OCCURENCE=1(skin),1(soft_tissue),1(oesophagus),2(upper_aerodigestive_tract)	na	na	na	na	na	0	D	1	D	1	D	0	D	1	D	2.575	M	-7.21	D	0.944	D	0.993	D	0.97	4.092	21.1	5.28	2.634	7.775	16.792	3268	0.0113	0.0015	3396
chr17	7578381	7578381	T	C	exonic	TP53	na	synonymous SNV	TP53:NM_001126115:exon1:c.A153G:p.S51S,TP53:NM_001126116:exon1:c.A153G:p.S51S,TP53:NM_001126117:exon1:c.A153G:p.S51S,TP53:NM_001276697:exon1:c.A72G:p.S24S,TP53:NM_001276698:exon1:c.A72G:p.S24S,TP53:NM_001276699:exon1:c.A72G:p.S24S,TP53:NM_001126118:exon4:c.A432G:p.S144S,TP53:NM_000546:exon5:c.A549G:p.S183S,TP53:NM_001126112:exon5:c.A549G:p.S183S,TP53:NM_001126113:exon5:c.A549G:p.S183S,TP53:NM_001…	na	na	na	na	na	na	na	na	na	na	na	na	na	na	na	na	na	na	na	na	na	na	na	na	na	na	na	na	na	na	na	na	2783	0.0104	0.0033	3009
chr17	7578521	7578521	G	A	exonic	TP53	na	synonymous SNV	TP53:NM_001126115:exon1:c.C13T:p.L5L,TP53:NM_001126116:exon1:c.C13T:p.L5L,TP53:NM_001126117:exon1:c.C13T:p.L5L,TP53:NM_001126118:exon4:c.C292T:p.L98L,TP53:NM_000546:exon5:c.C409T:p.L137L,TP53:NM_001126112:exon5:c.C409T:p.L137L,TP53:NM_001126113:exon5:c.C409T:p.L137L,TP53:NM_001126114:exon5:c.C409T:p.L137L,TP53:NM_001276695:exon5:c.C292T:p.L98L,TP53:NM_001276696:exon5:c.C292T:p.L98L,TP53:NM_001276…	na	ID=COSM44696;OCCURENCE=1(urinary_tract),1(upper_aerodigestive_tract)	na	na	na	na	na	na	na	na	na	na	na	na	na	na	na	na	na	na	na	na	na	na	na	na	na	na	na	na	na	na	2670	0.0105	0.0007	2743
chr17	7579421	7579421	G	A	exonic	TP53	na	nonsynonymous SNV	TP53:NM_001126118:exon3:c.C149T:p.P50L,TP53:NM_000546:exon4:c.C266T:p.P89L,TP53:NM_001126112:exon4:c.C266T:p.P89L,TP53:NM_001126113:exon4:c.C266T:p.P89L,TP53:NM_001126114:exon4:c.C266T:p.P89L,TP53:NM_001276695:exon4:c.C149T:p.P50L,TP53:NM_001276696:exon4:c.C149T:p.P50L,TP53:NM_001276760:exon4:c.C149T:p.P50L,TP53:NM_001276761:exon4:c.C149T:p.P50L	na	ID=COSM44677;OCCURENCE=1(skin)	na	na	na	na	na	0.02	D	0.07	B	0.033	B	.	.	0.695	N	0.55	N	-2.02	D	0.902	D	0.885	D	0.437	2.396	13.97	1.71	0.532	1.816	7.92	2082	0.0134	0	2105
ND03733 OD
Chr	Start	End	Ref	Alt	Func.refGene	Gene.refGene	GeneDetail.refGene	ExonicFunc.refGene	AAChange.refGene	clinvar_20140929	cosmic70	snp129	snp138	exac01	esp6500si_all	agilentv5	SIFT_score	SIFT_pred	Polyphen2_HDIV_score	Polyphen2_HDIV_pred	Polyphen2_HVAR_score	Polyphen2_HVAR_pred	LRT_score	LRT_pred	MutationTaster_score	MutationTaster_pred	MutationAssessor_score	MutationAssessor_pred	FATHMM_score	FATHMM_pred	RadialSVM_score	RadialSVM_pred	LR_score	LR_pred	VEST3_score	CADD_raw	CADD_phred	GERP++_RS	phyloP46way_placental	phyloP100way_vertebrate	SiPhy_29way_logOdds	Depth1	Vaf1	Vaf2	Depth2
chr17	7572886	7572886	G	A	UTR3	TP53	NM_001276761:c.*41C>T,NM_001276760:c.*41C>T,NM_001126112:c.*41C>T,NM_001126115:c.*41C>T,NM_001126114:c.*330C>T,NM_001276695:c.*242C>T,NM_000546:c.*41C>T,NM_001126117:c.*242C>T,NM_001126116:c.*330C>T,NM_001126118:c.*41C>T,NM_001276699:c.*242C>T,NM_001276698:c.*330C>T,NM_001276697:c.*41C>T,NM_001276696:c.*330C>T,NM_001126113:c.*242C>T	na	na	na	na	na	na	na	na	na	na	na	na	na	na	na	na	na	na	na	na	na	na	na	na	na	na	na	na	na	na	na	na	na	na	1897	0.01	0.0004	2297
chr17	7576637	7576637	T	C	exonic	TP53	na	synonymous SNV	TP53:NM_001126116:exon6:c.A618G:p.K206K,TP53:NM_001276698:exon6:c.A537G:p.K179K,TP53:NM_001126114:exon10:c.A1014G:p.K338K,TP53:NM_001276696:exon10:c.A897G:p.K299K	na	na	na	na	na	na	na	na	na	na	na	na	na	na	na	na	na	na	na	na	na	na	na	na	na	na	na	na	na	na	na	na	5964	0.0106	0.0064	6398
chr17	7577589	7577589	G	A	exonic	TP53	na	nonsynonymous SNV	TP53:NM_001126115:exon3:c.C296T:p.T99I,TP53:NM_001126116:exon3:c.C296T:p.T99I,TP53:NM_001126117:exon3:c.C296T:p.T99I,TP53:NM_001276697:exon3:c.C215T:p.T72I,TP53:NM_001276698:exon3:c.C215T:p.T72I,TP53:NM_001276699:exon3:c.C215T:p.T72I,TP53:NM_001126118:exon6:c.C575T:p.T192I,TP53:NM_000546:exon7:c.C692T:p.T231I,TP53:NM_001126112:exon7:c.C692T:p.T231I,TP53:NM_001126113:exon7:c.C692T:p.T231I,TP53:NM_…	na	ID=COSM1386646,COSM1386648,COSM1386647,COSM44820;OCCURENCE=1(biliary_tract),2(large_intestine)	na	na	na	na	na	0	D	1	D	0.996	D	0	D	1	D	3.115	M	-6.82	D	0.964	D	0.991	D	0.856	4.527	24.4	4.48	2.477	9.552	15.049	3143	0.0102	0.0006	3369
chr17	7578546	7578546	A	G	exonic	TP53	na	synonymous SNV	TP53:NM_001126118:exon4:c.T267C:p.P89P,TP53:NM_000546:exon5:c.T384C:p.P128P,TP53:NM_001126112:exon5:c.T384C:p.P128P,TP53:NM_001126113:exon5:c.T384C:p.P128P,TP53:NM_001126114:exon5:c.T384C:p.P128P,TP53:NM_001276695:exon5:c.T267C:p.P89P,TP53:NM_001276696:exon5:c.T267C:p.P89P,TP53:NM_001276760:exon5:c.T267C:p.P89P,TP53:NM_001276761:exon5:c.T267C:p.P89P	na	na	na	na	na	na	na	na	na	na	na	na	na	na	na	na	na	na	na	na	na	na	na	na	na	na	na	na	na	na	na	na	2596	0.0112	0.0034	2638
ND03733 OS
Chr	Start	End	Ref	Alt	Func.refGene	Gene.refGene	GeneDetail.refGene	ExonicFunc.refGene	AAChange.refGene	clinvar_20140929	cosmic70	snp129	snp138	exac01	esp6500si_all	agilentv5	SIFT_score	SIFT_pred	Polyphen2_HDIV_score	Polyphen2_HDIV_pred	Polyphen2_HVAR_score	Polyphen2_HVAR_pred	LRT_score	LRT_pred	MutationTaster_score	MutationTaster_pred	MutationAssessor_score	MutationAssessor_pred	FATHMM_score	FATHMM_pred	RadialSVM_score	RadialSVM_pred	LR_score	LR_pred	VEST3_score	CADD_raw	CADD_phred	GERP++_RS	phyloP46way_placental	phyloP100way_vertebrate	SiPhy_29way_logOdds	Depth1	Vaf1	Vaf2	Depth2
chr17	7572888	7572888	G	A	UTR3	TP53	NM_001276761:c.*39C>T,NM_001276760:c.*39C>T,NM_001126112:c.*39C>T,NM_001126115:c.*39C>T,NM_001126114:c.*328C>T,NM_001276695:c.*240C>T,NM_000546:c.*39C>T,NM_001126117:c.*240C>T,NM_001126116:c.*328C>T,NM_001126118:c.*39C>T,NM_001276699:c.*240C>T,NM_001276698:c.*328C>T,NM_001276697:c.*39C>T,NM_001276696:c.*328C>T,NM_001126113:c.*240C>T	na	na	na	na	na	na	na	na	na	na	na	na	na	na	na	na	na	na	na	na	na	na	na	na	na	na	na	na	na	na	na	na	na	na	2328	0.0129	0.0016	1920
chr17	7576567	7576567	T	C	exonic	TP53	na	synonymous SNV	TP53:NM_001126117:exon6:c.A615G:p.R205R,TP53:NM_001276699:exon6:c.A534G:p.R178R,TP53:NM_001126113:exon10:c.A1011G:p.R337R,TP53:NM_001276695:exon10:c.A894G:p.R298R	na	na	na	na	na	na	na	na	na	na	na	na	na	na	na	na	na	na	na	na	na	na	na	na	na	na	na	na	na	na	na	na	3813	0.0102	0.0045	3537
chr17	7577141	7577141	C	T	exonic	TP53	na	nonsynonymous SNV	TP53:NM_001126115:exon4:c.G401A:p.G134E,TP53:NM_001126116:exon4:c.G401A:p.G134E,TP53:NM_001126117:exon4:c.G401A:p.G134E,TP53:NM_001276697:exon4:c.G320A:p.G107E,TP53:NM_001276698:exon4:c.G320A:p.G107E,TP53:NM_001276699:exon4:c.G320A:p.G107E,TP53:NM_001126118:exon7:c.G680A:p.G227E,TP53:NM_000546:exon8:c.G797A:p.G266E,TP53:NM_001126112:exon8:c.G797A:p.G266E,TP53:NM_001126113:exon8:c.G797A:p.G266E,TP…	na	ID=COSM10867,COSM1679491,COSM3388174,COSM216410;OCCURENCE=2(central_nervous_system),3(stomach),7(oesophagus),4(upper_aerodigestive_tract),7(lung),1(thyroid),7(haematopoietic_and_lymphoid_tissue),1(cervix),2(ovary),1(endometrium),3(skin),9(breast),1(large_intestine),1(biliary_tract),1(prostate),1(liver),3(pancreas),1(genital_tract),6(urinary_tract)	na	rs193920774	na	na	na	0	D	1	D	1	D	0	D	1	D	3.3	M	-7.61	D	0.914	D	0.996	D	0.979	4.615	25.2	5.13	2.667	7.587	16.12	2121	0.0146	0.0018	2294
chr17	7577552	7577552	C	T	exonic	TP53	na	nonsynonymous SNV	TP53:NM_001126115:exon3:c.G333A:p.M111I,TP53:NM_001126116:exon3:c.G333A:p.M111I,TP53:NM_001126117:exon3:c.G333A:p.M111I,TP53:NM_001276697:exon3:c.G252A:p.M84I,TP53:NM_001276698:exon3:c.G252A:p.M84I,TP53:NM_001276699:exon3:c.G252A:p.M84I,TP53:NM_001126118:exon6:c.G612A:p.M204I,TP53:NM_000546:exon7:c.G729A:p.M243I,TP53:NM_001126112:exon7:c.G729A:p.M243I,TP53:NM_001126113:exon7:c.G729A:p.M243I,TP53:…	na	ID=COSM44129;OCCURENCE=1(liver),2(breast),1(oesophagus),1(stomach)	na	na	na	na	na	0	D	0.999	D	0.999	D	0	D	1	D	2.18	M	-6.64	D	1.026	D	0.986	D	0.537	4.047	20.8	3.64	1.294	3.751	12.204	3359	0.011	0.0016	3129
chr17	7578222	7578222	T	C	exonic	TP53	na	synonymous SNV	TP53:NM_001126115:exon2:c.A231G:p.R77R,TP53:NM_001126116:exon2:c.A231G:p.R77R,TP53:NM_001126117:exon2:c.A231G:p.R77R,TP53:NM_001276697:exon2:c.A150G:p.R50R,TP53:NM_001276698:exon2:c.A150G:p.R50R,TP53:NM_001276699:exon2:c.A150G:p.R50R,TP53:NM_001126118:exon5:c.A510G:p.R170R,TP53:NM_000546:exon6:c.A627G:p.R209R,TP53:NM_001126112:exon6:c.A627G:p.R209R,TP53:NM_001126113:exon6:c.A627G:p.R209R,TP53:NM_…	na	ID=COSM1386694,COSM1386697,COSM1386693,COSM1386696,COSM1386695;OCCURENCE=2(large_intestine)	na	na	na	na	na	na	na	na	na	na	na	na	na	na	na	na	na	na	na	na	na	na	na	na	na	na	na	na	na	na	3588	0.01	0.0052	3280
chr17	7579429	7579429	T	C	exonic	TP53	na	synonymous SNV	TP53:NM_001126118:exon3:c.A141G:p.A47A,TP53:NM_000546:exon4:c.A258G:p.A86A,TP53:NM_001126112:exon4:c.A258G:p.A86A,TP53:NM_001126113:exon4:c.A258G:p.A86A,TP53:NM_001126114:exon4:c.A258G:p.A86A,TP53:NM_001276695:exon4:c.A141G:p.A47A,TP53:NM_001276696:exon4:c.A141G:p.A47A,TP53:NM_001276760:exon4:c.A141G:p.A47A,TP53:NM_001276761:exon4:c.A141G:p.A47A	na	na	na	na	na	na	na	na	na	na	na	na	na	na	na	na	na	na	na	na	na	na	na	na	na	na	na	na	na	na	na	na	2409	0.0116	0.0035	2287
ND03737 OD
Chr	Start	End	Ref	Alt	Func.refGene	Gene.refGene	GeneDetail.refGene	ExonicFunc.refGene	AAChange.refGene	clinvar_20140929	cosmic70	snp129	snp138	exac01	esp6500si_all	agilentv5	SIFT_score	SIFT_pred	Polyphen2_HDIV_score	Polyphen2_HDIV_pred	Polyphen2_HVAR_score	Polyphen2_HVAR_pred	LRT_score	LRT_pred	MutationTaster_score	MutationTaster_pred	MutationAssessor_score	MutationAssessor_pred	FATHMM_score	FATHMM_pred	RadialSVM_score	RadialSVM_pred	LR_score	LR_pred	VEST3_score	CADD_raw	CADD_phred	GERP++_RS	phyloP46way_placental	phyloP100way_vertebrate	SiPhy_29way_logOdds	Depth1	Vaf1	Vaf2	Depth2
chr17	7572996	7572996	G	T	exonic	TP53	na	synonymous SNV	TP53:NM_001126115:exon7:c.C717A:p.S239S,TP53:NM_001276697:exon7:c.C636A:p.S212S,TP53:NM_001126118:exon10:c.C996A:p.S332S,TP53:NM_000546:exon11:c.C1113A:p.S371S,TP53:NM_001126112:exon11:c.C1113A:p.S371S,TP53:NM_001276760:exon11:c.C996A:p.S332S,TP53:NM_001276761:exon11:c.C996A:p.S332S	na	na	na	na	7.892e-06	na	na	na	na	na	na	na	na	na	na	na	na	na	na	na	na	na	na	na	na	na	na	na	na	na	na	na	1430	0.0105	0.0053	2845
chr17	7573960	7573960	C	T	exonic	TP53	na	nonsynonymous SNV	TP53:NM_001126115:exon6:c.G671A:p.G224E,TP53:NM_001276697:exon6:c.G590A:p.G197E,TP53:NM_001126118:exon9:c.G950A:p.G317E,TP53:NM_000546:exon10:c.G1067A:p.G356E,TP53:NM_001126112:exon10:c.G1067A:p.G356E,TP53:NM_001276760:exon10:c.G950A:p.G317E,TP53:NM_001276761:exon10:c.G950A:p.G317E	na	na	na	na	na	na	na	0.68	T	0.001	B	0.005	B	0.797	N	1	N	-0.755	N	-2.88	D	-0.668	T	0.387	T	0.053	0.82	8.303	2.11	0.133	-0.099	4.858	2279	0.0123	0.0005	3836
chr17	7578398	7578398	G	A	exonic	TP53	na	nonsynonymous SNV	TP53:NM_001126115:exon1:c.C136T:p.H46Y,TP53:NM_001126116:exon1:c.C136T:p.H46Y,TP53:NM_001126117:exon1:c.C136T:p.H46Y,TP53:NM_001276697:exon1:c.C55T:p.H19Y,TP53:NM_001276698:exon1:c.C55T:p.H19Y,TP53:NM_001276699:exon1:c.C55T:p.H19Y,TP53:NM_001126118:exon4:c.C415T:p.H139Y,TP53:NM_000546:exon5:c.C532T:p.H178Y,TP53:NM_001126112:exon5:c.C532T:p.H178Y,TP53:NM_001126113:exon5:c.C532T:p.H178Y,TP53:NM_001…	na	ID=COSM44120;OCCURENCE=1(haematopoietic_and_lymphoid_tissue),1(stomach),1(vulva),2(skin),1(large_intestine),1(ovary)	na	na	na	na	na	0	D	1	D	1	D	0	D	1	D	2.455	M	-6.76	D	1	D	0.988	D	0.703	3.858	19.6	4.62	1.497	1.389	14.062	2075	0.014	0.0012	3319
chr17	7578505	7578505	G	A	exonic	TP53	na	nonsynonymous SNV	TP53:NM_001126115:exon1:c.C29T:p.P10L,TP53:NM_001126116:exon1:c.C29T:p.P10L,TP53:NM_001126117:exon1:c.C29T:p.P10L,TP53:NM_001126118:exon4:c.C308T:p.P103L,TP53:NM_000546:exon5:c.C425T:p.P142L,TP53:NM_001126112:exon5:c.C425T:p.P142L,TP53:NM_001126113:exon5:c.C425T:p.P142L,TP53:NM_001126114:exon5:c.C425T:p.P142L,TP53:NM_001276695:exon5:c.C308T:p.P103L,TP53:NM_001276696:exon5:c.C308T:p.P103L,TP53:NM_…	na	ID=COSM43583;OCCURENCE=2(skin),1(large_intestine),1(prostate),1(haematopoietic_and_lymphoid_tissue),2(upper_aerodigestive_tract),1(vulva)	na	na	7.892e-06	na	na	0.02	D	1	D	1	D	0	D	1	D	2.67	M	-7.81	D	0.904	D	0.995	D	0.983	3.103	16.37	4.52	1.453	7.837	12.437	1988	0.0131	0.0003	3125
chr17	7578549	7578549	G	A	exonic	TP53	na	synonymous SNV	TP53:NM_001126118:exon4:c.C264T:p.S88S,TP53:NM_000546:exon5:c.C381T:p.S127S,TP53:NM_001126112:exon5:c.C381T:p.S127S,TP53:NM_001126113:exon5:c.C381T:p.S127S,TP53:NM_001126114:exon5:c.C381T:p.S127S,TP53:NM_001276695:exon5:c.C264T:p.S88S,TP53:NM_001276696:exon5:c.C264T:p.S88S,TP53:NM_001276760:exon5:c.C264T:p.S88S,TP53:NM_001276761:exon5:c.C264T:p.S88S	na	ID=COSM45337;OCCURENCE=1(biliary_tract)	na	na	na	na	na	na	na	na	na	na	na	na	na	na	na	na	na	na	na	na	na	na	na	na	na	na	na	na	na	na	1987	0.0141	0.0003	3022
ND03737 OS
Chr	Start	End	Ref	Alt	Func.refGene	Gene.refGene	GeneDetail.refGene	ExonicFunc.refGene	AAChange.refGene	clinvar_20140929	cosmic70	snp129	snp138	exac01	esp6500si_all	agilentv5	SIFT_score	SIFT_pred	Polyphen2_HDIV_score	Polyphen2_HDIV_pred	Polyphen2_HVAR_score	Polyphen2_HVAR_pred	LRT_score	LRT_pred	MutationTaster_score	MutationTaster_pred	MutationAssessor_score	MutationAssessor_pred	FATHMM_score	FATHMM_pred	RadialSVM_score	RadialSVM_pred	LR_score	LR_pred	VEST3_score	CADD_raw	CADD_phred	GERP++_RS	phyloP46way_placental	phyloP100way_vertebrate	SiPhy_29way_logOdds	Depth1	Vaf1	Vaf2	Depth2
chr17	7572907	7572907	G	A	UTR3	TP53	NM_001276761:c.*20C>T,NM_001276760:c.*20C>T,NM_001126112:c.*20C>T,NM_001126115:c.*20C>T,NM_001126114:c.*309C>T,NM_001276695:c.*221C>T,NM_000546:c.*20C>T,NM_001126117:c.*221C>T,NM_001126116:c.*309C>T,NM_001126118:c.*20C>T,NM_001276699:c.*221C>T,NM_001276698:c.*309C>T,NM_001276697:c.*20C>T,NM_001276696:c.*309C>T,NM_001126113:c.*221C>T	na	na	na	na	na	na	na	na	na	na	na	na	na	na	na	na	na	na	na	na	na	na	na	na	na	na	na	na	na	na	na	na	na	na	2955	0.0112	0	1481
chr17	7572993	7572993	T	C	exonic	TP53	na	synonymous SNV	TP53:NM_001126115:exon7:c.A720G:p.K240K,TP53:NM_001276697:exon7:c.A639G:p.K213K,TP53:NM_001126118:exon10:c.A999G:p.K333K,TP53:NM_000546:exon11:c.A1116G:p.K372K,TP53:NM_001126112:exon11:c.A1116G:p.K372K,TP53:NM_001276760:exon11:c.A999G:p.K333K,TP53:NM_001276761:exon11:c.A999G:p.K333K	na	na	na	na	na	na	na	na	na	na	na	na	na	na	na	na	na	na	na	na	na	na	na	na	na	na	na	na	na	na	na	na	2921	0.0123	0.0041	1458
chr17	7576645	7576645	A	G	exonic	TP53	na	nonsynonymous SNV	TP53:NM_001126116:exon6:c.T610C:p.F204L,TP53:NM_001276698:exon6:c.T529C:p.F177L,TP53:NM_001126114:exon10:c.T1006C:p.F336L,TP53:NM_001276696:exon10:c.T889C:p.F297L	na	na	na	na	na	na	na	.	.	0.927	P	0.801	P	.	.	0.908	D	.	.	-5.64	D	1.063	D	0.956	D	0.243	2.782	15.26	1.8	1.075	1.353	5.647	3499	0.0143	0.0042	1896
chr17	7577569	7577569	A	G	exonic	TP53	na	nonsynonymous SNV	TP53:NM_001126115:exon3:c.T316C:p.C106R,TP53:NM_001126116:exon3:c.T316C:p.C106R,TP53:NM_001126117:exon3:c.T316C:p.C106R,TP53:NM_001276697:exon3:c.T235C:p.C79R,TP53:NM_001276698:exon3:c.T235C:p.C79R,TP53:NM_001276699:exon3:c.T235C:p.C79R,TP53:NM_001126118:exon6:c.T595C:p.C199R,TP53:NM_000546:exon7:c.T712C:p.C238R,TP53:NM_001126112:exon7:c.T712C:p.C238R,TP53:NM_001126113:exon7:c.T712C:p.C238R,TP53:…	na	ID=COSM1386630,COSM1386628,COSM3937609,COSM3937608,COSM1386629,COSM44321;OCCURENCE=2(upper_aerodigestive_tract),2(oesophagus),1(breast),1(small_intestine),2(liver),1(biliary_tract),3(large_intestine),1(prostate),3(ovary),1(endometrium)	na	na	na	na	na	0	D	1	D	1	D	0	D	1	D	3.365	M	-9.96	D	0.848	D	0.999	D	0.99	4.063	20.9	4.09	2.074	9.021	11.682	3424	0.0102	0.0034	2343
chr17	7578239	7578239	C	T	exonic	TP53	na	nonsynonymous SNV	TP53:NM_001126115:exon2:c.G214A:p.E72K,TP53:NM_001126116:exon2:c.G214A:p.E72K,TP53:NM_001126117:exon2:c.G214A:p.E72K,TP53:NM_001276697:exon2:c.G133A:p.E45K,TP53:NM_001276698:exon2:c.G133A:p.E45K,TP53:NM_001276699:exon2:c.G133A:p.E45K,TP53:NM_001126118:exon5:c.G493A:p.E165K,TP53:NM_000546:exon6:c.G610A:p.E204K,TP53:NM_001126112:exon6:c.G610A:p.E204K,TP53:NM_001126113:exon6:c.G610A:p.E204K,TP53:NM_…	na	ID=COSM43990;OCCURENCE=2(large_intestine)	na	na	na	na	na	0.09	T	0.242	B	0.102	B	0.026	N	0.998	N	1.075	L	-6.59	D	0.937	D	0.921	D	0.619	1.617	11.36	-0.604	-0.004	0.945	1.424	3857	0.0114	0.0017	2368
chr17	7579346	7579346	A	G	exonic	TP53	na	nonsynonymous SNV	TP53:NM_001126118:exon3:c.T224C:p.L75S,TP53:NM_000546:exon4:c.T341C:p.L114S,TP53:NM_001126112:exon4:c.T341C:p.L114S,TP53:NM_001126113:exon4:c.T341C:p.L114S,TP53:NM_001126114:exon4:c.T341C:p.L114S,TP53:NM_001276695:exon4:c.T224C:p.L75S,TP53:NM_001276696:exon4:c.T224C:p.L75S,TP53:NM_001276760:exon4:c.T224C:p.L75S,TP53:NM_001276761:exon4:c.T224C:p.L75S	na	na	na	na	7.893e-06	na	na	0.02	D	1	D	0.991	D	0	D	0.969	D	1.445	L	-6.76	D	1.048	D	0.981	D	0.622	3.705	18.82	4.75	2.125	5.153	7.971	3053	0.0105	0.005	1817
ND03759 OD
Chr	Start	End	Ref	Alt	Func.refGene	Gene.refGene	GeneDetail.refGene	ExonicFunc.refGene	AAChange.refGene	clinvar_20140929	cosmic70	snp129	snp138	exac01	esp6500si_all	agilentv5	SIFT_score	SIFT_pred	Polyphen2_HDIV_score	Polyphen2_HDIV_pred	Polyphen2_HVAR_score	Polyphen2_HVAR_pred	LRT_score	LRT_pred	MutationTaster_score	MutationTaster_pred	MutationAssessor_score	MutationAssessor_pred	FATHMM_score	FATHMM_pred	RadialSVM_score	RadialSVM_pred	LR_score	LR_pred	VEST3_score	CADD_raw	CADD_phred	GERP++_RS	phyloP46way_placental	phyloP100way_vertebrate	SiPhy_29way_logOdds	Depth1	Vaf1	Vaf2	Depth2
chr17	7573943	7573943	T	C	exonic	TP53	na	nonsynonymous SNV	TP53:NM_001126115:exon6:c.A688G:p.S230G,TP53:NM_001276697:exon6:c.A607G:p.S203G,TP53:NM_001126118:exon9:c.A967G:p.S323G,TP53:NM_000546:exon10:c.A1084G:p.S362G,TP53:NM_001126112:exon10:c.A1084G:p.S362G,TP53:NM_001276760:exon10:c.A967G:p.S323G,TP53:NM_001276761:exon10:c.A967G:p.S323G	na	na	na	na	na	na	na	0.63	T	0.003	B	0.005	B	0.024	N	1	D	1.245	L	-5.59	D	1.004	D	0.908	D	0.397	1.236	10.02	5.43	2.061	4.564	11.87	3584	0.011	0.0052	3698
chr17	7573944	7573944	C	T	exonic	TP53	na	synonymous SNV	TP53:NM_001126115:exon6:c.G687A:p.G229G,TP53:NM_001276697:exon6:c.G606A:p.G202G,TP53:NM_001126118:exon9:c.G966A:p.G322G,TP53:NM_000546:exon10:c.G1083A:p.G361G,TP53:NM_001126112:exon10:c.G1083A:p.G361G,TP53:NM_001276760:exon10:c.G966A:p.G322G,TP53:NM_001276761:exon10:c.G966A:p.G322G	na	na	na	na	na	na	na	na	na	na	na	na	na	na	na	na	na	na	na	na	na	na	na	na	na	na	na	na	na	na	na	na	3599	0.0179	0.0005	3698
chr17	7576903	7576903	A	G	exonic	TP53	na	nonsynonymous SNV	TP53:NM_001126115:exon5:c.T547C:p.S183P,TP53:NM_001126116:exon5:c.T547C:p.S183P,TP53:NM_001126117:exon5:c.T547C:p.S183P,TP53:NM_001276697:exon5:c.T466C:p.S156P,TP53:NM_001276698:exon5:c.T466C:p.S156P,TP53:NM_001276699:exon5:c.T466C:p.S156P,TP53:NM_001126118:exon8:c.T826C:p.S276P,TP53:NM_000546:exon9:c.T943C:p.S315P,TP53:NM_001126112:exon9:c.T943C:p.S315P,TP53:NM_001126113:exon9:c.T943C:p.S315P,TP…	na	ID=COSM46110,COSM1386579;OCCURENCE=1(urinary_tract),2(large_intestine)	na	na	na	na	na	0.29	T	0.009	B	0.048	B	0.388	N	1	N	2.22	M	-5.6	D	1.49	D	0.967	D	0.566	2.107	13	2.8	0.964	1.099	7.329	3560	0.0112	0.0057	2990
chr17	7578400	7578400	G	A	exonic	TP53	na	nonsynonymous SNV	TP53:NM_001126115:exon1:c.C134T:p.P45L,TP53:NM_001126116:exon1:c.C134T:p.P45L,TP53:NM_001126117:exon1:c.C134T:p.P45L,TP53:NM_001276697:exon1:c.C53T:p.P18L,TP53:NM_001276698:exon1:c.C53T:p.P18L,TP53:NM_001276699:exon1:c.C53T:p.P18L,TP53:NM_001126118:exon4:c.C413T:p.P138L,TP53:NM_000546:exon5:c.C530T:p.P177L,TP53:NM_001126112:exon5:c.C530T:p.P177L,TP53:NM_001126113:exon5:c.C530T:p.P177L,TP53:NM_001…	na	ID=COSM1709735,COSM1709734,COSM3522698,COSM1709733,COSM1709732,COSM44097,COSM1709731;OCCURENCE=2(prostate),2(large_intestine),7(skin),1(upper_aerodigestive_tract),1(stomach),3(haematopoietic_and_lymphoid_tissue),2(lung)	na	na	na	na	na	0	D	1	D	0.998	D	0	D	1	D	2.28	M	-7.5	D	0.915	D	0.993	D	0.782	4.959	28.9	4.61	1.475	9.813	14.492	3010	0.0143	0.0003	3204
chr17	7578499	7578499	T	C	exonic	TP53	na	nonsynonymous SNV	TP53:NM_001126115:exon1:c.A35G:p.Q12R,TP53:NM_001126116:exon1:c.A35G:p.Q12R,TP53:NM_001126117:exon1:c.A35G:p.Q12R,TP53:NM_001126118:exon4:c.A314G:p.Q105R,TP53:NM_000546:exon5:c.A431G:p.Q144R,TP53:NM_001126112:exon5:c.A431G:p.Q144R,TP53:NM_001126113:exon5:c.A431G:p.Q144R,TP53:NM_001126114:exon5:c.A431G:p.Q144R,TP53:NM_001276695:exon5:c.A314G:p.Q105R,TP53:NM_001276696:exon5:c.A314G:p.Q105R,TP53:NM_…	na	ID=COSM3958838,COSM3958840,COSM44028,COSM3958837,COSM3958836,COSM3958841,COSM3958839;OCCURENCE=1(bone),2(haematopoietic_and_lymphoid_tissue),2(lung)	na	na	na	na	na	0	D	1	D	0.997	D	0	D	0.996	D	1.465	L	-6.7	D	1.029	D	0.982	D	0.674	2.615	14.7	5.48	2.206	4.034	9.183	3105	0.0136	0.0037	2969
chr17	7578512	7578512	T	C	exonic	TP53	na	nonsynonymous SNV	TP53:NM_001126115:exon1:c.A22G:p.T8A,TP53:NM_001126116:exon1:c.A22G:p.T8A,TP53:NM_001126117:exon1:c.A22G:p.T8A,TP53:NM_001126118:exon4:c.A301G:p.T101A,TP53:NM_000546:exon5:c.A418G:p.T140A,TP53:NM_001126112:exon5:c.A418G:p.T140A,TP53:NM_001126113:exon5:c.A418G:p.T140A,TP53:NM_001126114:exon5:c.A418G:p.T140A,TP53:NM_001276695:exon5:c.A301G:p.T101A,TP53:NM_001276696:exon5:c.A301G:p.T101A,TP53:NM_001…	na	na	na	na	na	na	na	0	D	0.993	D	0.893	P	0	D	1	D	2.01	M	-7.06	D	0.989	D	0.988	D	0.743	2.298	13.64	5.48	2.206	5.098	13.83	2836	0.0102	0.0034	2668
ND03759 OS
Chr	Start	End	Ref	Alt	Func.refGene	Gene.refGene	GeneDetail.refGene	ExonicFunc.refGene	AAChange.refGene	clinvar_20140929	cosmic70	snp129	snp138	exac01	esp6500si_all	agilentv5	SIFT_score	SIFT_pred	Polyphen2_HDIV_score	Polyphen2_HDIV_pred	Polyphen2_HVAR_score	Polyphen2_HVAR_pred	LRT_score	LRT_pred	MutationTaster_score	MutationTaster_pred	MutationAssessor_score	MutationAssessor_pred	FATHMM_score	FATHMM_pred	RadialSVM_score	RadialSVM_pred	LR_score	LR_pred	VEST3_score	CADD_raw	CADD_phred	GERP++_RS	phyloP46way_placental	phyloP100way_vertebrate	SiPhy_29way_logOdds	Depth1	Vaf1	Vaf2	Depth2
chr17	7576910	7576910	G	A	exonic	TP53	na	synonymous SNV	TP53:NM_001126115:exon5:c.C540T:p.T180T,TP53:NM_001126116:exon5:c.C540T:p.T180T,TP53:NM_001126117:exon5:c.C540T:p.T180T,TP53:NM_001276697:exon5:c.C459T:p.T153T,TP53:NM_001276698:exon5:c.C459T:p.T153T,TP53:NM_001276699:exon5:c.C459T:p.T153T,TP53:NM_001126118:exon8:c.C819T:p.T273T,TP53:NM_000546:exon9:c.C936T:p.T312T,TP53:NM_001126112:exon9:c.C936T:p.T312T,TP53:NM_001126113:exon9:c.C936T:p.T312T,TP…	na	ID=COSM45613;OCCURENCE=1(upper_aerodigestive_tract)	na	na	na	na	na	na	na	na	na	na	na	na	na	na	na	na	na	na	na	na	na	na	na	na	na	na	na	na	na	na	2846	0.0123	0.0021	3345
chr17	7577136	7577136	T	C	exonic	TP53	na	nonsynonymous SNV	TP53:NM_001126115:exon4:c.A406G:p.N136D,TP53:NM_001126116:exon4:c.A406G:p.N136D,TP53:NM_001126117:exon4:c.A406G:p.N136D,TP53:NM_001276697:exon4:c.A325G:p.N109D,TP53:NM_001276698:exon4:c.A325G:p.N109D,TP53:NM_001276699:exon4:c.A325G:p.N109D,TP53:NM_001126118:exon7:c.A685G:p.N229D,TP53:NM_000546:exon8:c.A802G:p.N268D,TP53:NM_001126112:exon8:c.A802G:p.N268D,TP53:NM_001126113:exon8:c.A802G:p.N268D,TP…	na	na	na	na	na	na	na	0.2	T	0.12	B	0.154	B	0.161	N	1	N	0.535	N	-6.63	D	1.123	D	0.925	D	0.089	2.154	13.16	-4.52	-0.688	-0.22	2.658	2515	0.0107	0.0024	2537
chr17	7577515	7577515	T	C	exonic	TP53	na	nonsynonymous SNV	TP53:NM_001126115:exon3:c.A370G:p.T124A,TP53:NM_001126116:exon3:c.A370G:p.T124A,TP53:NM_001126117:exon3:c.A370G:p.T124A,TP53:NM_001276697:exon3:c.A289G:p.T97A,TP53:NM_001276698:exon3:c.A289G:p.T97A,TP53:NM_001276699:exon3:c.A289G:p.T97A,TP53:NM_001126118:exon6:c.A649G:p.T217A,TP53:NM_000546:exon7:c.A766G:p.T256A,TP53:NM_001126112:exon7:c.A766G:p.T256A,TP53:NM_001126113:exon7:c.A766G:p.T256A,TP53:…	na	ID=COSM44544;OCCURENCE=1(lung),1(haematopoietic_and_lymphoid_tissue),1(urinary_tract)	na	na	na	na	na	0	D	0.999	D	0.988	D	0	D	1	D	2.59	M	-7.06	D	1.047	D	0.989	D	0.923	3.007	16.03	3.51	0.87	6.054	8.844	3643	0.0143	0.0044	3616
chr17	7578530	7578530	A	G	exonic	TP53	na	nonsynonymous SNV	TP53:NM_001126115:exon1:c.T4C:p.F2L,TP53:NM_001126116:exon1:c.T4C:p.F2L,TP53:NM_001126117:exon1:c.T4C:p.F2L,TP53:NM_001126118:exon4:c.T283C:p.F95L,TP53:NM_000546:exon5:c.T400C:p.F134L,TP53:NM_001126112:exon5:c.T400C:p.F134L,TP53:NM_001126113:exon5:c.T400C:p.F134L,TP53:NM_001126114:exon5:c.T400C:p.F134L,TP53:NM_001276695:exon5:c.T283C:p.F95L,TP53:NM_001276696:exon5:c.T283C:p.F95L,TP53:NM_001276760…	CLINSIG=other;CLNDBN=Malignant_melanoma;CLNREVSTAT=not;CLNACC=RCV000071699.2;CLNDSDB=MedGen:SNOMED_CT;CLNDSDBID=C0025202:2092003	ID=COSM1726293,COSM220774,COSM44654,COSM220776,COSM220775,COSM220777;OCCURENCE=1(vulva),2(oesophagus),3(haematopoietic_and_lymphoid_tissue),1(lung),1(ovary),1(large_intestine),1(pancreas),1(liver),5(breast)	na	na	na	na	na	0	D	1	D	0.996	D	0	D	1	D	2.645	M	-7.05	D	0.962	D	0.991	D	0.819	5.243	33	5.48	2.206	9.283	13.83	2920	0.0106	0.0036	3075
chr17	7579537	7579537	A	G	exonic	TP53	na	synonymous SNV	TP53:NM_001126118:exon3:c.T33C:p.I11I,TP53:NM_000546:exon4:c.T150C:p.I50I,TP53:NM_001126112:exon4:c.T150C:p.I50I,TP53:NM_001126113:exon4:c.T150C:p.I50I,TP53:NM_001126114:exon4:c.T150C:p.I50I,TP53:NM_001276695:exon4:c.T33C:p.I11I,TP53:NM_001276696:exon4:c.T33C:p.I11I,TP53:NM_001276760:exon4:c.T33C:p.I11I,TP53:NM_001276761:exon4:c.T33C:p.I11I	na	na	na	na	na	na	na	na	na	na	na	na	na	na	na	na	na	na	na	na	na	na	na	na	na	na	na	na	na	na	na	na	3169	0.0107	0.0054	3126
ND03792 OD
Chr	Start	End	Ref	Alt	Func.refGene	Gene.refGene	GeneDetail.refGene	ExonicFunc.refGene	AAChange.refGene	clinvar_20140929	cosmic70	snp129	snp138	exac01	esp6500si_all	agilentv5	SIFT_score	SIFT_pred	Polyphen2_HDIV_score	Polyphen2_HDIV_pred	Polyphen2_HVAR_score	Polyphen2_HVAR_pred	LRT_score	LRT_pred	MutationTaster_score	MutationTaster_pred	MutationAssessor_score	MutationAssessor_pred	FATHMM_score	FATHMM_pred	RadialSVM_score	RadialSVM_pred	LR_score	LR_pred	VEST3_score	CADD_raw	CADD_phred	GERP++_RS	phyloP46way_placental	phyloP100way_vertebrate	SiPhy_29way_logOdds	Depth1	Vaf1	Vaf2	Depth2
chr17	7577019	7577019	C	T	exonic	TP53	na	nonsynonymous SNV	TP53:NM_001126115:exon4:c.G523A:p.A175T,TP53:NM_001126116:exon4:c.G523A:p.A175T,TP53:NM_001126117:exon4:c.G523A:p.A175T,TP53:NM_001276697:exon4:c.G442A:p.A148T,TP53:NM_001276698:exon4:c.G442A:p.A148T,TP53:NM_001276699:exon4:c.G442A:p.A148T,TP53:NM_001126118:exon7:c.G802A:p.A268T,TP53:NM_000546:exon8:c.G919A:p.A307T,TP53:NM_001126112:exon8:c.G919A:p.A307T,TP53:NM_001126113:exon8:c.G919A:p.A307T,TP…	na	ID=COSM46090;OCCURENCE=1(upper_aerodigestive_tract),1(oesophagus)	na	na	na	na	na	.	.	0.123	B	0.091	B	0.001	U	1	D	1.65	L	-5.52	D	0.945	D	0.962	D	0.261	1.298	10.25	3.2	0.727	0.139	5.837	2915	0.0991	0.0003	3891
chr17	7577038	7577038	G	A	exonic	TP53	na	synonymous SNV	TP53:NM_001126115:exon4:c.C504T:p.P168P,TP53:NM_001126116:exon4:c.C504T:p.P168P,TP53:NM_001126117:exon4:c.C504T:p.P168P,TP53:NM_001276697:exon4:c.C423T:p.P141P,TP53:NM_001276698:exon4:c.C423T:p.P141P,TP53:NM_001276699:exon4:c.C423T:p.P141P,TP53:NM_001126118:exon7:c.C783T:p.P261P,TP53:NM_000546:exon8:c.C900T:p.P300P,TP53:NM_001126112:exon8:c.C900T:p.P300P,TP53:NM_001126113:exon8:c.C900T:p.P300P,TP…	na	ID=COSM1386589,COSM1386590;OCCURENCE=1(large_intestine)	na	na	7.892e-06	na	na	na	na	na	na	na	na	na	na	na	na	na	na	na	na	na	na	na	na	na	na	na	na	na	na	na	4888	0.0203	0.001	5737
chr17	7577060	7577060	C	T	exonic	TP53	na	nonsynonymous SNV	TP53:NM_001126115:exon4:c.G482A:p.G161E,TP53:NM_001126116:exon4:c.G482A:p.G161E,TP53:NM_001126117:exon4:c.G482A:p.G161E,TP53:NM_001276697:exon4:c.G401A:p.G134E,TP53:NM_001276698:exon4:c.G401A:p.G134E,TP53:NM_001276699:exon4:c.G401A:p.G134E,TP53:NM_001126118:exon7:c.G761A:p.G254E,TP53:NM_000546:exon8:c.G878A:p.G293E,TP53:NM_001126112:exon8:c.G878A:p.G293E,TP53:NM_001126113:exon8:c.G878A:p.G293E,TP…	na	na	na	na	na	na	na	0.37	T	0.009	B	0.015	B	0.089	N	1	N	1.045	L	-5.44	D	0.941	D	0.921	D	0.231	-0.155	3.241	-2.43	-0.579	-0.385	5.548	5406	0.0531	0.0008	5980
chr17	7577118	7577118	C	T	exonic	TP53	na	nonsynonymous SNV	TP53:NM_001126115:exon4:c.G424A:p.V142I,TP53:NM_001126116:exon4:c.G424A:p.V142I,TP53:NM_001126117:exon4:c.G424A:p.V142I,TP53:NM_001276697:exon4:c.G343A:p.V115I,TP53:NM_001276698:exon4:c.G343A:p.V115I,TP53:NM_001276699:exon4:c.G343A:p.V115I,TP53:NM_001126118:exon7:c.G703A:p.V235I,TP53:NM_000546:exon8:c.G820A:p.V274I,TP53:NM_001126112:exon8:c.G820A:p.V274I,TP53:NM_001126113:exon8:c.G820A:p.V274I,TP…	na	ID=COSM43667;OCCURENCE=1(breast),1(central_nervous_system),2(oesophagus)	na	na	na	na	na	0.56	T	0	B	0.07	B	0.005	N	1	N	0.47	N	-6.24	D	0.826	D	0.902	D	0.152	-0.348	2.355	-0.763	-0.004	-0.002	9.223	2476	0.0925	0.0009	2199
chr17	7577143	7577143	C	T	exonic	TP53	na	synonymous SNV	TP53:NM_001126115:exon4:c.G399A:p.L133L,TP53:NM_001126116:exon4:c.G399A:p.L133L,TP53:NM_001126117:exon4:c.G399A:p.L133L,TP53:NM_001276697:exon4:c.G318A:p.L106L,TP53:NM_001276698:exon4:c.G318A:p.L106L,TP53:NM_001276699:exon4:c.G318A:p.L106L,TP53:NM_001126118:exon7:c.G678A:p.L226L,TP53:NM_000546:exon8:c.G795A:p.L265L,TP53:NM_001126112:exon8:c.G795A:p.L265L,TP53:NM_001126113:exon8:c.G795A:p.L265L,TP…	na	ID=COSM43785,COSM1386600;OCCURENCE=1(liver),1(large_intestine)	na	na	na	na	na	na	na	na	na	na	na	na	na	na	na	na	na	na	na	na	na	na	na	na	na	na	na	na	na	na	2395	0.0175	0.0026	1916
chr17	7577503	7577503	A	G	exonic	TP53	na	nonsynonymous SNV	TP53:NM_001126115:exon3:c.T382C:p.S128P,TP53:NM_001126116:exon3:c.T382C:p.S128P,TP53:NM_001126117:exon3:c.T382C:p.S128P,TP53:NM_001276697:exon3:c.T301C:p.S101P,TP53:NM_001276698:exon3:c.T301C:p.S101P,TP53:NM_001276699:exon3:c.T301C:p.S101P,TP53:NM_001126118:exon6:c.T661C:p.S221P,TP53:NM_000546:exon7:c.T778C:p.S260P,TP53:NM_001126112:exon7:c.T778C:p.S260P,TP53:NM_001126113:exon7:c.T778C:p.S260P,TP…	na	ID=COSM44587;OCCURENCE=1(liver)	na	na	na	na	na	0.43	T	0.954	P	0.645	P	0.002	N	0.989	D	0.425	N	-6.66	D	0.964	D	0.948	D	0.771	2.392	13.96	3.41	0.839	-0.26	3.759	3243	0.0126	0.0031	3571
chr17	7577521	7577521	T	C	exonic	TP53	na	nonsynonymous SNV	TP53:NM_001126115:exon3:c.A364G:p.I122V,TP53:NM_001126116:exon3:c.A364G:p.I122V,TP53:NM_001126117:exon3:c.A364G:p.I122V,TP53:NM_001276697:exon3:c.A283G:p.I95V,TP53:NM_001276698:exon3:c.A283G:p.I95V,TP53:NM_001276699:exon3:c.A283G:p.I95V,TP53:NM_001126118:exon6:c.A643G:p.I215V,TP53:NM_000546:exon7:c.A760G:p.I254V,TP53:NM_001126112:exon7:c.A760G:p.I254V,TP53:NM_001126113:exon7:c.A760G:p.I254V,TP53:…	na	ID=COSM44030;OCCURENCE=2(liver),1(breast),2(haematopoietic_and_lymphoid_tissue),1(upper_aerodigestive_tract)	na	na	7.892e-06	na	na	0	D	0.974	D	0.882	P	0	D	1	D	1.095	L	-6.75	D	1.038	D	0.978	D	0.606	3.218	16.78	4.62	2.074	7.824	12.31	3469	0.0107	0.0057	3836
chr17	7577536	7577536	T	C	exonic	TP53	na	nonsynonymous SNV	TP53:NM_001126115:exon3:c.A349G:p.R117G,TP53:NM_001126116:exon3:c.A349G:p.R117G,TP53:NM_001126117:exon3:c.A349G:p.R117G,TP53:NM_001276697:exon3:c.A268G:p.R90G,TP53:NM_001276698:exon3:c.A268G:p.R90G,TP53:NM_001276699:exon3:c.A268G:p.R90G,TP53:NM_001126118:exon6:c.A628G:p.R210G,TP53:NM_000546:exon7:c.A745G:p.R249G,TP53:NM_001126112:exon7:c.A745G:p.R249G,TP53:NM_001126113:exon7:c.A745G:p.R249G,TP53:…	na	ID=COSM10668;OCCURENCE=1(soft_tissue),3(ovary),2(breast),2(large_intestine),2(urinary_tract),1(liver),2(central_nervous_system),1(stomach),3(oesophagus),5(upper_aerodigestive_tract),7(lung),1(haematopoietic_and_lymphoid_tissue)	na	na	na	na	na	0	D	1	D	0.995	D	0	D	1	D	3.3	M	-7.31	D	1.035	D	0.993	D	0.97	3.497	17.88	-0.023	-0.029	0.039	12.744	3475	0.0135	0.0031	3832
chr17	7578405	7578405	G	A	exonic	TP53	na	synonymous SNV	TP53:NM_001126115:exon1:c.C129T:p.R43R,TP53:NM_001126116:exon1:c.C129T:p.R43R,TP53:NM_001126117:exon1:c.C129T:p.R43R,TP53:NM_001276697:exon1:c.C48T:p.R16R,TP53:NM_001276698:exon1:c.C48T:p.R16R,TP53:NM_001276699:exon1:c.C48T:p.R16R,TP53:NM_001126118:exon4:c.C408T:p.R136R,TP53:NM_000546:exon5:c.C525T:p.R175R,TP53:NM_001126112:exon5:c.C525T:p.R175R,TP53:NM_001126113:exon5:c.C525T:p.R175R,TP53:NM_001…	na	ID=COSM45515;OCCURENCE=1(large_intestine),1(upper_aerodigestive_tract)	na	na	na	na	na	na	na	na	na	na	na	na	na	na	na	na	na	na	na	na	na	na	na	na	na	na	na	na	na	na	2670	0.07	0.0008	3538
chr17	7578418	7578418	T	C	exonic	TP53	na	nonsynonymous SNV	TP53:NM_001126115:exon1:c.A116G:p.E39G,TP53:NM_001126116:exon1:c.A116G:p.E39G,TP53:NM_001126117:exon1:c.A116G:p.E39G,TP53:NM_001276697:exon1:c.A35G:p.E12G,TP53:NM_001276698:exon1:c.A35G:p.E12G,TP53:NM_001276699:exon1:c.A35G:p.E12G,TP53:NM_001126118:exon4:c.A395G:p.E132G,TP53:NM_000546:exon5:c.A512G:p.E171G,TP53:NM_001126112:exon5:c.A512G:p.E171G,TP53:NM_001126113:exon5:c.A512G:p.E171G,TP53:NM_001…	na	ID=COSM44732;OCCURENCE=1(liver),1(large_intestine),1(central_nervous_system)	na	na	na	na	na	0.01	D	1	D	0.995	D	0	D	1	D	2.62	M	-6.92	D	1.012	D	0.99	D	0.746	3.929	19.99	4.37	0.989	7.996	10.994	2671	0.0172	0.0037	3537
chr17	7578475	7578475	G	A	exonic	TP53	na	nonsynonymous SNV	TP53:NM_001126115:exon1:c.C59T:p.P20L,TP53:NM_001126116:exon1:c.C59T:p.P20L,TP53:NM_001126117:exon1:c.C59T:p.P20L,TP53:NM_001126118:exon4:c.C338T:p.P113L,TP53:NM_000546:exon5:c.C455T:p.P152L,TP53:NM_001126112:exon5:c.C455T:p.P152L,TP53:NM_001126113:exon5:c.C455T:p.P152L,TP53:NM_001126114:exon5:c.C455T:p.P152L,TP53:NM_001276695:exon5:c.C338T:p.P113L,TP53:NM_001276696:exon5:c.C338T:p.P113L,TP53:NM_…	na	ID=COSM129859,COSM129856,COSM129857,COSM3717667,COSM129858,COSM10790,COSM1645282;OCCURENCE=7(upper_aerodigestive_tract),7(oesophagus),2(vulva),1(stomach),15(central_nervous_system),2(haematopoietic_and_lymphoid_tissue),1(lung),1(soft_tissue),2(liver),1(adrenal_gland),7(urinary_tract),15(large_intestine),3(prostate),1(breast)	na	na	3.157e-05	na	na	0	D	1	D	0.992	D	0	D	1	D	3.24	M	-7.5	D	0.931	D	0.995	D	0.929	3.796	19.27	5.59	2.804	7.901	17.478	5253	0.0155	0.0012	6045
chr17	7578483	7578483	G	A	exonic	TP53	na	synonymous SNV	TP53:NM_001126115:exon1:c.C51T:p.S17S,TP53:NM_001126116:exon1:c.C51T:p.S17S,TP53:NM_001126117:exon1:c.C51T:p.S17S,TP53:NM_001126118:exon4:c.C330T:p.S110S,TP53:NM_000546:exon5:c.C447T:p.S149S,TP53:NM_001126112:exon5:c.C447T:p.S149S,TP53:NM_001126113:exon5:c.C447T:p.S149S,TP53:NM_001126114:exon5:c.C447T:p.S149S,TP53:NM_001276695:exon5:c.C330T:p.S110S,TP53:NM_001276696:exon5:c.C330T:p.S110S,TP53:NM_…	na	ID=COSM44408;OCCURENCE=1(central_nervous_system),3(stomach),2(haematopoietic_and_lymphoid_tissue)	na	na	na	na	na	na	na	na	na	na	na	na	na	na	na	na	na	na	na	na	na	na	na	na	na	na	na	na	na	na	5117	0.0313	0.0014	5922
chr17	7579591	7579591	C	T	splicing	TP53	NM_001126112:exon5:c.97-1G>A,NM_001126114:exon5:c.97-1G>A,NM_000546:exon5:c.97-1G>A,NM_001126113:exon5:c.97-1G>A	na	na	na	ID=COSM218542,COSM43759,COSM2745172,COSM3388237,COSM218543;OCCURENCE=2(oesophagus),1(central_nervous_system),1(ovary),2(pancreas),1(kidney),2(large_intestine)	na	na	na	na	na	.	.	.	.	.	.	.	.	0.979	D	.	.	.	.	.	.	.	.	.	0.498	6.702	2.49	1.73	1.937	8.614	3029	0.0119	0.0004	2230
ND03792 OS
Chr	Start	End	Ref	Alt	Func.refGene	Gene.refGene	GeneDetail.refGene	ExonicFunc.refGene	AAChange.refGene	clinvar_20140929	cosmic70	snp129	snp138	exac01	esp6500si_all	agilentv5	SIFT_score	SIFT_pred	Polyphen2_HDIV_score	Polyphen2_HDIV_pred	Polyphen2_HVAR_score	Polyphen2_HVAR_pred	LRT_score	LRT_pred	MutationTaster_score	MutationTaster_pred	MutationAssessor_score	MutationAssessor_pred	FATHMM_score	FATHMM_pred	RadialSVM_score	RadialSVM_pred	LR_score	LR_pred	VEST3_score	CADD_raw	CADD_phred	GERP++_RS	phyloP46way_placental	phyloP100way_vertebrate	SiPhy_29way_logOdds	Depth1	Vaf1	Vaf2	Depth2
chr17	7576637	7576637	T	C	exonic	TP53	na	synonymous SNV	TP53:NM_001126116:exon6:c.A618G:p.K206K,TP53:NM_001276698:exon6:c.A537G:p.K179K,TP53:NM_001126114:exon10:c.A1014G:p.K338K,TP53:NM_001276696:exon10:c.A897G:p.K299K	na	na	na	na	na	na	na	na	na	na	na	na	na	na	na	na	na	na	na	na	na	na	na	na	na	na	na	na	na	na	na	na	7117	0.0104	0.0051	6689
chr17	7577547	7577547	C	T	exonic	TP53	na	nonsynonymous SNV	TP53:NM_001126115:exon3:c.G338A:p.G113D,TP53:NM_001126116:exon3:c.G338A:p.G113D,TP53:NM_001126117:exon3:c.G338A:p.G113D,TP53:NM_001276697:exon3:c.G257A:p.G86D,TP53:NM_001276698:exon3:c.G257A:p.G86D,TP53:NM_001276699:exon3:c.G257A:p.G86D,TP53:NM_001126118:exon6:c.G617A:p.G206D,TP53:NM_000546:exon7:c.G734A:p.G245D,TP53:NM_001126112:exon7:c.G734A:p.G245D,TP53:NM_001126113:exon7:c.G734A:p.G245D,TP53:…	CLINSIG=pathogenic;CLNDBN=Li-Fraumeni_syndrome_1;CLNREVSTAT=single;CLNACC=RCV000013149.22;CLNDSDB=GeneReviews:MedGen:OMIM:Orphanet;CLNDSDBID=NBK1311:C1835398:151623:ORPHA524	ID=COSM3388189,COSM43606,COSM179806,COSM179807,COSM1640832,COSM179805;OCCURENCE=7(upper_aerodigestive_tract),1(bone),1(vulva),17(oesophagus),4(stomach),3(central_nervous_system),11(haematopoietic_and_lymphoid_tissue),7(lung),11(ovary),2(urinary_tract),4(pancreas),5(liver),3(prostate),27(large_intestine),13(breast),2(skin)	na	rs121912656	na	na	na	0	D	1	D	1	D	0	D	1	A	3.255	M	-7.62	D	0.903	D	0.995	D	0.986	4.838	27.5	4.62	2.564	7.609	15.362	3832	0.0107	0.0009	3472
chr17	7577590	7577590	T	C	exonic	TP53	na	nonsynonymous SNV	TP53:NM_001126115:exon3:c.A295G:p.T99A,TP53:NM_001126116:exon3:c.A295G:p.T99A,TP53:NM_001126117:exon3:c.A295G:p.T99A,TP53:NM_001276697:exon3:c.A214G:p.T72A,TP53:NM_001276698:exon3:c.A214G:p.T72A,TP53:NM_001276699:exon3:c.A214G:p.T72A,TP53:NM_001126118:exon6:c.A574G:p.T192A,TP53:NM_000546:exon7:c.A691G:p.T231A,TP53:NM_001126112:exon7:c.A691G:p.T231A,TP53:NM_001126113:exon7:c.A691G:p.T231A,TP53:NM_…	na	ID=COSM43980;OCCURENCE=1(prostate),1(thyroid)	na	na	na	na	na	0.02	D	0.817	P	0.553	P	0	D	1	D	2.22	M	-6.8	D	1.047	D	0.978	D	0.837	3.642	18.52	4.48	2.004	7.786	12.053	3822	0.0157	0.0026	3465
chr17	7578256	7578256	T	C	exonic	TP53	na	nonsynonymous SNV	TP53:NM_001126115:exon2:c.A197G:p.E66G,TP53:NM_001126116:exon2:c.A197G:p.E66G,TP53:NM_001126117:exon2:c.A197G:p.E66G,TP53:NM_001276697:exon2:c.A116G:p.E39G,TP53:NM_001276698:exon2:c.A116G:p.E39G,TP53:NM_001276699:exon2:c.A116G:p.E39G,TP53:NM_001126118:exon5:c.A476G:p.E159G,TP53:NM_000546:exon6:c.A593G:p.E198G,TP53:NM_001126112:exon6:c.A593G:p.E198G,TP53:NM_001126113:exon6:c.A593G:p.E198G,TP53:NM_…	na	ID=COSM45571;OCCURENCE=1(upper_aerodigestive_tract)	na	na	na	na	na	0.02	D	1	D	1	D	0	D	1	D	2.78	M	-7.24	D	0.939	D	0.993	D	0.956	3.218	16.78	5.28	2.128	7.996	13.475	3875	0.0111	0.0012	3362
chr17	7578291	7578291	T	C	splicing	TP53	NM_001276761:exon7:c.443-2A>G,NM_001276760:exon7:c.443-2A>G,NM_001126112:exon7:c.560-2A>G,NM_001126115:exon3:c.164-2A>G,NM_001126114:exon7:c.560-2A>G,NM_001276695:exon7:c.443-2A>G,NM_000546:exon7:c.560-2A>G,NM_001126117:exon3:c.164-2A>G,NM_001126116:exon3:c.164-2A>G,NM_001126118:exon6:c.443-2A>G,NM_001276699:exon3:c.83-2A>G,NM_001276698:exon3:c.83-2A>G,NM_001276697:exon3:c.83-2A>G,NM_001276696:ex…	na	na	na	ID=COSM1679504,COSM1679506,COSM1679505,COSM18657,COSM1679503,COSM1679507,COSM3773307;OCCURENCE=1(thyroid),1(lung),1(oesophagus),1(kidney),1(pancreas),1(liver),1(ovary)	na	na	na	na	na	.	.	.	.	.	.	.	.	1	D	.	.	.	.	.	.	.	.	.	0.882	8.581	3.68	1.912	2.807	10.947	3367	0.0143	0.0024	2903
chr17	7578502	7578502	A	G	exonic	TP53	na	nonsynonymous SNV	TP53:NM_001126115:exon1:c.T32C:p.V11A,TP53:NM_001126116:exon1:c.T32C:p.V11A,TP53:NM_001126117:exon1:c.T32C:p.V11A,TP53:NM_001126118:exon4:c.T311C:p.V104A,TP53:NM_000546:exon5:c.T428C:p.V143A,TP53:NM_001126112:exon5:c.T428C:p.V143A,TP53:NM_001126113:exon5:c.T428C:p.V143A,TP53:NM_001126114:exon5:c.T428C:p.V143A,TP53:NM_001276695:exon5:c.T311C:p.V104A,TP53:NM_001276696:exon5:c.T311C:p.V104A,TP53:NM_…	na	ID=COSM98968,COSM98969,COSM98967,COSM11306,COSM1666839,COSM3388219,COSM179830;OCCURENCE=1(ovary),1(breast),5(large_intestine),1(pancreas),2(stomach),2(oesophagus),1(vulva),1(upper_aerodigestive_tract),2(lung)	na	na	na	na	na	0	D	1	D	0.998	D	0.016	N	0.995	D	2.88	M	-7.01	D	1.082	D	0.989	D	0.595	2.357	13.84	1.94	0.097	9.264	3.252	2848	0.0165	0.0029	2806
chr17	7578524	7578524	G	A	exonic	TP53	na	stopgain	TP53:NM_001126115:exon1:c.C10T:p.Q4X,TP53:NM_001126116:exon1:c.C10T:p.Q4X,TP53:NM_001126117:exon1:c.C10T:p.Q4X,TP53:NM_001126118:exon4:c.C289T:p.Q97X,TP53:NM_000546:exon5:c.C406T:p.Q136X,TP53:NM_001126112:exon5:c.C406T:p.Q136X,TP53:NM_001126113:exon5:c.C406T:p.Q136X,TP53:NM_001126114:exon5:c.C406T:p.Q136X,TP53:NM_001276695:exon5:c.C289T:p.Q97X,TP53:NM_001276696:exon5:c.C289T:p.Q97X,TP53:NM_001276…	na	ID=COSM1736060,COSM126985,COSM11166,COSM3735153,COSM126986,COSM126987,COSM126988;OCCURENCE=4(upper_aerodigestive_tract),2(oesophagus),5(central_nervous_system),2(stomach),3(haematopoietic_and_lymphoid_tissue),2(lung),6(ovary),1(soft_tissue),1(pancreas),1(urinary_tract),2(large_intestine),3(skin),2(breast)	na	na	na	na	na	0	D	.	.	.	.	0	D	1	A	.	.	.	.	.	.	.	.	.	5.349	34	5.48	2.733	9.809	17.227	2874	0.0202	0.0004	2812
ND03793 OD
Chr	Start	End	Ref	Alt	Func.refGene	Gene.refGene	GeneDetail.refGene	ExonicFunc.refGene	AAChange.refGene	clinvar_20140929	cosmic70	snp129	snp138	exac01	esp6500si_all	agilentv5	SIFT_score	SIFT_pred	Polyphen2_HDIV_score	Polyphen2_HDIV_pred	Polyphen2_HVAR_score	Polyphen2_HVAR_pred	LRT_score	LRT_pred	MutationTaster_score	MutationTaster_pred	MutationAssessor_score	MutationAssessor_pred	FATHMM_score	FATHMM_pred	RadialSVM_score	RadialSVM_pred	LR_score	LR_pred	VEST3_score	CADD_raw	CADD_phred	GERP++_RS	phyloP46way_placental	phyloP100way_vertebrate	SiPhy_29way_logOdds	Depth1	Vaf1	Vaf2	Depth2
chr17	7573927	7573927	C	T	exonic	TP53	na	nonsynonymous SNV	TP53:NM_001126115:exon6:c.G704A:p.S235N,TP53:NM_001276697:exon6:c.G623A:p.S208N,TP53:NM_001126118:exon9:c.G983A:p.S328N,TP53:NM_000546:exon10:c.G1100A:p.S367N,TP53:NM_001126112:exon10:c.G1100A:p.S367N,TP53:NM_001276760:exon10:c.G983A:p.S328N,TP53:NM_001276761:exon10:c.G983A:p.S328N	na	na	na	na	7.893e-06	na	na	.	.	0.003	B	0.008	B	0	D	1	N	2.3	M	-5.56	D	1.008	D	0.931	D	0.12	1.379	10.54	3.45	1.297	1.555	7.622	3671	0.0131	0.0014	3578
chr17	7573965	7573965	C	T	exonic	TP53	na	synonymous SNV	TP53:NM_001126115:exon6:c.G666A:p.Q222Q,TP53:NM_001276697:exon6:c.G585A:p.Q195Q,TP53:NM_001126118:exon9:c.G945A:p.Q315Q,TP53:NM_000546:exon10:c.G1062A:p.Q354Q,TP53:NM_001126112:exon10:c.G1062A:p.Q354Q,TP53:NM_001276760:exon10:c.G945A:p.Q315Q,TP53:NM_001276761:exon10:c.G945A:p.Q315Q	na	na	na	na	na	na	na	na	na	na	na	na	na	na	na	na	na	na	na	na	na	na	na	na	na	na	na	na	na	na	na	na	6186	0.0178	0.0003	6291
chr17	7574029	7574029	C	T	exonic	TP53	na	nonsynonymous SNV	TP53:NM_001126115:exon6:c.G602A:p.R201H,TP53:NM_001276697:exon6:c.G521A:p.R174H,TP53:NM_001126118:exon9:c.G881A:p.R294H,TP53:NM_000546:exon10:c.G998A:p.R333H,TP53:NM_001126112:exon10:c.G998A:p.R333H,TP53:NM_001276760:exon10:c.G881A:p.R294H,TP53:NM_001276761:exon10:c.G881A:p.R294H	na	na	na	na	1.579e-05	na	na	0.06	T	0.062	B	0.066	B	0.002	N	0.994	N	2.33	M	-4.12	D	0.478	D	0.835	D	0.267	1.011	9.131	4.47	1.297	2.321	8.564	2637	0.0152	0.0028	2814
chr17	7576647	7576647	C	T	exonic	TP53	na	nonsynonymous SNV	TP53:NM_001126116:exon6:c.G608A:p.S203N,TP53:NM_001276698:exon6:c.G527A:p.S176N,TP53:NM_001126114:exon10:c.G1004A:p.S335N,TP53:NM_001276696:exon10:c.G887A:p.S296N	na	na	na	na	na	na	na	.	.	0	B	0	B	.	.	1	N	.	.	-5.76	D	0.551	D	0.865	D	0.003	1.245	10.05	-2.52	-0.612	-0.164	3.883	3150	0.0165	0.001	2921
chr17	7576658	7576658	C	T	splicing	TP53	NM_001126114:exon11:c.994-1G>A,NM_001126116:exon7:c.598-1G>A,NM_001276698:exon7:c.517-1G>A,NM_001276696:exon11:c.877-1G>A	na	na	na	na	na	na	na	na	na	.	.	.	.	.	.	.	.	0.899	N	.	.	.	.	.	.	.	.	.	0.547	6.961	0.57	0.225	0.414	3.946	3137	0.0166	0	2923
chr17	7577062	7577062	T	C	exonic	TP53	na	synonymous SNV	TP53:NM_001126115:exon4:c.A480G:p.K160K,TP53:NM_001126116:exon4:c.A480G:p.K160K,TP53:NM_001126117:exon4:c.A480G:p.K160K,TP53:NM_001276697:exon4:c.A399G:p.K133K,TP53:NM_001276698:exon4:c.A399G:p.K133K,TP53:NM_001276699:exon4:c.A399G:p.K133K,TP53:NM_001126118:exon7:c.A759G:p.K253K,TP53:NM_000546:exon8:c.A876G:p.K292K,TP53:NM_001126112:exon8:c.A876G:p.K292K,TP53:NM_001126113:exon8:c.A876G:p.K292K,TP…	na	ID=COSM44976;OCCURENCE=1(breast)	na	na	na	na	na	na	na	na	na	na	na	na	na	na	na	na	na	na	na	na	na	na	na	na	na	na	na	na	na	na	6199	0.0107	0.0053	6190
chr17	7577113	7577113	A	G	exonic	TP53	na	synonymous SNV	TP53:NM_001126115:exon4:c.T429C:p.C143C,TP53:NM_001126116:exon4:c.T429C:p.C143C,TP53:NM_001126117:exon4:c.T429C:p.C143C,TP53:NM_001276697:exon4:c.T348C:p.C116C,TP53:NM_001276698:exon4:c.T348C:p.C116C,TP53:NM_001276699:exon4:c.T348C:p.C116C,TP53:NM_001126118:exon7:c.T708C:p.C236C,TP53:NM_000546:exon8:c.T825C:p.C275C,TP53:NM_001126112:exon8:c.T825C:p.C275C,TP53:NM_001126113:exon8:c.T825C:p.C275C,TP…	na	ID=COSM44735;OCCURENCE=1(breast),2(stomach),1(upper_aerodigestive_tract)	na	na	na	na	na	na	na	na	na	na	na	na	na	na	na	na	na	na	na	na	na	na	na	na	na	na	na	na	na	na	2206	0.0127	0.0045	2448
chr17	7577533	7577533	G	A	exonic	TP53	na	nonsynonymous SNV	TP53:NM_001126115:exon3:c.C352T:p.P118S,TP53:NM_001126116:exon3:c.C352T:p.P118S,TP53:NM_001126117:exon3:c.C352T:p.P118S,TP53:NM_001276697:exon3:c.C271T:p.P91S,TP53:NM_001276698:exon3:c.C271T:p.P91S,TP53:NM_001276699:exon3:c.C271T:p.P91S,TP53:NM_001126118:exon6:c.C631T:p.P211S,TP53:NM_000546:exon7:c.C748T:p.P250S,TP53:NM_001126112:exon7:c.C748T:p.P250S,TP53:NM_001126113:exon7:c.C748T:p.P250S,TP53:…	na	ID=COSM43695;OCCURENCE=2(lung),2(upper_aerodigestive_tract),1(stomach),1(pancreas),5(skin),1(breast)	na	na	na	na	na	0	D	1	D	0.999	D	0	D	1	D	2.655	M	-7.47	D	0.902	D	0.994	D	0.91	4.477	24	4.62	2.564	9.601	15.362	3635	0.0102	0.0009	3316
chr17	7578184	7578184	G	A	exonic	TP53	na	nonsynonymous SNV	TP53:NM_001126115:exon2:c.C269T:p.P90L,TP53:NM_001126116:exon2:c.C269T:p.P90L,TP53:NM_001126117:exon2:c.C269T:p.P90L,TP53:NM_001276697:exon2:c.C188T:p.P63L,TP53:NM_001276698:exon2:c.C188T:p.P63L,TP53:NM_001276699:exon2:c.C188T:p.P63L,TP53:NM_001126118:exon5:c.C548T:p.P183L,TP53:NM_000546:exon6:c.C665T:p.P222L,TP53:NM_001126112:exon6:c.C665T:p.P222L,TP53:NM_001126113:exon6:c.C665T:p.P222L,TP53:NM_…	na	ID=COSM44606;OCCURENCE=1(central_nervous_system),1(haematopoietic_and_lymphoid_tissue),2(skin)	na	rs146340390	7.892e-06	0.000154	na	0	D	0.926	P	0.372	B	0.2	N	1	D	1.91	M	-6.62	D	0.963	D	0.956	D	0.728	2.609	14.69	3.03	0.541	2.607	4.867	3722	0.0124	0.0006	3495
chr17	7578210	7578210	T	C	exonic	TP53	na	synonymous SNV	TP53:NM_001126115:exon2:c.A243G:p.R81R,TP53:NM_001126116:exon2:c.A243G:p.R81R,TP53:NM_001126117:exon2:c.A243G:p.R81R,TP53:NM_001276697:exon2:c.A162G:p.R54R,TP53:NM_001276698:exon2:c.A162G:p.R54R,TP53:NM_001276699:exon2:c.A162G:p.R54R,TP53:NM_001126118:exon5:c.A522G:p.R174R,TP53:NM_000546:exon6:c.A639G:p.R213R,TP53:NM_001126112:exon6:c.A639G:p.R213R,TP53:NM_001126113:exon6:c.A639G:p.R213R,TP53:NM_…	CLINSIG=non-pathogenic;CLNDBN=not_specified;CLNREVSTAT=mult;CLNACC=RCV000036533.2;CLNDSDB=.;CLNDSDBID=.	ID=COSM249885;OCCURENCE=3(large_intestine),2(central_nervous_system)	rs1800372	rs1800372	0.012	0.013686	0.04	na	na	na	na	na	na	na	na	na	na	na	na	na	na	na	na	na	na	na	na	na	na	na	na	na	3733	0.0129	0.0029	3509
chr17	7578211	7578211	C	T	exonic	TP53	na	nonsynonymous SNV	TP53:NM_001126115:exon2:c.G242A:p.R81Q,TP53:NM_001126116:exon2:c.G242A:p.R81Q,TP53:NM_001126117:exon2:c.G242A:p.R81Q,TP53:NM_001276697:exon2:c.G161A:p.R54Q,TP53:NM_001276698:exon2:c.G161A:p.R54Q,TP53:NM_001276699:exon2:c.G161A:p.R54Q,TP53:NM_001126118:exon5:c.G521A:p.R174Q,TP53:NM_000546:exon6:c.G638A:p.R213Q,TP53:NM_001126112:exon6:c.G638A:p.R213Q,TP53:NM_001126113:exon6:c.G638A:p.R213Q,TP53:NM_…	na	ID=COSM131468,COSM3403265,COSM1726594,COSM131466,COSM131467,COSM131469,COSM10735;OCCURENCE=7(haematopoietic_and_lymphoid_tissue),1(central_nervous_system),2(stomach),3(oesophagus),1(vulva),1(skin),5(large_intestine),1(biliary_tract),2(liver),1(kidney),4(urinary_tract),1(endometrium)	na	na	7.892e-06	na	na	0	D	1	D	1	D	0	N	1	D	3.315	M	-7.28	D	0.949	D	0.994	D	0.867	6.234	37	4.32	1.367	7.775	11.781	3732	0.0137	0.0009	3510
chr17	7579317	7579317	A	G	exonic	TP53	na	nonsynonymous SNV	TP53:NM_001126118:exon3:c.T253C:p.C85R,TP53:NM_000546:exon4:c.T370C:p.C124R,TP53:NM_001126112:exon4:c.T370C:p.C124R,TP53:NM_001126113:exon4:c.T370C:p.C124R,TP53:NM_001126114:exon4:c.T370C:p.C124R,TP53:NM_001276695:exon4:c.T253C:p.C85R,TP53:NM_001276696:exon4:c.T253C:p.C85R,TP53:NM_001276760:exon4:c.T253C:p.C85R,TP53:NM_001276761:exon4:c.T253C:p.C85R	na	ID=COSM11147;OCCURENCE=1(central_nervous_system),2(ovary)	na	na	na	na	na	0.01	D	1	D	0.999	D	0	D	1	D	2.395	M	-6.63	D	1	D	0.988	D	0.682	4.075	21	4.75	2.125	5.673	12.536	2570	0.016	0.0027	2597
chr17	7579448	7579448	G	A	exonic	TP53	na	nonsynonymous SNV	TP53:NM_001126118:exon3:c.C122T:p.P41L,TP53:NM_000546:exon4:c.C239T:p.P80L,TP53:NM_001126112:exon4:c.C239T:p.P80L,TP53:NM_001126113:exon4:c.C239T:p.P80L,TP53:NM_001126114:exon4:c.C239T:p.P80L,TP53:NM_001276695:exon4:c.C122T:p.P41L,TP53:NM_001276696:exon4:c.C122T:p.P41L,TP53:NM_001276760:exon4:c.C122T:p.P41L,TP53:NM_001276761:exon4:c.C122T:p.P41L	na	ID=COSM45835;OCCURENCE=1(skin)	na	na	na	na	na	0.2	T	0.967	D	0.642	P	0.199	N	1	N	0.695	N	-2.5	D	1.08	D	0.941	D	0.481	0.933	8.802	2.87	1.209	1.283	6.187	2175	0.0285	0.0014	2185
chr17	7579542	7579542	C	T	exonic	TP53	na	nonsynonymous SNV	TP53:NM_001126118:exon3:c.G28A:p.D10N,TP53:NM_000546:exon4:c.G145A:p.D49N,TP53:NM_001126112:exon4:c.G145A:p.D49N,TP53:NM_001126113:exon4:c.G145A:p.D49N,TP53:NM_001126114:exon4:c.G145A:p.D49N,TP53:NM_001276695:exon4:c.G28A:p.D10N,TP53:NM_001276696:exon4:c.G28A:p.D10N,TP53:NM_001276760:exon4:c.G28A:p.D10N,TP53:NM_001276761:exon4:c.G28A:p.D10N	na	ID=COSM305601,COSM305603,COSM305602;OCCURENCE=1(central_nervous_system)	na	na	7.892e-06	na	na	0.32	T	0.957	D	0.264	B	0	N	1	N	0.55	N	-2.1	D	0.902	D	0.877	D	0.104	1.144	9.661	0.46	0.134	0.565	4.429	3465	0.0133	0.0003	3238
chr17	7579579	7579579	C	T	exonic	TP53	na	synonymous SNV	TP53:NM_000546:exon4:c.G108A:p.P36P,TP53:NM_001126112:exon4:c.G108A:p.P36P,TP53:NM_001126113:exon4:c.G108A:p.P36P,TP53:NM_001126114:exon4:c.G108A:p.P36P	na	na	rs1800370	rs1800370	0.012	0.011302	0.01	na	na	na	na	na	na	na	na	na	na	na	na	na	na	na	na	na	na	na	na	na	na	na	na	na	3430	0.0157	0.0016	3195
ND03793 OS
Chr	Start	End	Ref	Alt	Func.refGene	Gene.refGene	GeneDetail.refGene	ExonicFunc.refGene	AAChange.refGene	clinvar_20140929	cosmic70	snp129	snp138	exac01	esp6500si_all	agilentv5	SIFT_score	SIFT_pred	Polyphen2_HDIV_score	Polyphen2_HDIV_pred	Polyphen2_HVAR_score	Polyphen2_HVAR_pred	LRT_score	LRT_pred	MutationTaster_score	MutationTaster_pred	MutationAssessor_score	MutationAssessor_pred	FATHMM_score	FATHMM_pred	RadialSVM_score	RadialSVM_pred	LR_score	LR_pred	VEST3_score	CADD_raw	CADD_phred	GERP++_RS	phyloP46way_placental	phyloP100way_vertebrate	SiPhy_29way_logOdds	Depth1	Vaf1	Vaf2	Depth2
chr17	7577037	7577037	G	A	exonic	TP53	na	nonsynonymous SNV	TP53:NM_001126115:exon4:c.C505T:p.P169S,TP53:NM_001126116:exon4:c.C505T:p.P169S,TP53:NM_001126117:exon4:c.C505T:p.P169S,TP53:NM_001276697:exon4:c.C424T:p.P142S,TP53:NM_001276698:exon4:c.C424T:p.P142S,TP53:NM_001276699:exon4:c.C424T:p.P142S,TP53:NM_001126118:exon7:c.C784T:p.P262S,TP53:NM_000546:exon8:c.C901T:p.P301S,TP53:NM_001126112:exon8:c.C901T:p.P301S,TP53:NM_001126113:exon8:c.C901T:p.P301S,TP…	na	ID=COSM44753;OCCURENCE=2(stomach),1(lung)	na	na	na	na	na	0.12	T	0.003	B	0.023	B	0.693	N	1	N	0.895	L	-5.44	D	1.051	D	0.935	D	0.263	1.235	10.02	-1.06	0.016	0.32	2.869	5713	0.0112	0.0005	5787
chr17	7577121	7577121	G	A	exonic	TP53	na	nonsynonymous SNV	TP53:NM_001126115:exon4:c.C421T:p.R141C,TP53:NM_001126116:exon4:c.C421T:p.R141C,TP53:NM_001126117:exon4:c.C421T:p.R141C,TP53:NM_001276697:exon4:c.C340T:p.R114C,TP53:NM_001276698:exon4:c.C340T:p.R114C,TP53:NM_001276699:exon4:c.C340T:p.R114C,TP53:NM_001126118:exon7:c.C700T:p.R234C,TP53:NM_000546:exon8:c.C817T:p.R273C,TP53:NM_001126112:exon8:c.C817T:p.R273C,TP53:NM_001126113:exon8:c.C817T:p.R273C,TP…	CLINSIG=probable-pathogenic|pathogenic;CLNDBN=Li-Fraumeni_syndrome|Neoplastic_Syndromes\x2c_Hereditary;CLNREVSTAT=single|single;CLNACC=RCV000036536.1|RCV000131966.1;CLNDSDB=GeneReviews:MedGen:SNOMED_CT|MedGen;CLNDSDBID=NBK1311:C0085390:428850001|C0027672	ID=COSM3355991,COSM10659,COSM1645518,COSM99933;OCCURENCE=34(ovary),14(endometrium),3(small_intestine),22(breast),11(skin),5(prostate),111(large_intestine),3(biliary_tract),1(genital_tract),1(adrenal_gland),14(urinary_tract),2(kidney),16(pancreas),20(liver),131(central_nervous_system),23(stomach),2(vulva),25(oesophagus),26(upper_aerodigestive_tract),9(bone),4(thyroid),1(penis),17(lung),5(cervix),2…	na	rs121913343	7.892e-06	na	na	0	D	1	D	0.999	D	0	D	1	D	3.145	M	-7.34	D	0.964	D	0.993	D	0.988	3.4	17.48	3.95	1.299	4.54	11.223	2568	0.0109	0.0017	2348
chr17	7577150	7577150	T	C	exonic	TP53	na	nonsynonymous SNV	TP53:NM_001126115:exon4:c.A392G:p.N131S,TP53:NM_001126116:exon4:c.A392G:p.N131S,TP53:NM_001126117:exon4:c.A392G:p.N131S,TP53:NM_001276697:exon4:c.A311G:p.N104S,TP53:NM_001276698:exon4:c.A311G:p.N104S,TP53:NM_001276699:exon4:c.A311G:p.N104S,TP53:NM_001126118:exon7:c.A671G:p.N224S,TP53:NM_000546:exon8:c.A788G:p.N263S,TP53:NM_001126112:exon8:c.A788G:p.N263S,TP53:NM_001126113:exon8:c.A788G:p.N263S,TP…	na	na	na	na	na	na	na	0.06	T	0.004	B	0.015	B	0.276	N	1	N	1.43	L	-6.65	D	1.129	D	0.952	D	0.043	0.98	9.001	1.57	0.071	1.187	2.869	284	0.0142	0	15
chr17	7577157	7577157	T	C	splicing	TP53	NM_001276761:exon9:c.666-2A>G,NM_001276760:exon9:c.666-2A>G,NM_001126112:exon9:c.783-2A>G,NM_001126115:exon5:c.387-2A>G,NM_001126114:exon9:c.783-2A>G,NM_001276695:exon9:c.666-2A>G,NM_000546:exon9:c.783-2A>G,NM_001126117:exon5:c.387-2A>G,NM_001126116:exon5:c.387-2A>G,NM_001126118:exon8:c.666-2A>G,NM_001276699:exon5:c.306-2A>G,NM_001276698:exon5:c.306-2A>G,NM_001276697:exon5:c.306-2A>G,NM_001276696…	na	na	na	ID=COSM45132;OCCURENCE=1(upper_aerodigestive_tract),2(lung)	na	na	na	na	na	.	.	.	.	.	.	.	.	1	D	.	.	.	.	.	.	.	.	.	1.942	12.45	3.97	2.029	5.431	11.457	250	0.012	0	11
chr17	7577507	7577507	T	C	exonic	TP53	na	synonymous SNV	TP53:NM_001126115:exon3:c.A378G:p.E126E,TP53:NM_001126116:exon3:c.A378G:p.E126E,TP53:NM_001126117:exon3:c.A378G:p.E126E,TP53:NM_001276697:exon3:c.A297G:p.E99E,TP53:NM_001276698:exon3:c.A297G:p.E99E,TP53:NM_001276699:exon3:c.A297G:p.E99E,TP53:NM_001126118:exon6:c.A657G:p.E219E,TP53:NM_000546:exon7:c.A774G:p.E258E,TP53:NM_001126112:exon7:c.A774G:p.E258E,TP53:NM_001126113:exon7:c.A774G:p.E258E,TP53:…	na	ID=COSM1564207,COSM1564209,COSM1564208;OCCURENCE=1(large_intestine)	na	na	na	na	na	na	na	na	na	na	na	na	na	na	na	na	na	na	na	na	na	na	na	na	na	na	na	na	na	na	3262	0.0135	0.0042	3576
chr17	7577552	7577552	C	T	exonic	TP53	na	nonsynonymous SNV	TP53:NM_001126115:exon3:c.G333A:p.M111I,TP53:NM_001126116:exon3:c.G333A:p.M111I,TP53:NM_001126117:exon3:c.G333A:p.M111I,TP53:NM_001276697:exon3:c.G252A:p.M84I,TP53:NM_001276698:exon3:c.G252A:p.M84I,TP53:NM_001276699:exon3:c.G252A:p.M84I,TP53:NM_001126118:exon6:c.G612A:p.M204I,TP53:NM_000546:exon7:c.G729A:p.M243I,TP53:NM_001126112:exon7:c.G729A:p.M243I,TP53:NM_001126113:exon7:c.G729A:p.M243I,TP53:…	na	ID=COSM44129;OCCURENCE=1(liver),2(breast),1(oesophagus),1(stomach)	na	na	na	na	na	0	D	0.999	D	0.999	D	0	D	1	D	2.18	M	-6.64	D	1.026	D	0.986	D	0.537	4.047	20.8	3.64	1.294	3.751	12.204	3293	0.0167	0.0003	3628
chr17	7579318	7579318	A	G	exonic	TP53	na	synonymous SNV	TP53:NM_001126118:exon3:c.T252C:p.T84T,TP53:NM_000546:exon4:c.T369C:p.T123T,TP53:NM_001126112:exon4:c.T369C:p.T123T,TP53:NM_001126113:exon4:c.T369C:p.T123T,TP53:NM_001126114:exon4:c.T369C:p.T123T,TP53:NM_001276695:exon4:c.T252C:p.T84T,TP53:NM_001276696:exon4:c.T252C:p.T84T,TP53:NM_001276760:exon4:c.T252C:p.T84T,TP53:NM_001276761:exon4:c.T252C:p.T84T	na	na	na	na	na	na	na	na	na	na	na	na	na	na	na	na	na	na	na	na	na	na	na	na	na	na	na	na	na	na	na	na	2584	0.0124	0.002	2565
chr17	7579346	7579346	A	G	exonic	TP53	na	nonsynonymous SNV	TP53:NM_001126118:exon3:c.T224C:p.L75S,TP53:NM_000546:exon4:c.T341C:p.L114S,TP53:NM_001126112:exon4:c.T341C:p.L114S,TP53:NM_001126113:exon4:c.T341C:p.L114S,TP53:NM_001126114:exon4:c.T341C:p.L114S,TP53:NM_001276695:exon4:c.T224C:p.L75S,TP53:NM_001276696:exon4:c.T224C:p.L75S,TP53:NM_001276760:exon4:c.T224C:p.L75S,TP53:NM_001276761:exon4:c.T224C:p.L75S	na	na	na	na	7.893e-06	na	na	0.02	D	1	D	0.991	D	0	D	0.969	D	1.445	L	-6.76	D	1.048	D	0.981	D	0.622	3.705	18.82	4.75	2.125	5.153	7.971	2591	0.01	0.0055	2565
chr17	7579543	7579543	G	A	exonic	TP53	na	synonymous SNV	TP53:NM_001126118:exon3:c.C27T:p.D9D,TP53:NM_000546:exon4:c.C144T:p.D48D,TP53:NM_001126112:exon4:c.C144T:p.D48D,TP53:NM_001126113:exon4:c.C144T:p.D48D,TP53:NM_001126114:exon4:c.C144T:p.D48D,TP53:NM_001276695:exon4:c.C27T:p.D9D,TP53:NM_001276696:exon4:c.C27T:p.D9D,TP53:NM_001276760:exon4:c.C27T:p.D9D,TP53:NM_001276761:exon4:c.C27T:p.D9D	na	ID=COSM46252;OCCURENCE=1(large_intestine)	na	na	na	na	na	na	na	na	na	na	na	na	na	na	na	na	na	na	na	na	na	na	na	na	na	na	na	na	na	na	3216	0.0106	0.0015	3433
chr17	7579547	7579547	G	A	exonic	TP53	na	nonsynonymous SNV	TP53:NM_001126118:exon3:c.C23T:p.P8L,TP53:NM_000546:exon4:c.C140T:p.P47L,TP53:NM_001126112:exon4:c.C140T:p.P47L,TP53:NM_001126113:exon4:c.C140T:p.P47L,TP53:NM_001126114:exon4:c.C140T:p.P47L,TP53:NM_001276695:exon4:c.C23T:p.P8L,TP53:NM_001276696:exon4:c.C23T:p.P8L,TP53:NM_001276760:exon4:c.C23T:p.P8L,TP53:NM_001276761:exon4:c.C23T:p.P8L	na	ID=COSM44040;OCCURENCE=1(breast),1(haematopoietic_and_lymphoid_tissue)	na	na	na	na	na	0.28	T	0.816	P	0.124	B	0	N	1	N	0.805	L	-2.35	D	1.015	D	0.892	D	0.333	1.08	9.411	0.86	0.26	0.035	3.401	3257	0.0132	0.0054	3493
ND03794 OD
Chr	Start	End	Ref	Alt	Func.refGene	Gene.refGene	GeneDetail.refGene	ExonicFunc.refGene	AAChange.refGene	clinvar_20140929	cosmic70	snp129	snp138	exac01	esp6500si_all	agilentv5	SIFT_score	SIFT_pred	Polyphen2_HDIV_score	Polyphen2_HDIV_pred	Polyphen2_HVAR_score	Polyphen2_HVAR_pred	LRT_score	LRT_pred	MutationTaster_score	MutationTaster_pred	MutationAssessor_score	MutationAssessor_pred	FATHMM_score	FATHMM_pred	RadialSVM_score	RadialSVM_pred	LR_score	LR_pred	VEST3_score	CADD_raw	CADD_phred	GERP++_RS	phyloP46way_placental	phyloP100way_vertebrate	SiPhy_29way_logOdds	Depth1	Vaf1	Vaf2	Depth2
chr17	7578186	7578186	C	T	exonic	TP53	na	synonymous SNV	TP53:NM_001126115:exon2:c.G267A:p.E89E,TP53:NM_001126116:exon2:c.G267A:p.E89E,TP53:NM_001126117:exon2:c.G267A:p.E89E,TP53:NM_001276697:exon2:c.G186A:p.E62E,TP53:NM_001276698:exon2:c.G186A:p.E62E,TP53:NM_001276699:exon2:c.G186A:p.E62E,TP53:NM_001126118:exon5:c.G546A:p.E182E,TP53:NM_000546:exon6:c.G663A:p.E221E,TP53:NM_001126112:exon6:c.G663A:p.E221E,TP53:NM_001126113:exon6:c.G663A:p.E221E,TP53:NM_…	na	ID=COSM43975;OCCURENCE=1(thyroid),1(ovary)	na	na	na	na	na	na	na	na	na	na	na	na	na	na	na	na	na	na	na	na	na	na	na	na	na	na	na	na	na	na	4046	0.0109	0	3265
chr17	7578187	7578187	T	C	exonic	TP53	na	nonsynonymous SNV	TP53:NM_001126115:exon2:c.A266G:p.E89G,TP53:NM_001126116:exon2:c.A266G:p.E89G,TP53:NM_001126117:exon2:c.A266G:p.E89G,TP53:NM_001276697:exon2:c.A185G:p.E62G,TP53:NM_001276698:exon2:c.A185G:p.E62G,TP53:NM_001276699:exon2:c.A185G:p.E62G,TP53:NM_001126118:exon5:c.A545G:p.E182G,TP53:NM_000546:exon6:c.A662G:p.E221G,TP53:NM_001126112:exon6:c.A662G:p.E221G,TP53:NM_001126113:exon6:c.A662G:p.E221G,TP53:NM_…	na	ID=COSM1386656,COSM1386657,COSM45516,COSM1386658;OCCURENCE=2(large_intestine),1(lung)	na	na	na	na	na	0	D	0.998	D	0.968	D	0	D	1	D	1.855	L	-7.24	D	0.956	D	0.99	D	0.878	3.66	18.6	5.28	2.128	5.105	13.475	4042	0.0149	0.0061	3270
chr17	7578286	7578286	A	G	exonic	TP53	na	nonsynonymous SNV	TP53:NM_001126115:exon2:c.T167C:p.L56P,TP53:NM_001126116:exon2:c.T167C:p.L56P,TP53:NM_001126117:exon2:c.T167C:p.L56P,TP53:NM_001276697:exon2:c.T86C:p.L29P,TP53:NM_001276698:exon2:c.T86C:p.L29P,TP53:NM_001276699:exon2:c.T86C:p.L29P,TP53:NM_001126118:exon5:c.T446C:p.L149P,TP53:NM_000546:exon6:c.T563C:p.L188P,TP53:NM_001126112:exon6:c.T563C:p.L188P,TP53:NM_001126113:exon6:c.T563C:p.L188P,TP53:NM_001…	na	ID=COSM1386776,COSM1386777,COSM1386779,COSM1386780,COSM1386778;OCCURENCE=1(large_intestine)	na	na	na	na	na	0.19	T	0.999	D	0.984	D	0.045	N	1	D	1.26	L	-6.73	D	1.028	D	0.973	D	0.764	0.032	4.181	1.96	0.429	1.106	3.106	3610	0.0125	0.0038	2875
chr17	7578541	7578541	A	G	exonic	TP53	na	nonsynonymous SNV	TP53:NM_001126118:exon4:c.T272C:p.L91P,TP53:NM_000546:exon5:c.T389C:p.L130P,TP53:NM_001126112:exon5:c.T389C:p.L130P,TP53:NM_001126113:exon5:c.T389C:p.L130P,TP53:NM_001126114:exon5:c.T389C:p.L130P,TP53:NM_001276695:exon5:c.T272C:p.L91P,TP53:NM_001276696:exon5:c.T272C:p.L91P,TP53:NM_001276760:exon5:c.T272C:p.L91P,TP53:NM_001276761:exon5:c.T272C:p.L91P	na	ID=COSM2152866,COSM2152865,COSM45481,COSM2152867,COSM2152868,COSM3403292;OCCURENCE=1(haematopoietic_and_lymphoid_tissue),2(central_nervous_system),1(breast),1(genital_tract)	na	na	na	na	na	0	D	1	D	1	D	0	D	1	D	3.195	M	-7.42	D	0.981	D	0.993	D	0.982	3.541	18.07	4.39	0.993	9.24	10.305	2901	0.0107	0.0059	2731
chr17	7578555	7578555	C	T	splicing	TP53	NM_001276761:exon6:c.259-1G>A,NM_001276760:exon6:c.259-1G>A,NM_001126112:exon6:c.376-1G>A,NM_001126114:exon6:c.376-1G>A,NM_001276695:exon6:c.259-1G>A,NM_000546:exon6:c.376-1G>A,NM_001126118:exon5:c.259-1G>A,NM_001276696:exon6:c.259-1G>A,NM_001126113:exon6:c.376-1G>A	na	na	na	ID=COSM218536,COSM3378369,COSM21572,COSM6900,COSM218537,COSM218538,COSM2156353;OCCURENCE=2(oesophagus),2(upper_aerodigestive_tract),3(central_nervous_system),1(haematopoietic_and_lymphoid_tissue),4(ovary),1(large_intestine),1(prostate),6(pancreas),3(liver),1(urinary_tract),3(breast)	na	na	na	na	na	.	.	.	.	.	.	.	.	1	D	.	.	.	.	.	.	.	.	.	3.431	17.6	3.9	1.359	7.639	11.425	3096	0.0107	0.0011	2810
chr17	7579497	7579497	G	A	exonic	TP53	na	nonsynonymous SNV	TP53:NM_001126118:exon3:c.C73T:p.P25S,TP53:NM_000546:exon4:c.C190T:p.P64S,TP53:NM_001126112:exon4:c.C190T:p.P64S,TP53:NM_001126113:exon4:c.C190T:p.P64S,TP53:NM_001126114:exon4:c.C190T:p.P64S,TP53:NM_001276695:exon4:c.C73T:p.P25S,TP53:NM_001276696:exon4:c.C73T:p.P25S,TP53:NM_001276760:exon4:c.C73T:p.P25S,TP53:NM_001276761:exon4:c.C73T:p.P25S	na	na	na	na	na	na	na	0.9	T	0.017	B	0.007	B	0.226	N	1	N	0.805	L	-1.94	D	0.517	D	0.833	D	0.172	0.498	6.701	-6.62	-1.326	0.132	6.977	3338	0.0111	0.0006	3315
chr17	7579504	7579504	A	G	exonic	TP53	na	synonymous SNV	TP53:NM_001126118:exon3:c.T66C:p.D22D,TP53:NM_000546:exon4:c.T183C:p.D61D,TP53:NM_001126112:exon4:c.T183C:p.D61D,TP53:NM_001126113:exon4:c.T183C:p.D61D,TP53:NM_001126114:exon4:c.T183C:p.D61D,TP53:NM_001276695:exon4:c.T66C:p.D22D,TP53:NM_001276696:exon4:c.T66C:p.D22D,TP53:NM_001276760:exon4:c.T66C:p.D22D,TP53:NM_001276761:exon4:c.T66C:p.D22D	na	na	na	na	na	na	na	na	na	na	na	na	na	na	na	na	na	na	na	na	na	na	na	na	na	na	na	na	na	na	na	na	3392	0.0118	0.0021	3350
ND03794 OS
Chr	Start	End	Ref	Alt	Func.refGene	Gene.refGene	GeneDetail.refGene	ExonicFunc.refGene	AAChange.refGene	clinvar_20140929	cosmic70	snp129	snp138	exac01	esp6500si_all	agilentv5	SIFT_score	SIFT_pred	Polyphen2_HDIV_score	Polyphen2_HDIV_pred	Polyphen2_HVAR_score	Polyphen2_HVAR_pred	LRT_score	LRT_pred	MutationTaster_score	MutationTaster_pred	MutationAssessor_score	MutationAssessor_pred	FATHMM_score	FATHMM_pred	RadialSVM_score	RadialSVM_pred	LR_score	LR_pred	VEST3_score	CADD_raw	CADD_phred	GERP++_RS	phyloP46way_placental	phyloP100way_vertebrate	SiPhy_29way_logOdds	Depth1	Vaf1	Vaf2	Depth2
chr17	7572887	7572887	G	A	UTR3	TP53	NM_001276761:c.*40C>T,NM_001276760:c.*40C>T,NM_001126112:c.*40C>T,NM_001126115:c.*40C>T,NM_001126114:c.*329C>T,NM_001276695:c.*241C>T,NM_000546:c.*40C>T,NM_001126117:c.*241C>T,NM_001126116:c.*329C>T,NM_001126118:c.*40C>T,NM_001276699:c.*241C>T,NM_001276698:c.*329C>T,NM_001276697:c.*40C>T,NM_001276696:c.*329C>T,NM_001126113:c.*241C>T	na	na	na	na	na	na	na	na	na	na	na	na	na	na	na	na	na	na	na	na	na	na	na	na	na	na	na	na	na	na	na	na	na	na	2375	0.0105	0.0018	2756
chr17	7572892	7572892	G	A	UTR3	TP53	NM_001276761:c.*35C>T,NM_001276760:c.*35C>T,NM_001126112:c.*35C>T,NM_001126115:c.*35C>T,NM_001126114:c.*324C>T,NM_001276695:c.*236C>T,NM_000546:c.*35C>T,NM_001126117:c.*236C>T,NM_001126116:c.*324C>T,NM_001126118:c.*35C>T,NM_001276699:c.*236C>T,NM_001276698:c.*324C>T,NM_001276697:c.*35C>T,NM_001276696:c.*324C>T,NM_001126113:c.*236C>T	na	na	na	na	na	na	na	na	na	na	na	na	na	na	na	na	na	na	na	na	na	na	na	na	na	na	na	na	na	na	na	na	na	na	2573	0.0844	0.0033	2990
chr17	7572934	7572934	G	A	exonic	TP53	na	nonsynonymous SNV	TP53:NM_001126115:exon7:c.C779T:p.S260L,TP53:NM_001276697:exon7:c.C698T:p.S233L,TP53:NM_001126118:exon10:c.C1058T:p.S353L,TP53:NM_000546:exon11:c.C1175T:p.S392L,TP53:NM_001126112:exon11:c.C1175T:p.S392L,TP53:NM_001276760:exon11:c.C1058T:p.S353L,TP53:NM_001276761:exon11:c.C1058T:p.S353L	na	ID=COSM46251;OCCURENCE=1(breast)	na	na	na	na	na	0	D	1	D	0.999	D	0.001	D	1	D	2.38	M	-5.94	D	1.056	D	0.98	D	0.62	3.398	17.47	5.31	2.768	4.235	14.341	2568	0.0144	0.0007	2990
chr17	7572977	7572977	A	G	exonic	TP53	na	nonsynonymous SNV	TP53:NM_001126115:exon7:c.T736C:p.S246P,TP53:NM_001276697:exon7:c.T655C:p.S219P,TP53:NM_001126118:exon10:c.T1015C:p.S339P,TP53:NM_000546:exon11:c.T1132C:p.S378P,TP53:NM_001126112:exon11:c.T1132C:p.S378P,TP53:NM_001276760:exon11:c.T1015C:p.S339P,TP53:NM_001276761:exon11:c.T1015C:p.S339P	na	na	na	rs80184930	0.0006314	na	na	0.12	T	0.002	B	0.006	B	0.016	N	1	D	2.3	M	-5.58	D	0.972	D	0.931	D	0.209	2.409	14.01	4.2	2.234	2.597	6.377	2503	0.012	0.0041	2941
chr17	7573000	7573000	T	C	exonic	TP53	na	nonsynonymous SNV	TP53:NM_001126115:exon7:c.A713G:p.K238R,TP53:NM_001276697:exon7:c.A632G:p.K211R,TP53:NM_001126118:exon10:c.A992G:p.K331R,TP53:NM_000546:exon11:c.A1109G:p.K370R,TP53:NM_001126112:exon11:c.A1109G:p.K370R,TP53:NM_001276760:exon11:c.A992G:p.K331R,TP53:NM_001276761:exon11:c.A992G:p.K331R	na	na	na	na	na	na	na	0.32	T	0.372	B	0.063	B	0.003	N	1	D	2.43	M	-5.65	D	1.046	D	0.934	D	0.336	3.823	19.41	5.31	2.234	3.432	11.571	2235	0.0139	0.0048	2711
chr17	7574033	7574033	T	C	exonic	TP53	na	nonsynonymous SNV	TP53:NM_001126115:exon6:c.A598G:p.I200V,TP53:NM_001276697:exon6:c.A517G:p.I173V,TP53:NM_001126118:exon9:c.A877G:p.I293V,TP53:NM_000546:exon10:c.A994G:p.I332V,TP53:NM_001126112:exon10:c.A994G:p.I332V,TP53:NM_001276760:exon10:c.A877G:p.I293V,TP53:NM_001276761:exon10:c.A877G:p.I293V	na	ID=COSM45528;OCCURENCE=1(ovary)	na	na	na	na	na	0.92	T	0.587	P	0.296	B	0	D	1	D	0.975	L	-3	D	0.024	D	0.592	D	0.18	0.164	4.883	5.43	2.061	1.211	13.43	2874	0.0136	0.003	1666
chr17	7576557	7576557	A	G	exonic	TP53	na	nonsynonymous SNV	TP53:NM_001126117:exon6:c.T625C:p.F209L,TP53:NM_001276699:exon6:c.T544C:p.F182L,TP53:NM_001126113:exon10:c.T1021C:p.F341L,TP53:NM_001276695:exon10:c.T904C:p.F302L	na	na	na	na	na	na	na	1	T	0.954	P	0.943	D	.	.	1	N	.	.	-5.65	D	0.692	D	0.927	D	0.129	2.622	14.73	-0.572	-0.193	-0.982	3.476	3512	0.0137	0.0048	4128
chr17	7576645	7576645	A	G	exonic	TP53	na	nonsynonymous SNV	TP53:NM_001126116:exon6:c.T610C:p.F204L,TP53:NM_001276698:exon6:c.T529C:p.F177L,TP53:NM_001126114:exon10:c.T1006C:p.F336L,TP53:NM_001276696:exon10:c.T889C:p.F297L	na	na	na	na	na	na	na	.	.	0.927	P	0.801	P	.	.	0.908	D	.	.	-5.64	D	1.063	D	0.956	D	0.243	2.782	15.26	1.8	1.075	1.353	5.647	3199	0.01	0.005	3235
chr17	7576874	7576874	A	G	exonic	TP53	na	synonymous SNV	TP53:NM_001126115:exon5:c.T576C:p.D192D,TP53:NM_001126116:exon5:c.T576C:p.D192D,TP53:NM_001126117:exon5:c.T576C:p.D192D,TP53:NM_001276697:exon5:c.T495C:p.D165D,TP53:NM_001276698:exon5:c.T495C:p.D165D,TP53:NM_001276699:exon5:c.T495C:p.D165D,TP53:NM_001126118:exon8:c.T855C:p.D285D,TP53:NM_000546:exon9:c.T972C:p.D324D,TP53:NM_001126112:exon9:c.T972C:p.D324D,TP53:NM_001126113:exon9:c.T972C:p.D324D,TP…	na	ID=COSM45815;OCCURENCE=1(central_nervous_system)	na	na	na	na	na	0	D	.	.	.	.	.	.	1	D	.	.	.	.	-0.634	T	0.251	T	.	1.15	9.682	2.8	0.963	1.194	7.791	3363	0.0253	0.0025	3624
chr17	7576903	7576903	A	G	exonic	TP53	na	nonsynonymous SNV	TP53:NM_001126115:exon5:c.T547C:p.S183P,TP53:NM_001126116:exon5:c.T547C:p.S183P,TP53:NM_001126117:exon5:c.T547C:p.S183P,TP53:NM_001276697:exon5:c.T466C:p.S156P,TP53:NM_001276698:exon5:c.T466C:p.S156P,TP53:NM_001276699:exon5:c.T466C:p.S156P,TP53:NM_001126118:exon8:c.T826C:p.S276P,TP53:NM_000546:exon9:c.T943C:p.S315P,TP53:NM_001126112:exon9:c.T943C:p.S315P,TP53:NM_001126113:exon9:c.T943C:p.S315P,TP…	na	ID=COSM46110,COSM1386579;OCCURENCE=1(urinary_tract),2(large_intestine)	na	na	na	na	na	0.29	T	0.009	B	0.048	B	0.388	N	1	N	2.22	M	-5.6	D	1.49	D	0.967	D	0.566	2.107	13	2.8	0.964	1.099	7.329	3354	0.0113	0.0042	3610
chr17	7576908	7576908	C	T	exonic	TP53	na	nonsynonymous SNV	TP53:NM_001126115:exon5:c.G542A:p.S181N,TP53:NM_001126116:exon5:c.G542A:p.S181N,TP53:NM_001126117:exon5:c.G542A:p.S181N,TP53:NM_001276697:exon5:c.G461A:p.S154N,TP53:NM_001276698:exon5:c.G461A:p.S154N,TP53:NM_001276699:exon5:c.G461A:p.S154N,TP53:NM_001126118:exon8:c.G821A:p.S274N,TP53:NM_000546:exon9:c.G938A:p.S313N,TP53:NM_001126112:exon9:c.G938A:p.S313N,TP53:NM_001126113:exon9:c.G938A:p.S313N,TP…	na	ID=COSM44557;OCCURENCE=1(central_nervous_system)	na	na	na	na	na	0.06	T	0.006	B	0.029	B	0.108	N	1	N	2.83	M	-5.54	D	1.222	D	0.968	D	0.143	1.65	11.48	2.06	0.328	0.048	7.26	2876	0.0153	0.0018	3257
chr17	7577103	7577103	C	T	exonic	TP53	na	nonsynonymous SNV	TP53:NM_001126115:exon4:c.G439A:p.G147R,TP53:NM_001126116:exon4:c.G439A:p.G147R,TP53:NM_001126117:exon4:c.G439A:p.G147R,TP53:NM_001276697:exon4:c.G358A:p.G120R,TP53:NM_001276698:exon4:c.G358A:p.G120R,TP53:NM_001276699:exon4:c.G358A:p.G120R,TP53:NM_001126118:exon7:c.G718A:p.G240R,TP53:NM_000546:exon8:c.G835A:p.G279R,TP53:NM_001126112:exon8:c.G835A:p.G279R,TP53:NM_001126113:exon8:c.G835A:p.G279R,TP…	na	ID=COSM44603;OCCURENCE=1(skin),2(large_intestine),1(urinary_tract),1(liver),1(peritoneum),1(lung)	na	na	na	na	na	0	D	1	D	1	D	0	D	1	D	2.77	M	-7.63	D	0.914	D	0.994	D	0.732	5.285	33	5.13	2.667	7.587	16.12	2657	0.0286	0.0009	2166
chr17	7577143	7577143	C	T	exonic	TP53	na	synonymous SNV	TP53:NM_001126115:exon4:c.G399A:p.L133L,TP53:NM_001126116:exon4:c.G399A:p.L133L,TP53:NM_001126117:exon4:c.G399A:p.L133L,TP53:NM_001276697:exon4:c.G318A:p.L106L,TP53:NM_001276698:exon4:c.G318A:p.L106L,TP53:NM_001276699:exon4:c.G318A:p.L106L,TP53:NM_001126118:exon7:c.G678A:p.L226L,TP53:NM_000546:exon8:c.G795A:p.L265L,TP53:NM_001126112:exon8:c.G795A:p.L265L,TP53:NM_001126113:exon8:c.G795A:p.L265L,TP…	na	ID=COSM43785,COSM1386600;OCCURENCE=1(liver),1(large_intestine)	na	na	na	na	na	na	na	na	na	na	na	na	na	na	na	na	na	na	na	na	na	na	na	na	na	na	na	na	na	na	2561	0.0258	0.0005	2008
chr17	7577154	7577154	C	T	exonic	TP53	na	nonsynonymous SNV	TP53:NM_001126115:exon4:c.G388A:p.G130S,TP53:NM_001126116:exon4:c.G388A:p.G130S,TP53:NM_001126117:exon4:c.G388A:p.G130S,TP53:NM_001276697:exon4:c.G307A:p.G103S,TP53:NM_001276698:exon4:c.G307A:p.G103S,TP53:NM_001276699:exon4:c.G307A:p.G103S,TP53:NM_001126118:exon7:c.G667A:p.G223S,TP53:NM_000546:exon8:c.G784A:p.G262S,TP53:NM_001126112:exon8:c.G784A:p.G262S,TP53:NM_001126113:exon8:c.G784A:p.G262S,TP…	na	ID=COSM44548;OCCURENCE=1(stomach),1(urinary_tract)	na	rs200579969	na	na	na	0	D	0.997	D	0.991	D	0	D	1	D	2.815	M	-8.98	D	0.836	D	0.998	D	0.911	5.266	33	5.03	2.619	3.101	15.904	1366	0.0271	0	13
chr17	7577510	7577510	C	T	exonic	TP53	na	synonymous SNV	TP53:NM_001126115:exon3:c.G375A:p.L125L,TP53:NM_001126116:exon3:c.G375A:p.L125L,TP53:NM_001126117:exon3:c.G375A:p.L125L,TP53:NM_001276697:exon3:c.G294A:p.L98L,TP53:NM_001276698:exon3:c.G294A:p.L98L,TP53:NM_001276699:exon3:c.G294A:p.L98L,TP53:NM_001126118:exon6:c.G654A:p.L218L,TP53:NM_000546:exon7:c.G771A:p.L257L,TP53:NM_001126112:exon7:c.G771A:p.L257L,TP53:NM_001126113:exon7:c.G771A:p.L257L,TP53:…	na	ID=COSM45105,COSM1386603,COSM1386604;OCCURENCE=1(breast),1(pancreas),1(large_intestine)	na	na	na	na	na	na	na	na	na	na	na	na	na	na	na	na	na	na	na	na	na	na	na	na	na	na	na	na	na	na	3083	0.025	0.0011	3694
chr17	7577516	7577516	G	A	exonic	TP53	na	synonymous SNV	TP53:NM_001126115:exon3:c.C369T:p.I123I,TP53:NM_001126116:exon3:c.C369T:p.I123I,TP53:NM_001126117:exon3:c.C369T:p.I123I,TP53:NM_001276697:exon3:c.C288T:p.I96I,TP53:NM_001276698:exon3:c.C288T:p.I96I,TP53:NM_001276699:exon3:c.C288T:p.I96I,TP53:NM_001126118:exon6:c.C648T:p.I216I,TP53:NM_000546:exon7:c.C765T:p.I255I,TP53:NM_001126112:exon7:c.C765T:p.I255I,TP53:NM_001126113:exon7:c.C765T:p.I255I,TP53:…	na	ID=COSM45580;OCCURENCE=1(upper_aerodigestive_tract)	na	na	na	na	na	na	na	na	na	na	na	na	na	na	na	na	na	na	na	na	na	na	na	na	na	na	na	na	na	na	3236	0.0235	0.0005	3891
chr17	7577538	7577538	C	T	exonic	TP53	na	nonsynonymous SNV	TP53:NM_001126115:exon3:c.G347A:p.R116Q,TP53:NM_001126116:exon3:c.G347A:p.R116Q,TP53:NM_001126117:exon3:c.G347A:p.R116Q,TP53:NM_001276697:exon3:c.G266A:p.R89Q,TP53:NM_001276698:exon3:c.G266A:p.R89Q,TP53:NM_001276699:exon3:c.G266A:p.R89Q,TP53:NM_001126118:exon6:c.G626A:p.R209Q,TP53:NM_000546:exon7:c.G743A:p.R248Q,TP53:NM_001126112:exon7:c.G743A:p.R248Q,TP53:NM_001126113:exon7:c.G743A:p.R248Q,TP53:…	CLINSIG=pathogenic|pathogenic;CLNDBN=Li-Fraumeni_syndrome_1|Neoplastic_Syndromes\x2c_Hereditary;CLNREVSTAT=single|mult;CLNACC=RCV000013150.21|RCV000115736.2;CLNDSDB=GeneReviews:MedGen:OMIM:Orphanet|MedGen;CLNDSDBID=NBK1311:C1835398:151623:ORPHA524|C0027672	ID=COSM99021,COSM99020,COSM10662,COSM99602,COSM3356964,COSM1640830;OCCURENCE=37(urinary_tract),1(adrenal_gland),2(kidney),17(pancreas),8(liver),5(prostate),154(large_intestine),4(biliary_tract),72(breast),13(skin),7(small_intestine),12(endometrium),1(pituitary),32(ovary),3(cervix),58(haematopoietic_and_lymphoid_tissue),1(pleura),5(thyroid),1(peritoneum),18(lung),37(upper_aerodigestive_tract),2(NS…	rs11540652	rs11540652	5.525e-05	7.7e-05	na	0.01	D	1	D	0.999	D	0	D	1	A	2.97	M	-7.28	D	0.96	D	0.993	D	0.872	4.823	27.3	3.65	1.305	5.884	10.669	3233	0.043	0.0015	3890
chr17	7577552	7577552	C	T	exonic	TP53	na	nonsynonymous SNV	TP53:NM_001126115:exon3:c.G333A:p.M111I,TP53:NM_001126116:exon3:c.G333A:p.M111I,TP53:NM_001126117:exon3:c.G333A:p.M111I,TP53:NM_001276697:exon3:c.G252A:p.M84I,TP53:NM_001276698:exon3:c.G252A:p.M84I,TP53:NM_001276699:exon3:c.G252A:p.M84I,TP53:NM_001126118:exon6:c.G612A:p.M204I,TP53:NM_000546:exon7:c.G729A:p.M243I,TP53:NM_001126112:exon7:c.G729A:p.M243I,TP53:NM_001126113:exon7:c.G729A:p.M243I,TP53:…	na	ID=COSM44129;OCCURENCE=1(liver),2(breast),1(oesophagus),1(stomach)	na	na	na	na	na	0	D	0.999	D	0.999	D	0	D	1	D	2.18	M	-6.64	D	1.026	D	0.986	D	0.537	4.047	20.8	3.64	1.294	3.751	12.204	3216	0.0258	0.0013	3880
chr17	7577584	7577584	G	A	exonic	TP53	na	nonsynonymous SNV	TP53:NM_001126115:exon3:c.C301T:p.H101Y,TP53:NM_001126116:exon3:c.C301T:p.H101Y,TP53:NM_001126117:exon3:c.C301T:p.H101Y,TP53:NM_001276697:exon3:c.C220T:p.H74Y,TP53:NM_001276698:exon3:c.C220T:p.H74Y,TP53:NM_001276699:exon3:c.C220T:p.H74Y,TP53:NM_001126118:exon6:c.C580T:p.H194Y,TP53:NM_000546:exon7:c.C697T:p.H233Y,TP53:NM_001126112:exon7:c.C697T:p.H233Y,TP53:NM_001126113:exon7:c.C697T:p.H233Y,TP53:…	na	ID=COSM1386641,COSM1386642,COSM1386640,COSM44705;OCCURENCE=1(lung),2(liver),1(urinary_tract),2(large_intestine)	na	na	na	na	na	0.02	D	0.993	D	0.891	P	0	D	0.979	D	2.38	M	-6.59	D	1.062	D	0.982	D	0.615	3.746	19.02	3.65	1.305	3.829	10.987	3235	0.0142	0.0015	3891
chr17	7577605	7577605	C	T	exonic	TP53	na	nonsynonymous SNV	TP53:NM_001126115:exon3:c.G280A:p.G94S,TP53:NM_001126116:exon3:c.G280A:p.G94S,TP53:NM_001126117:exon3:c.G280A:p.G94S,TP53:NM_001276697:exon3:c.G199A:p.G67S,TP53:NM_001276698:exon3:c.G199A:p.G67S,TP53:NM_001276699:exon3:c.G199A:p.G67S,TP53:NM_001126118:exon6:c.G559A:p.G187S,TP53:NM_000546:exon7:c.G676A:p.G226S,TP53:NM_001126112:exon7:c.G676A:p.G226S,TP53:NM_001126113:exon7:c.G676A:p.G226S,TP53:NM_…	na	ID=COSM45607;OCCURENCE=2(upper_aerodigestive_tract)	na	na	na	na	na	0	D	0.97	D	0.884	P	0	D	1	D	3.23	M	-7.58	D	0.902	D	0.994	D	0.682	5.745	36	4.48	2.477	5.867	15.049	3228	0.0226	0.0008	3879
chr17	7578192	7578192	G	A	exonic	TP53	na	synonymous SNV	TP53:NM_001126115:exon2:c.C261T:p.P87P,TP53:NM_001126116:exon2:c.C261T:p.P87P,TP53:NM_001126117:exon2:c.C261T:p.P87P,TP53:NM_001276697:exon2:c.C180T:p.P60P,TP53:NM_001276698:exon2:c.C180T:p.P60P,TP53:NM_001276699:exon2:c.C180T:p.P60P,TP53:NM_001126118:exon5:c.C540T:p.P180P,TP53:NM_000546:exon6:c.C657T:p.P219P,TP53:NM_001126112:exon6:c.C657T:p.P219P,TP53:NM_001126113:exon6:c.C657T:p.P219P,TP53:NM_…	na	ID=COSM44689;OCCURENCE=1(upper_aerodigestive_tract),2(soft_tissue)	na	na	na	na	na	na	na	na	na	na	na	na	na	na	na	na	na	na	na	na	na	na	na	na	na	na	na	na	na	na	3275	0.0217	0.0005	4042
chr17	7578245	7578245	G	A	exonic	TP53	na	nonsynonymous SNV	TP53:NM_001126115:exon2:c.C208T:p.R70C,TP53:NM_001126116:exon2:c.C208T:p.R70C,TP53:NM_001126117:exon2:c.C208T:p.R70C,TP53:NM_001276697:exon2:c.C127T:p.R43C,TP53:NM_001276698:exon2:c.C127T:p.R43C,TP53:NM_001276699:exon2:c.C127T:p.R43C,TP53:NM_001126118:exon5:c.C487T:p.R163C,TP53:NM_000546:exon6:c.C604T:p.R202C,TP53:NM_001126112:exon6:c.C604T:p.R202C,TP53:NM_001126113:exon6:c.C604T:p.R202C,TP53:NM_…	na	ID=COSM46074;OCCURENCE=2(upper_aerodigestive_tract),1(endometrium),1(urinary_tract)	na	na	1.578e-05	na	na	0.02	D	0.171	B	0.06	B	0.29	N	1	N	1.385	L	-6.78	D	1.202	D	0.954	D	0.675	1.978	12.57	3.41	0.754	5.458	4.751	3272	0.0223	0.0017	4049
chr17	7578277	7578277	G	A	exonic	TP53	na	nonsynonymous SNV	TP53:NM_001126115:exon2:c.C176T:p.P59L,TP53:NM_001126116:exon2:c.C176T:p.P59L,TP53:NM_001126117:exon2:c.C176T:p.P59L,TP53:NM_001276697:exon2:c.C95T:p.P32L,TP53:NM_001276698:exon2:c.C95T:p.P32L,TP53:NM_001276699:exon2:c.C95T:p.P32L,TP53:NM_001126118:exon5:c.C455T:p.P152L,TP53:NM_000546:exon6:c.C572T:p.P191L,TP53:NM_001126112:exon6:c.C572T:p.P191L,TP53:NM_001126113:exon6:c.C572T:p.P191L,TP53:NM_001…	na	ID=COSM44351;OCCURENCE=2(upper_aerodigestive_tract)	na	na	na	na	na	0	D	1	D	0.995	D	0.001	N	1	D	2.14	M	-6.69	D	1.011	D	0.988	D	0.681	2.804	15.34	5.41	2.702	9.792	17.077	2928	0.0191	0.0011	3687
chr17	7578280	7578280	G	A	exonic	TP53	na	nonsynonymous SNV	TP53:NM_001126115:exon2:c.C173T:p.P58L,TP53:NM_001126116:exon2:c.C173T:p.P58L,TP53:NM_001126117:exon2:c.C173T:p.P58L,TP53:NM_001276697:exon2:c.C92T:p.P31L,TP53:NM_001276698:exon2:c.C92T:p.P31L,TP53:NM_001276699:exon2:c.C92T:p.P31L,TP53:NM_001126118:exon5:c.C452T:p.P151L,TP53:NM_000546:exon6:c.C569T:p.P190L,TP53:NM_001126112:exon6:c.C569T:p.P190L,TP53:NM_001126113:exon6:c.C569T:p.P190L,TP53:NM_001…	na	ID=COSM1386775,COSM1386772,COSM3356968,COSM2152692,COSM1386774,COSM1386773,COSM43657;OCCURENCE=2(skin),4(breast),2(liver),8(large_intestine),1(prostate),3(central_nervous_system),2(stomach),2(upper_aerodigestive_tract),1(oesophagus),4(haematopoietic_and_lymphoid_tissue)	na	na	na	na	na	0	D	1	D	0.999	D	0	D	1	D	2.085	M	-6.64	D	1.024	D	0.986	D	0.69	2.468	14.21	4.44	1.422	7.957	12.464	3016	0.0607	0.0011	3797
chr17	7578281	7578281	G	A	exonic	TP53	na	nonsynonymous SNV	TP53:NM_001126115:exon2:c.C172T:p.P58S,TP53:NM_001126116:exon2:c.C172T:p.P58S,TP53:NM_001126117:exon2:c.C172T:p.P58S,TP53:NM_001276697:exon2:c.C91T:p.P31S,TP53:NM_001276698:exon2:c.C91T:p.P31S,TP53:NM_001276699:exon2:c.C91T:p.P31S,TP53:NM_001126118:exon5:c.C451T:p.P151S,TP53:NM_000546:exon6:c.C568T:p.P190S,TP53:NM_001126112:exon6:c.C568T:p.P190S,TP53:NM_001126113:exon6:c.C568T:p.P190S,TP53:NM_001…	na	ID=COSM1736075,COSM44682,COSM1736079,COSM1736078,COSM1736076,COSM1736077;OCCURENCE=1(upper_aerodigestive_tract),2(central_nervous_system),2(ovary),1(large_intestine),1(skin),1(breast)	na	na	na	na	na	0	D	1	D	0.998	D	0	D	1	D	2.435	M	-6.69	D	1.014	D	0.988	D	0.618	3.071	16.25	4.44	1.422	7.882	12.464	3043	0.0191	0.0013	3775
chr17	7578376	7578376	C	T	exonic	TP53	na	nonsynonymous SNV	TP53:NM_001126115:exon1:c.G158A:p.S53N,TP53:NM_001126116:exon1:c.G158A:p.S53N,TP53:NM_001126117:exon1:c.G158A:p.S53N,TP53:NM_001276697:exon1:c.G77A:p.S26N,TP53:NM_001276698:exon1:c.G77A:p.S26N,TP53:NM_001276699:exon1:c.G77A:p.S26N,TP53:NM_001126118:exon4:c.G437A:p.S146N,TP53:NM_000546:exon5:c.G554A:p.S185N,TP53:NM_001126112:exon5:c.G554A:p.S185N,TP53:NM_001126113:exon5:c.G554A:p.S185N,TP53:NM_001…	na	ID=COSM46036;OCCURENCE=1(urinary_tract)	na	rs150607408	7.892e-06	7.7e-05	na	0.38	T	0.001	B	0.009	B	0.105	N	1	N	0.11	N	-6.51	D	0.925	D	0.895	D	0.278	0.196	5.058	-1.27	-0.24	0.899	4.978	2776	0.0137	0.0006	3341
chr17	7578399	7578399	G	A	exonic	TP53	na	synonymous SNV	TP53:NM_001126115:exon1:c.C135T:p.P45P,TP53:NM_001126116:exon1:c.C135T:p.P45P,TP53:NM_001126117:exon1:c.C135T:p.P45P,TP53:NM_001276697:exon1:c.C54T:p.P18P,TP53:NM_001276698:exon1:c.C54T:p.P18P,TP53:NM_001276699:exon1:c.C54T:p.P18P,TP53:NM_001126118:exon4:c.C414T:p.P138P,TP53:NM_000546:exon5:c.C531T:p.P177P,TP53:NM_001126112:exon5:c.C531T:p.P177P,TP53:NM_001126113:exon5:c.C531T:p.P177P,TP53:NM_001…	na	ID=COSM43679;OCCURENCE=1(urinary_tract),2(genital_tract),1(oesophagus),1(stomach),2(central_nervous_system)	na	na	na	na	na	na	na	na	na	na	na	na	na	na	na	na	na	na	na	na	na	na	na	na	na	na	na	na	na	na	2758	0.0142	0.0012	3329
chr17	7578449	7578449	C	T	exonic	TP53	na	nonsynonymous SNV	TP53:NM_001126115:exon1:c.G85A:p.A29T,TP53:NM_001126116:exon1:c.G85A:p.A29T,TP53:NM_001126117:exon1:c.G85A:p.A29T,TP53:NM_001276697:exon1:c.G4A:p.A2T,TP53:NM_001276698:exon1:c.G4A:p.A2T,TP53:NM_001276699:exon1:c.G4A:p.A2T,TP53:NM_001126118:exon4:c.G364A:p.A122T,TP53:NM_000546:exon5:c.G481A:p.A161T,TP53:NM_001126112:exon5:c.G481A:p.A161T,TP53:NM_001126113:exon5:c.G481A:p.A161T,TP53:NM_001126114:ex…	na	ID=COSM249094,COSM2744887,COSM249095,COSM249097,COSM249096,COSM3378356,COSM10739;OCCURENCE=1(ovary),1(endometrium),1(small_intestine),1(breast),1(skin),1(prostate),13(large_intestine),3(urinary_tract),2(liver),2(pancreas),3(central_nervous_system),4(stomach),3(oesophagus),3(upper_aerodigestive_tract),1(meninges),1(thyroid),7(lung),1(peritoneum),3(haematopoietic_and_lymphoid_tissue)	na	rs193920817	na	na	na	0.01	D	1	D	1	D	0	D	1	D	2.815	M	-6.91	D	0.955	D	0.992	D	0.737	3.048	16.17	4.62	1.498	1.014	14.719	5539	0.0179	0.0006	6340
chr17	7578471	7578471	G	A	exonic	TP53	na	synonymous SNV	TP53:NM_001126115:exon1:c.C63T:p.P21P,TP53:NM_001126116:exon1:c.C63T:p.P21P,TP53:NM_001126117:exon1:c.C63T:p.P21P,TP53:NM_001126118:exon4:c.C342T:p.P114P,TP53:NM_000546:exon5:c.C459T:p.P153P,TP53:NM_001126112:exon5:c.C459T:p.P153P,TP53:NM_001126113:exon5:c.C459T:p.P153P,TP53:NM_001126114:exon5:c.C459T:p.P153P,TP53:NM_001276695:exon5:c.C342T:p.P114P,TP53:NM_001276696:exon5:c.C342T:p.P114P,TP53:NM_…	na	ID=COSM1386819,COSM1386817,COSM1386818,COSM43964,COSM1386820;OCCURENCE=1(large_intestine),2(urinary_tract),1(breast),1(lung),1(upper_aerodigestive_tract)	na	rs72661116	0.0001105	na	na	na	na	na	na	na	na	na	na	na	na	na	na	na	na	na	na	na	na	na	na	na	na	na	na	na	5468	0.0165	0.0013	6365
chr17	7578474	7578474	C	A	exonic	TP53	na	synonymous SNV	TP53:NM_001126115:exon1:c.G60T:p.P20P,TP53:NM_001126116:exon1:c.G60T:p.P20P,TP53:NM_001126117:exon1:c.G60T:p.P20P,TP53:NM_001126118:exon4:c.G339T:p.P113P,TP53:NM_000546:exon5:c.G456T:p.P152P,TP53:NM_001126112:exon5:c.G456T:p.P152P,TP53:NM_001126113:exon5:c.G456T:p.P152P,TP53:NM_001126114:exon5:c.G456T:p.P152P,TP53:NM_001276695:exon5:c.G339T:p.P113P,TP53:NM_001276696:exon5:c.G339T:p.P113P,TP53:NM_…	na	ID=COSM45197;OCCURENCE=1(stomach)	na	na	na	na	na	na	na	na	na	na	na	na	na	na	na	na	na	na	na	na	na	na	na	na	na	na	na	na	na	na	5223	0.0115	0.002	6077
chr17	7578493	7578493	C	T	exonic	TP53	na	stopgain	TP53:NM_001126115:exon1:c.G41A:p.W14X,TP53:NM_001126116:exon1:c.G41A:p.W14X,TP53:NM_001126117:exon1:c.G41A:p.W14X,TP53:NM_001126118:exon4:c.G320A:p.W107X,TP53:NM_000546:exon5:c.G437A:p.W146X,TP53:NM_001126112:exon5:c.G437A:p.W146X,TP53:NM_001126113:exon5:c.G437A:p.W146X,TP53:NM_001126114:exon5:c.G437A:p.W146X,TP53:NM_001276695:exon5:c.G320A:p.W107X,TP53:NM_001276696:exon5:c.G320A:p.W107X,TP53:NM_…	na	ID=COSM1640860,COSM3378359,COSM43609,COSM1158448,COSM1158446,COSM1158445,COSM1158447;OCCURENCE=5(haematopoietic_and_lymphoid_tissue),1(lung),1(peritoneum),3(upper_aerodigestive_tract),2(NS),3(oesophagus),1(stomach),2(central_nervous_system),3(pancreas),2(liver),1(adrenal_gland),2(urinary_tract),8(large_intestine),1(prostate),1(skin),2(breast),3(ovary),2(soft_tissue)	na	na	na	na	na	0.1	T	.	.	.	.	0.372	N	1	A	.	.	.	.	.	.	.	.	.	2.037	12.77	1.18	0.083	0.674	6.141	2827	0.0127	0.0003	3126
chr17	7578494	7578494	A	G	exonic	TP53	na	nonsynonymous SNV	TP53:NM_001126115:exon1:c.T40C:p.W14R,TP53:NM_001126116:exon1:c.T40C:p.W14R,TP53:NM_001126117:exon1:c.T40C:p.W14R,TP53:NM_001126118:exon4:c.T319C:p.W107R,TP53:NM_000546:exon5:c.T436C:p.W146R,TP53:NM_001126112:exon5:c.T436C:p.W146R,TP53:NM_001126113:exon5:c.T436C:p.W146R,TP53:NM_001126114:exon5:c.T436C:p.W146R,TP53:NM_001276695:exon5:c.T319C:p.W107R,TP53:NM_001276696:exon5:c.T319C:p.W107R,TP53:NM_…	na	ID=COSM44553;OCCURENCE=2(stomach),1(breast),1(biliary_tract)	na	na	na	na	na	0.82	T	0.153	B	0.073	B	0.372	N	1	N	0.84	L	-6.47	D	0.844	D	0.906	D	0.454	-0.095	3.535	0.443	-0.151	1.114	0.518	2820	0.021	0.0035	3121
chr17	7578498	7578498	C	T	exonic	TP53	na	synonymous SNV	TP53:NM_001126115:exon1:c.G36A:p.Q12Q,TP53:NM_001126116:exon1:c.G36A:p.Q12Q,TP53:NM_001126117:exon1:c.G36A:p.Q12Q,TP53:NM_001126118:exon4:c.G315A:p.Q105Q,TP53:NM_000546:exon5:c.G432A:p.Q144Q,TP53:NM_001126112:exon5:c.G432A:p.Q144Q,TP53:NM_001126113:exon5:c.G432A:p.Q144Q,TP53:NM_001126114:exon5:c.G432A:p.Q144Q,TP53:NM_001276695:exon5:c.G315A:p.Q105Q,TP53:NM_001276696:exon5:c.G315A:p.Q105Q,TP53:NM_…	na	ID=COSM45733;OCCURENCE=1(upper_aerodigestive_tract),1(skin)	na	na	na	na	na	na	na	na	na	na	na	na	na	na	na	na	na	na	na	na	na	na	na	na	na	na	na	na	na	na	2812	0.0356	0.0003	3088
chr17	7578505	7578505	G	A	exonic	TP53	na	nonsynonymous SNV	TP53:NM_001126115:exon1:c.C29T:p.P10L,TP53:NM_001126116:exon1:c.C29T:p.P10L,TP53:NM_001126117:exon1:c.C29T:p.P10L,TP53:NM_001126118:exon4:c.C308T:p.P103L,TP53:NM_000546:exon5:c.C425T:p.P142L,TP53:NM_001126112:exon5:c.C425T:p.P142L,TP53:NM_001126113:exon5:c.C425T:p.P142L,TP53:NM_001126114:exon5:c.C425T:p.P142L,TP53:NM_001276695:exon5:c.C308T:p.P103L,TP53:NM_001276696:exon5:c.C308T:p.P103L,TP53:NM_…	na	ID=COSM43583;OCCURENCE=2(skin),1(large_intestine),1(prostate),1(haematopoietic_and_lymphoid_tissue),2(upper_aerodigestive_tract),1(vulva)	na	na	7.892e-06	na	na	0.02	D	1	D	1	D	0	D	1	D	2.67	M	-7.81	D	0.904	D	0.995	D	0.983	3.103	16.37	4.52	1.453	7.837	12.437	2775	0.0303	0.0003	2931
chr17	7579396	7579396	G	A	exonic	TP53	na	synonymous SNV	TP53:NM_001126118:exon3:c.C174T:p.V58V,TP53:NM_000546:exon4:c.C291T:p.V97V,TP53:NM_001126112:exon4:c.C291T:p.V97V,TP53:NM_001126113:exon4:c.C291T:p.V97V,TP53:NM_001126114:exon4:c.C291T:p.V97V,TP53:NM_001276695:exon4:c.C174T:p.V58V,TP53:NM_001276696:exon4:c.C174T:p.V58V,TP53:NM_001276760:exon4:c.C174T:p.V58V,TP53:NM_001276761:exon4:c.C174T:p.V58V	na	ID=COSM473435,COSM473436,COSM473437;OCCURENCE=1(kidney)	na	na	na	na	na	na	na	na	na	na	na	na	na	na	na	na	na	na	na	na	na	na	na	na	na	na	na	na	na	na	1768	0.0266	0.0016	2505
chr17	7579518	7579518	C	T	exonic	TP53	na	nonsynonymous SNV	TP53:NM_001126118:exon3:c.G52A:p.D18N,TP53:NM_000546:exon4:c.G169A:p.D57N,TP53:NM_001126112:exon4:c.G169A:p.D57N,TP53:NM_001126113:exon4:c.G169A:p.D57N,TP53:NM_001126114:exon4:c.G169A:p.D57N,TP53:NM_001276695:exon4:c.G52A:p.D18N,TP53:NM_001276696:exon4:c.G52A:p.D18N,TP53:NM_001276760:exon4:c.G52A:p.D18N,TP53:NM_001276761:exon4:c.G52A:p.D18N	na	na	na	na	na	na	na	0.36	T	0.986	D	0.737	P	0.08	N	1	N	0.55	N	-2.25	D	0.909	D	0.918	D	0.18	1.518	11.03	-1.21	-0.162	-0.778	1.578	3314	0.0404	0.0006	3333
chr17	7579535	7579535	T	C	exonic	TP53	na	nonsynonymous SNV	TP53:NM_001126118:exon3:c.A35G:p.E12G,TP53:NM_000546:exon4:c.A152G:p.E51G,TP53:NM_001126112:exon4:c.A152G:p.E51G,TP53:NM_001126113:exon4:c.A152G:p.E51G,TP53:NM_001126114:exon4:c.A152G:p.E51G,TP53:NM_001276695:exon4:c.A35G:p.E12G,TP53:NM_001276696:exon4:c.A35G:p.E12G,TP53:NM_001276760:exon4:c.A35G:p.E12G,TP53:NM_001276761:exon4:c.A35G:p.E12G	na	na	na	na	na	na	na	0.33	T	0.075	B	0.047	B	0.066	N	1	N	0	N	-2.2	D	1.018	D	0.868	D	0.322	0.617	7.324	-7.9	-2.083	-3.795	5.408	3332	0.0231	0.0041	3377
chr17	7579545	7579545	C	T	exonic	TP53	na	nonsynonymous SNV	TP53:NM_001126118:exon3:c.G25A:p.D9N,TP53:NM_000546:exon4:c.G142A:p.D48N,TP53:NM_001126112:exon4:c.G142A:p.D48N,TP53:NM_001126113:exon4:c.G142A:p.D48N,TP53:NM_001126114:exon4:c.G142A:p.D48N,TP53:NM_001276695:exon4:c.G25A:p.D9N,TP53:NM_001276696:exon4:c.G25A:p.D9N,TP53:NM_001276760:exon4:c.G25A:p.D9N,TP53:NM_001276761:exon4:c.G25A:p.D9N	na	na	na	na	na	na	na	0.36	T	0.404	B	0.222	B	0	N	1	N	0.55	N	-2.05	D	0.985	D	0.905	D	0.133	1.38	10.54	1.95	0.805	-0.173	6.067	3317	0.0419	0.0012	3308
chr17	7579552	7579552	C	T	exonic	TP53	na	synonymous SNV	TP53:NM_001126118:exon3:c.G18A:p.L6L,TP53:NM_000546:exon4:c.G135A:p.L45L,TP53:NM_001126112:exon4:c.G135A:p.L45L,TP53:NM_001126113:exon4:c.G135A:p.L45L,TP53:NM_001126114:exon4:c.G135A:p.L45L,TP53:NM_001276695:exon4:c.G18A:p.L6L,TP53:NM_001276696:exon4:c.G18A:p.L6L,TP53:NM_001276760:exon4:c.G18A:p.L6L,TP53:NM_001276761:exon4:c.G18A:p.L6L	na	na	na	na	na	na	na	na	na	na	na	na	na	na	na	na	na	na	na	na	na	na	na	na	na	na	na	na	na	na	na	na	3335	0.0429	0.0015	3385
chr17	7579566	7579566	C	T	exonic	TP53	na	nonsynonymous SNV	TP53:NM_001126118:exon3:c.G4A:p.D2N,TP53:NM_000546:exon4:c.G121A:p.D41N,TP53:NM_001126112:exon4:c.G121A:p.D41N,TP53:NM_001126113:exon4:c.G121A:p.D41N,TP53:NM_001126114:exon4:c.G121A:p.D41N,TP53:NM_001276695:exon4:c.G4A:p.D2N,TP53:NM_001276696:exon4:c.G4A:p.D2N,TP53:NM_001276760:exon4:c.G4A:p.D2N,TP53:NM_001276761:exon4:c.G4A:p.D2N	na	na	na	na	na	na	na	0.18	T	0.096	B	0.02	B	0	N	1	N	0.205	N	-2.19	D	0.953	D	0.893	D	0.281	1.313	10.3	-0.633	-0.052	0.039	3.76	3341	0.0416	0.0006	3397
chr17	7579567	7579567	C	T	exonic	TP53	na	nonsynonymous SNV	TP53:NM_001126118:exon3:c.G3A:p.M1I,TP53:NM_000546:exon4:c.G120A:p.M40I,TP53:NM_001126112:exon4:c.G120A:p.M40I,TP53:NM_001126113:exon4:c.G120A:p.M40I,TP53:NM_001126114:exon4:c.G120A:p.M40I,TP53:NM_001276695:exon4:c.G3A:p.M1I,TP53:NM_001276696:exon4:c.G3A:p.M1I,TP53:NM_001276760:exon4:c.G3A:p.M1I,TP53:NM_001276761:exon4:c.G3A:p.M1I	na	na	na	na	na	na	na	0.22	T	0.003	B	0.007	B	0.003	U	1	N	0	N	-2.01	D	0.742	D	0.877	D	0.423	0.77	8.07	1.68	0.527	-0.011	4.809	3339	0.0267	0.0015	3385
chr17	7579579	7579579	C	T	exonic	TP53	na	synonymous SNV	TP53:NM_000546:exon4:c.G108A:p.P36P,TP53:NM_001126112:exon4:c.G108A:p.P36P,TP53:NM_001126113:exon4:c.G108A:p.P36P,TP53:NM_001126114:exon4:c.G108A:p.P36P	na	na	rs1800370	rs1800370	0.012	0.011302	0.01	na	na	na	na	na	na	na	na	na	na	na	na	na	na	na	na	na	na	na	na	na	na	na	na	na	3313	0.0417	0.0009	3304
ND03795 OD
Chr	Start	End	Ref	Alt	Func.refGene	Gene.refGene	GeneDetail.refGene	ExonicFunc.refGene	AAChange.refGene	clinvar_20140929	cosmic70	snp129	snp138	exac01	esp6500si_all	agilentv5	SIFT_score	SIFT_pred	Polyphen2_HDIV_score	Polyphen2_HDIV_pred	Polyphen2_HVAR_score	Polyphen2_HVAR_pred	LRT_score	LRT_pred	MutationTaster_score	MutationTaster_pred	MutationAssessor_score	MutationAssessor_pred	FATHMM_score	FATHMM_pred	RadialSVM_score	RadialSVM_pred	LR_score	LR_pred	VEST3_score	CADD_raw	CADD_phred	GERP++_RS	phyloP46way_placental	phyloP100way_vertebrate	SiPhy_29way_logOdds	Depth1	Vaf1	Vaf2	Depth2
chr17	7577037	7577037	G	A	exonic	TP53	na	nonsynonymous SNV	TP53:NM_001126115:exon4:c.C505T:p.P169S,TP53:NM_001126116:exon4:c.C505T:p.P169S,TP53:NM_001126117:exon4:c.C505T:p.P169S,TP53:NM_001276697:exon4:c.C424T:p.P142S,TP53:NM_001276698:exon4:c.C424T:p.P142S,TP53:NM_001276699:exon4:c.C424T:p.P142S,TP53:NM_001126118:exon7:c.C784T:p.P262S,TP53:NM_000546:exon8:c.C901T:p.P301S,TP53:NM_001126112:exon8:c.C901T:p.P301S,TP53:NM_001126113:exon8:c.C901T:p.P301S,TP…	na	ID=COSM44753;OCCURENCE=2(stomach),1(lung)	na	na	na	na	na	0.12	T	0.003	B	0.023	B	0.693	N	1	N	0.895	L	-5.44	D	1.051	D	0.935	D	0.263	1.235	10.02	-1.06	0.016	0.32	2.869	5740	0.0126	0.0007	5644
chr17	7577138	7577138	C	T	exonic	TP53	na	nonsynonymous SNV	TP53:NM_001126115:exon4:c.G404A:p.R135Q,TP53:NM_001126116:exon4:c.G404A:p.R135Q,TP53:NM_001126117:exon4:c.G404A:p.R135Q,TP53:NM_001276697:exon4:c.G323A:p.R108Q,TP53:NM_001276698:exon4:c.G323A:p.R108Q,TP53:NM_001276699:exon4:c.G323A:p.R108Q,TP53:NM_001126118:exon7:c.G683A:p.R228Q,TP53:NM_000546:exon8:c.G800A:p.R267Q,TP53:NM_001126112:exon8:c.G800A:p.R267Q,TP53:NM_001126113:exon8:c.G800A:p.R267Q,TP…	na	ID=COSM43923,COSM3691863,COSM1290766,COSM3691864;OCCURENCE=1(oesophagus),1(central_nervous_system),1(stomach),1(haematopoietic_and_lymphoid_tissue),1(lung),1(ovary),4(large_intestine),1(urinary_tract),1(breast)	na	na	1.579e-05	na	na	0	D	1	D	0.99	D	0	D	1	D	2.6	M	-7.28	D	1.034	D	0.991	D	0.973	4.526	24.4	3.12	0.725	7.587	8.833	2601	0.0104	0.0034	2617
chr17	7577541	7577541	T	C	exonic	TP53	na	nonsynonymous SNV	TP53:NM_001126115:exon3:c.A344G:p.N115S,TP53:NM_001126116:exon3:c.A344G:p.N115S,TP53:NM_001126117:exon3:c.A344G:p.N115S,TP53:NM_001276697:exon3:c.A263G:p.N88S,TP53:NM_001276698:exon3:c.A263G:p.N88S,TP53:NM_001276699:exon3:c.A263G:p.N88S,TP53:NM_001126118:exon6:c.A623G:p.N208S,TP53:NM_000546:exon7:c.A740G:p.N247S,TP53:NM_001126112:exon7:c.A740G:p.N247S,TP53:NM_001126113:exon7:c.A740G:p.N247S,TP53:…	na	ID=COSM44512;OCCURENCE=3(lung),1(stomach),1(liver),1(soft_tissue),1(ovary)	na	na	na	na	na	0	D	1	D	0.999	D	0	D	1	D	2.91	M	-7.12	D	0.964	D	0.991	D	0.369	4.35	22.9	4.62	2.074	7.824	12.31	3445	0.0125	0.0059	3391
chr17	7579348	7579348	G	A	exonic	TP53	na	synonymous SNV	TP53:NM_001126118:exon3:c.C222T:p.F74F,TP53:NM_000546:exon4:c.C339T:p.F113F,TP53:NM_001126112:exon4:c.C339T:p.F113F,TP53:NM_001126113:exon4:c.C339T:p.F113F,TP53:NM_001126114:exon4:c.C339T:p.F113F,TP53:NM_001276695:exon4:c.C222T:p.F74F,TP53:NM_001276696:exon4:c.C222T:p.F74F,TP53:NM_001276760:exon4:c.C222T:p.F74F,TP53:NM_001276761:exon4:c.C222T:p.F74F	na	ID=COSM1386856,COSM1386858,COSM1386857;OCCURENCE=1(large_intestine)	na	na	na	na	na	na	na	na	na	na	na	na	na	na	na	na	na	na	na	na	na	na	na	na	na	na	na	na	na	na	2661	0.015	0.0007	2710
ND03795 OS
Chr	Start	End	Ref	Alt	Func.refGene	Gene.refGene	GeneDetail.refGene	ExonicFunc.refGene	AAChange.refGene	clinvar_20140929	cosmic70	snp129	snp138	exac01	esp6500si_all	agilentv5	SIFT_score	SIFT_pred	Polyphen2_HDIV_score	Polyphen2_HDIV_pred	Polyphen2_HVAR_score	Polyphen2_HVAR_pred	LRT_score	LRT_pred	MutationTaster_score	MutationTaster_pred	MutationAssessor_score	MutationAssessor_pred	FATHMM_score	FATHMM_pred	RadialSVM_score	RadialSVM_pred	LR_score	LR_pred	VEST3_score	CADD_raw	CADD_phred	GERP++_RS	phyloP46way_placental	phyloP100way_vertebrate	SiPhy_29way_logOdds	Depth1	Vaf1	Vaf2	Depth2
chr17	7577154	7577154	C	T	exonic	TP53	na	nonsynonymous SNV	TP53:NM_001126115:exon4:c.G388A:p.G130S,TP53:NM_001126116:exon4:c.G388A:p.G130S,TP53:NM_001126117:exon4:c.G388A:p.G130S,TP53:NM_001276697:exon4:c.G307A:p.G103S,TP53:NM_001276698:exon4:c.G307A:p.G103S,TP53:NM_001276699:exon4:c.G307A:p.G103S,TP53:NM_001126118:exon7:c.G667A:p.G223S,TP53:NM_000546:exon8:c.G784A:p.G262S,TP53:NM_001126112:exon8:c.G784A:p.G262S,TP53:NM_001126113:exon8:c.G784A:p.G262S,TP…	na	ID=COSM44548;OCCURENCE=1(stomach),1(urinary_tract)	na	rs200579969	na	na	na	0	D	0.997	D	0.991	D	0	D	1	D	2.815	M	-8.98	D	0.836	D	0.998	D	0.911	5.266	33	5.03	2.619	3.101	15.904	453	0.011	0	246
chr17	7579399	7579399	A	G	exonic	TP53	na	synonymous SNV	TP53:NM_001126118:exon3:c.T171C:p.S57S,TP53:NM_000546:exon4:c.T288C:p.S96S,TP53:NM_001126112:exon4:c.T288C:p.S96S,TP53:NM_001126113:exon4:c.T288C:p.S96S,TP53:NM_001126114:exon4:c.T288C:p.S96S,TP53:NM_001276695:exon4:c.T171C:p.S57S,TP53:NM_001276696:exon4:c.T171C:p.S57S,TP53:NM_001276760:exon4:c.T171C:p.S57S,TP53:NM_001276761:exon4:c.T171C:p.S57S	na	ID=COSM1386883,COSM1386885,COSM1386884;OCCURENCE=2(large_intestine)	na	na	na	na	na	na	na	na	na	na	na	na	na	na	na	na	na	na	na	na	na	na	na	na	na	na	na	na	na	na	2122	0.0113	0.0014	2153
chr17	7579401	7579401	A	G	exonic	TP53	na	nonsynonymous SNV	TP53:NM_001126118:exon3:c.T169C:p.S57P,TP53:NM_000546:exon4:c.T286C:p.S96P,TP53:NM_001126112:exon4:c.T286C:p.S96P,TP53:NM_001126113:exon4:c.T286C:p.S96P,TP53:NM_001126114:exon4:c.T286C:p.S96P,TP53:NM_001276695:exon4:c.T169C:p.S57P,TP53:NM_001276696:exon4:c.T169C:p.S57P,TP53:NM_001276760:exon4:c.T169C:p.S57P,TP53:NM_001276761:exon4:c.T169C:p.S57P	na	ID=COSM1386887,COSM44628,COSM1386886;OCCURENCE=2(large_intestine),1(upper_aerodigestive_tract)	na	na	na	na	na	0.03	D	0.997	D	0.958	D	0.053	N	1	N	1.525	L	-6.78	D	1.023	D	0.977	D	0.535	3.006	16.03	2.15	0.857	0.254	4.595	2131	0.0122	0.0023	2159
chr17	7579502	7579502	T	C	exonic	TP53	na	nonsynonymous SNV	TP53:NM_001126118:exon3:c.A68G:p.E23G,TP53:NM_000546:exon4:c.A185G:p.E62G,TP53:NM_001126112:exon4:c.A185G:p.E62G,TP53:NM_001126113:exon4:c.A185G:p.E62G,TP53:NM_001126114:exon4:c.A185G:p.E62G,TP53:NM_001276695:exon4:c.A68G:p.E23G,TP53:NM_001276696:exon4:c.A68G:p.E23G,TP53:NM_001276760:exon4:c.A68G:p.E23G,TP53:NM_001276761:exon4:c.A68G:p.E23G	na	na	na	na	na	na	na	0.08	T	0.728	P	0.223	B	0	N	1	N	0.695	N	-2.36	D	0.997	D	0.918	D	0.253	1.787	11.93	2.77	0.843	0.131	5.838	3179	0.0123	0.0025	3205
ND03796 OD
Chr	Start	End	Ref	Alt	Func.refGene	Gene.refGene	GeneDetail.refGene	ExonicFunc.refGene	AAChange.refGene	clinvar_20140929	cosmic70	snp129	snp138	exac01	esp6500si_all	agilentv5	SIFT_score	SIFT_pred	Polyphen2_HDIV_score	Polyphen2_HDIV_pred	Polyphen2_HVAR_score	Polyphen2_HVAR_pred	LRT_score	LRT_pred	MutationTaster_score	MutationTaster_pred	MutationAssessor_score	MutationAssessor_pred	FATHMM_score	FATHMM_pred	RadialSVM_score	RadialSVM_pred	LR_score	LR_pred	VEST3_score	CADD_raw	CADD_phred	GERP++_RS	phyloP46way_placental	phyloP100way_vertebrate	SiPhy_29way_logOdds	Depth1	Vaf1	Vaf2	Depth2
chr17	7576542	7576542	A	G	exonic	TP53	na	nonsynonymous SNV	TP53:NM_001126117:exon6:c.T640C:p.S214P,TP53:NM_001276699:exon6:c.T559C:p.S187P,TP53:NM_001126113:exon10:c.T1036C:p.S346P,TP53:NM_001276695:exon10:c.T919C:p.S307P	na	na	na	na	na	na	na	0	D	0	B	0	B	.	.	1	N	.	.	-5.85	D	0.77	D	0.912	D	0.111	1.679	11.57	-0.636	-0.244	-0.23	3.231	4344	0.0104	0.0035	4276
chr17	7576644	7576644	A	G	exonic	TP53	na	nonsynonymous SNV	TP53:NM_001126116:exon6:c.T611C:p.F204S,TP53:NM_001276698:exon6:c.T530C:p.F177S,TP53:NM_001126114:exon10:c.T1007C:p.F336S,TP53:NM_001276696:exon10:c.T890C:p.F297S	na	na	na	na	na	na	na	.	.	0.991	D	0.934	D	.	.	0.991	D	.	.	-5.77	D	1.072	D	0.965	D	0.166	3.126	16.45	2.05	1.188	1.697	6.101	3322	0.0132	0.0041	3412
chr17	7577510	7577510	C	T	exonic	TP53	na	synonymous SNV	TP53:NM_001126115:exon3:c.G375A:p.L125L,TP53:NM_001126116:exon3:c.G375A:p.L125L,TP53:NM_001126117:exon3:c.G375A:p.L125L,TP53:NM_001276697:exon3:c.G294A:p.L98L,TP53:NM_001276698:exon3:c.G294A:p.L98L,TP53:NM_001276699:exon3:c.G294A:p.L98L,TP53:NM_001126118:exon6:c.G654A:p.L218L,TP53:NM_000546:exon7:c.G771A:p.L257L,TP53:NM_001126112:exon7:c.G771A:p.L257L,TP53:NM_001126113:exon7:c.G771A:p.L257L,TP53:…	na	ID=COSM45105,COSM1386603,COSM1386604;OCCURENCE=1(breast),1(pancreas),1(large_intestine)	na	na	na	na	na	na	na	na	na	na	na	na	na	na	na	na	na	na	na	na	na	na	na	na	na	na	na	na	na	na	3488	0.0106	0.001	3867
chr17	7579394	7579394	G	A	exonic	TP53	na	nonsynonymous SNV	TP53:NM_001126118:exon3:c.C176T:p.P59L,TP53:NM_000546:exon4:c.C293T:p.P98L,TP53:NM_001126112:exon4:c.C293T:p.P98L,TP53:NM_001126113:exon4:c.C293T:p.P98L,TP53:NM_001126114:exon4:c.C293T:p.P98L,TP53:NM_001276695:exon4:c.C176T:p.P59L,TP53:NM_001276696:exon4:c.C176T:p.P59L,TP53:NM_001276760:exon4:c.C176T:p.P59L,TP53:NM_001276761:exon4:c.C176T:p.P59L	na	ID=COSM44681;OCCURENCE=1(urinary_tract),1(skin),1(haematopoietic_and_lymphoid_tissue)	na	na	na	na	na	0	D	1	D	1	D	0	D	1	D	2.945	M	-7.94	D	0.883	D	0.996	D	0.884	4.487	24	4.62	2.561	7.615	15.342	5224	0.0101	0.0044	5406
chr17	7579410	7579410	G	A	exonic	TP53	na	synonymous SNV	TP53:NM_001126118:exon3:c.C160T:p.L54L,TP53:NM_000546:exon4:c.C277T:p.L93L,TP53:NM_001126112:exon4:c.C277T:p.L93L,TP53:NM_001126113:exon4:c.C277T:p.L93L,TP53:NM_001126114:exon4:c.C277T:p.L93L,TP53:NM_001276695:exon4:c.C160T:p.L54L,TP53:NM_001276696:exon4:c.C160T:p.L54L,TP53:NM_001276760:exon4:c.C160T:p.L54L,TP53:NM_001276761:exon4:c.C160T:p.L54L	na	na	na	na	na	na	na	na	na	na	na	na	na	na	na	na	na	na	na	na	na	na	na	na	na	na	na	na	na	na	na	na	2362	0.0191	0.0004	2366
chr17	7579423	7579423	G	A	exonic	TP53	na	synonymous SNV	TP53:NM_001126118:exon3:c.C147T:p.A49A,TP53:NM_000546:exon4:c.C264T:p.A88A,TP53:NM_001126112:exon4:c.C264T:p.A88A,TP53:NM_001126113:exon4:c.C264T:p.A88A,TP53:NM_001126114:exon4:c.C264T:p.A88A,TP53:NM_001276695:exon4:c.C147T:p.A49A,TP53:NM_001276696:exon4:c.C147T:p.A49A,TP53:NM_001276760:exon4:c.C147T:p.A49A,TP53:NM_001276761:exon4:c.C147T:p.A49A	na	na	na	na	na	na	na	na	na	na	na	na	na	na	na	na	na	na	na	na	na	na	na	na	na	na	na	na	na	na	na	na	2386	0.013	0	2475
chr17	7579427	7579427	G	A	exonic	TP53	na	nonsynonymous SNV	TP53:NM_001126118:exon3:c.C143T:p.P48L,TP53:NM_000546:exon4:c.C260T:p.P87L,TP53:NM_001126112:exon4:c.C260T:p.P87L,TP53:NM_001126113:exon4:c.C260T:p.P87L,TP53:NM_001126114:exon4:c.C260T:p.P87L,TP53:NM_001276695:exon4:c.C143T:p.P48L,TP53:NM_001276696:exon4:c.C143T:p.P48L,TP53:NM_001276760:exon4:c.C143T:p.P48L,TP53:NM_001276761:exon4:c.C143T:p.P48L	na	na	na	na	na	na	na	0.48	T	1	D	0.999	D	0.252	U	1	D	0.805	L	-2.46	D	0.882	D	0.961	D	0.544	1.933	12.42	3.81	2.393	3.468	13.979	2385	0.0185	0.0004	2420
ND03796 OS
Chr	Start	End	Ref	Alt	Func.refGene	Gene.refGene	GeneDetail.refGene	ExonicFunc.refGene	AAChange.refGene	clinvar_20140929	cosmic70	snp129	snp138	exac01	esp6500si_all	agilentv5	SIFT_score	SIFT_pred	Polyphen2_HDIV_score	Polyphen2_HDIV_pred	Polyphen2_HVAR_score	Polyphen2_HVAR_pred	LRT_score	LRT_pred	MutationTaster_score	MutationTaster_pred	MutationAssessor_score	MutationAssessor_pred	FATHMM_score	FATHMM_pred	RadialSVM_score	RadialSVM_pred	LR_score	LR_pred	VEST3_score	CADD_raw	CADD_phred	GERP++_RS	phyloP46way_placental	phyloP100way_vertebrate	SiPhy_29way_logOdds	Depth1	Vaf1	Vaf2	Depth2
chr17	7573943	7573943	T	C	exonic	TP53	na	nonsynonymous SNV	TP53:NM_001126115:exon6:c.A688G:p.S230G,TP53:NM_001276697:exon6:c.A607G:p.S203G,TP53:NM_001126118:exon9:c.A967G:p.S323G,TP53:NM_000546:exon10:c.A1084G:p.S362G,TP53:NM_001126112:exon10:c.A1084G:p.S362G,TP53:NM_001276760:exon10:c.A967G:p.S323G,TP53:NM_001276761:exon10:c.A967G:p.S323G	na	na	na	na	na	na	na	0.63	T	0.003	B	0.005	B	0.024	N	1	D	1.245	L	-5.59	D	1.004	D	0.908	D	0.397	1.236	10.02	5.43	2.061	4.564	11.87	4475	0.0135	0.008	3912
chr17	7576642	7576642	G	A	exonic	TP53	na	stopgain	TP53:NM_001126116:exon6:c.C613T:p.Q205X,TP53:NM_001276698:exon6:c.C532T:p.Q178X,TP53:NM_001126114:exon10:c.C1009T:p.Q337X,TP53:NM_001276696:exon10:c.C892T:p.Q298X	na	na	na	na	na	na	na	.	.	.	.	.	.	.	.	1	D	.	.	.	.	.	.	.	.	.	5.054	30	2.05	1.447	0.678	7.639	3314	0.0121	0.0006	3203
chr17	7577507	7577507	T	C	exonic	TP53	na	synonymous SNV	TP53:NM_001126115:exon3:c.A378G:p.E126E,TP53:NM_001126116:exon3:c.A378G:p.E126E,TP53:NM_001126117:exon3:c.A378G:p.E126E,TP53:NM_001276697:exon3:c.A297G:p.E99E,TP53:NM_001276698:exon3:c.A297G:p.E99E,TP53:NM_001276699:exon3:c.A297G:p.E99E,TP53:NM_001126118:exon6:c.A657G:p.E219E,TP53:NM_000546:exon7:c.A774G:p.E258E,TP53:NM_001126112:exon7:c.A774G:p.E258E,TP53:NM_001126113:exon7:c.A774G:p.E258E,TP53:…	na	ID=COSM1564207,COSM1564209,COSM1564208;OCCURENCE=1(large_intestine)	na	na	na	na	na	na	na	na	na	na	na	na	na	na	na	na	na	na	na	na	na	na	na	na	na	na	na	na	na	na	3977	0.0138	0.0053	3608
chr17	7577605	7577605	C	T	exonic	TP53	na	nonsynonymous SNV	TP53:NM_001126115:exon3:c.G280A:p.G94S,TP53:NM_001126116:exon3:c.G280A:p.G94S,TP53:NM_001126117:exon3:c.G280A:p.G94S,TP53:NM_001276697:exon3:c.G199A:p.G67S,TP53:NM_001276698:exon3:c.G199A:p.G67S,TP53:NM_001276699:exon3:c.G199A:p.G67S,TP53:NM_001126118:exon6:c.G559A:p.G187S,TP53:NM_000546:exon7:c.G676A:p.G226S,TP53:NM_001126112:exon7:c.G676A:p.G226S,TP53:NM_001126113:exon7:c.G676A:p.G226S,TP53:NM_…	na	ID=COSM45607;OCCURENCE=2(upper_aerodigestive_tract)	na	na	na	na	na	0	D	0.97	D	0.884	P	0	D	1	D	3.23	M	-7.58	D	0.902	D	0.994	D	0.682	5.745	36	4.48	2.477	5.867	15.049	4034	0.0122	0.0014	3662
ND03845 OD
Chr	Start	End	Ref	Alt	Func.refGene	Gene.refGene	GeneDetail.refGene	ExonicFunc.refGene	AAChange.refGene	clinvar_20140929	cosmic70	snp129	snp138	exac01	esp6500si_all	agilentv5	SIFT_score	SIFT_pred	Polyphen2_HDIV_score	Polyphen2_HDIV_pred	Polyphen2_HVAR_score	Polyphen2_HVAR_pred	LRT_score	LRT_pred	MutationTaster_score	MutationTaster_pred	MutationAssessor_score	MutationAssessor_pred	FATHMM_score	FATHMM_pred	RadialSVM_score	RadialSVM_pred	LR_score	LR_pred	VEST3_score	CADD_raw	CADD_phred	GERP++_RS	phyloP46way_placental	phyloP100way_vertebrate	SiPhy_29way_logOdds	Depth1	Vaf1	Vaf2	Depth2
ND03845 OS
Chr	Start	End	Ref	Alt	Func.refGene	Gene.refGene	GeneDetail.refGene	ExonicFunc.refGene	AAChange.refGene	clinvar_20140929	cosmic70	snp129	snp138	exac01	esp6500si_all	agilentv5	SIFT_score	SIFT_pred	Polyphen2_HDIV_score	Polyphen2_HDIV_pred	Polyphen2_HVAR_score	Polyphen2_HVAR_pred	LRT_score	LRT_pred	MutationTaster_score	MutationTaster_pred	MutationAssessor_score	MutationAssessor_pred	FATHMM_score	FATHMM_pred	RadialSVM_score	RadialSVM_pred	LR_score	LR_pred	VEST3_score	CADD_raw	CADD_phred	GERP++_RS	phyloP46way_placental	phyloP100way_vertebrate	SiPhy_29way_logOdds	Depth1	Vaf1	Vaf2	Depth2
chr17	7577498	7577498	C	T	splicing	TP53	NM_001276761:exon8:c.665+1G>A,NM_001276760:exon8:c.665+1G>A,NM_001126112:exon8:c.782+1G>A,NM_001126115:exon4:c.386+1G>A,NM_001126114:exon8:c.782+1G>A,NM_001276695:exon8:c.665+1G>A,NM_000546:exon8:c.782+1G>A,NM_001126117:exon4:c.386+1G>A,NM_001126116:exon4:c.386+1G>A,NM_001126118:exon7:c.665+1G>A,NM_001276699:exon4:c.305+1G>A,NM_001276698:exon4:c.305+1G>A,NM_001276697:exon4:c.305+1G>A,NM_001276696…	na	na	na	ID=COSM3717631,COSM395658,COSM395657,COSM3717630,COSM98255,COSM98254,COSM43571;OCCURENCE=1(lung),1(upper_aerodigestive_tract),1(oesophagus),1(stomach),1(urinary_tract),3(liver),2(large_intestine),1(biliary_tract),3(breast),2(ovary)	na	na	na	na	na	.	.	.	.	.	.	.	.	1	D	.	.	.	.	.	.	.	.	.	1.989	12.61	4.31	2.406	3.111	14.688	3879	0.0137	0.0002	4642
chr17	7578391	7578391	T	C	exonic	TP53	na	nonsynonymous SNV	TP53:NM_001126115:exon1:c.A143G:p.E48G,TP53:NM_001126116:exon1:c.A143G:p.E48G,TP53:NM_001126117:exon1:c.A143G:p.E48G,TP53:NM_001276697:exon1:c.A62G:p.E21G,TP53:NM_001276698:exon1:c.A62G:p.E21G,TP53:NM_001276699:exon1:c.A62G:p.E21G,TP53:NM_001126118:exon4:c.A422G:p.E141G,TP53:NM_000546:exon5:c.A539G:p.E180G,TP53:NM_001126112:exon5:c.A539G:p.E180G,TP53:NM_001126113:exon5:c.A539G:p.E180G,TP53:NM_001…	na	ID=COSM87457;OCCURENCE=1(pancreas)	na	na	na	na	na	0	D	1	D	0.999	D	0	D	1	D	2.69	M	-6.82	D	0.989	D	0.989	D	0.739	5.014	29.5	5.47	2.208	7.982	13.803	3557	0.0104	0.0027	4371
chr17	7579333	7579333	T	C	exonic	TP53	na	synonymous SNV	TP53:NM_001126118:exon3:c.A237G:p.T79T,TP53:NM_000546:exon4:c.A354G:p.T118T,TP53:NM_001126112:exon4:c.A354G:p.T118T,TP53:NM_001126113:exon4:c.A354G:p.T118T,TP53:NM_001126114:exon4:c.A354G:p.T118T,TP53:NM_001276695:exon4:c.A237G:p.T79T,TP53:NM_001276696:exon4:c.A237G:p.T79T,TP53:NM_001276760:exon4:c.A237G:p.T79T,TP53:NM_001276761:exon4:c.A237G:p.T79T	na	ID=COSM45709;OCCURENCE=1(liver)	na	na	na	na	na	na	na	na	na	na	na	na	na	na	na	na	na	na	na	na	na	na	na	na	na	na	na	na	na	na	3526	0.0122	0.0038	3685
chr17	7579491	7579491	T	C	exonic	TP53	na	nonsynonymous SNV	TP53:NM_001126118:exon3:c.A79G:p.M27V,TP53:NM_000546:exon4:c.A196G:p.M66V,TP53:NM_001126112:exon4:c.A196G:p.M66V,TP53:NM_001126113:exon4:c.A196G:p.M66V,TP53:NM_001126114:exon4:c.A196G:p.M66V,TP53:NM_001276695:exon4:c.A79G:p.M27V,TP53:NM_001276696:exon4:c.A79G:p.M27V,TP53:NM_001276760:exon4:c.A79G:p.M27V,TP53:NM_001276761:exon4:c.A79G:p.M27V	na	na	na	na	na	na	na	0.39	T	0	B	0.001	B	0	N	1	N	0.345	N	-1.82	D	0.689	D	0.863	D	0.213	-1.245	0.053	-0.906	-0.208	-1.105	7.216	3899	0.0123	0.0018	4354
chr17	7579576	7579576	G	A	exonic	TP53	na	synonymous SNV	TP53:NM_000546:exon4:c.C111T:p.S37S,TP53:NM_001126112:exon4:c.C111T:p.S37S,TP53:NM_001126113:exon4:c.C111T:p.S37S,TP53:NM_001126114:exon4:c.C111T:p.S37S	na	na	na	na	na	na	na	na	na	na	na	na	na	na	na	na	na	na	na	na	na	na	na	na	na	na	na	na	na	na	na	na	3841	0.0135	0.0014	4299
ND03855 OD
Chr	Start	End	Ref	Alt	Func.refGene	Gene.refGene	GeneDetail.refGene	ExonicFunc.refGene	AAChange.refGene	clinvar_20140929	cosmic70	snp129	snp138	exac01	esp6500si_all	agilentv5	SIFT_score	SIFT_pred	Polyphen2_HDIV_score	Polyphen2_HDIV_pred	Polyphen2_HVAR_score	Polyphen2_HVAR_pred	LRT_score	LRT_pred	MutationTaster_score	MutationTaster_pred	MutationAssessor_score	MutationAssessor_pred	FATHMM_score	FATHMM_pred	RadialSVM_score	RadialSVM_pred	LR_score	LR_pred	VEST3_score	CADD_raw	CADD_phred	GERP++_RS	phyloP46way_placental	phyloP100way_vertebrate	SiPhy_29way_logOdds	Depth1	Vaf1	Vaf2	Depth2
chr17	7574030	7574030	G	A	exonic	TP53	na	nonsynonymous SNV	TP53:NM_001126115:exon6:c.C601T:p.R201C,TP53:NM_001276697:exon6:c.C520T:p.R174C,TP53:NM_001126118:exon9:c.C880T:p.R294C,TP53:NM_000546:exon10:c.C997T:p.R333C,TP53:NM_001126112:exon10:c.C997T:p.R333C,TP53:NM_001276760:exon10:c.C880T:p.R294C,TP53:NM_001276761:exon10:c.C880T:p.R294C	na	na	na	na	7.893e-06	na	na	0	D	0.999	D	0.946	D	0.002	N	1	D	2.88	M	-4.16	D	1.055	D	0.93	D	0.686	2.387	13.94	4.45	1.266	3.272	11.173	1730	0.0145	0.0013	2289
chr17	7578374	7578374	C	T	exonic	TP53	na	nonsynonymous SNV	TP53:NM_001126115:exon1:c.G160A:p.D54N,TP53:NM_001126116:exon1:c.G160A:p.D54N,TP53:NM_001126117:exon1:c.G160A:p.D54N,TP53:NM_001276697:exon1:c.G79A:p.D27N,TP53:NM_001276698:exon1:c.G79A:p.D27N,TP53:NM_001276699:exon1:c.G79A:p.D27N,TP53:NM_001126118:exon4:c.G439A:p.D147N,TP53:NM_000546:exon5:c.G556A:p.D186N,TP53:NM_001126112:exon5:c.G556A:p.D186N,TP53:NM_001126113:exon5:c.G556A:p.D186N,TP53:NM_001…	na	ID=COSM116607,COSM116605,COSM116606,COSM44700,COSM116608;OCCURENCE=1(urinary_tract),1(ovary),1(oesophagus),2(upper_aerodigestive_tract)	na	na	na	na	na	0.14	T	1	D	0.996	D	0	D	1	D	1.48	L	-6.66	D	1.039	D	0.984	D	0.271	3.541	18.07	5.19	2.804	5.528	17.033	3333	0.0123	0.001	2954
chr17	7579374	7579374	C	T	exonic	TP53	na	nonsynonymous SNV	TP53:NM_001126118:exon3:c.G196A:p.G66S,TP53:NM_000546:exon4:c.G313A:p.G105S,TP53:NM_001126112:exon4:c.G313A:p.G105S,TP53:NM_001126113:exon4:c.G313A:p.G105S,TP53:NM_001126114:exon4:c.G313A:p.G105S,TP53:NM_001276695:exon4:c.G196A:p.G66S,TP53:NM_001276696:exon4:c.G196A:p.G66S,TP53:NM_001276760:exon4:c.G196A:p.G66S,TP53:NM_001276761:exon4:c.G196A:p.G66S	na	ID=COSM1386874,COSM1386873,COSM78687;OCCURENCE=1(large_intestine),1(ovary)	na	na	na	na	na	0.01	D	1	D	1	D	0	D	1	D	3.155	M	-7.58	D	0.91	D	0.995	D	0.931	4.247	22.1	4.75	2.63	6.208	15.642	4845	0.0118	0.0049	4854
chr17	7579407	7579407	A	G	exonic	TP53	na	nonsynonymous SNV	TP53:NM_001126118:exon3:c.T163C:p.S55P,TP53:NM_000546:exon4:c.T280C:p.S94P,TP53:NM_001126112:exon4:c.T280C:p.S94P,TP53:NM_001126113:exon4:c.T280C:p.S94P,TP53:NM_001126114:exon4:c.T280C:p.S94P,TP53:NM_001276695:exon4:c.T163C:p.S55P,TP53:NM_001276696:exon4:c.T163C:p.S55P,TP53:NM_001276760:exon4:c.T163C:p.S55P,TP53:NM_001276761:exon4:c.T163C:p.S55P	na	ID=COSM1386894,COSM1386895,COSM1386893;OCCURENCE=1(large_intestine)	na	na	na	na	na	0.03	D	1	D	0.999	D	0.064	N	0.98	D	0.805	L	-2.67	D	1.054	D	0.957	D	0.534	3.316	17.15	3.29	0.787	1.827	8.584	2192	0.0137	0.0054	2022
ND03855 OS
Chr	Start	End	Ref	Alt	Func.refGene	Gene.refGene	GeneDetail.refGene	ExonicFunc.refGene	AAChange.refGene	clinvar_20140929	cosmic70	snp129	snp138	exac01	esp6500si_all	agilentv5	SIFT_score	SIFT_pred	Polyphen2_HDIV_score	Polyphen2_HDIV_pred	Polyphen2_HVAR_score	Polyphen2_HVAR_pred	LRT_score	LRT_pred	MutationTaster_score	MutationTaster_pred	MutationAssessor_score	MutationAssessor_pred	FATHMM_score	FATHMM_pred	RadialSVM_score	RadialSVM_pred	LR_score	LR_pred	VEST3_score	CADD_raw	CADD_phred	GERP++_RS	phyloP46way_placental	phyloP100way_vertebrate	SiPhy_29way_logOdds	Depth1	Vaf1	Vaf2	Depth2
chr17	7577526	7577526	A	G	exonic	TP53	na	nonsynonymous SNV	TP53:NM_001126115:exon3:c.T359C:p.L120P,TP53:NM_001126116:exon3:c.T359C:p.L120P,TP53:NM_001126117:exon3:c.T359C:p.L120P,TP53:NM_001276697:exon3:c.T278C:p.L93P,TP53:NM_001276698:exon3:c.T278C:p.L93P,TP53:NM_001276699:exon3:c.T278C:p.L93P,TP53:NM_001126118:exon6:c.T638C:p.L213P,TP53:NM_000546:exon7:c.T755C:p.L252P,TP53:NM_001126112:exon7:c.T755C:p.L252P,TP53:NM_001126113:exon7:c.T755C:p.L252P,TP53:…	CLINSIG=pathogenic;CLNDBN=Li-Fraumeni_syndrome_1;CLNREVSTAT=single;CLNACC=RCV000013143.19;CLNDSDB=GeneReviews:MedGen:OMIM:Orphanet;CLNDSDBID=NBK1311:C1835398:151623:ORPHA524	ID=COSM44769;OCCURENCE=1(large_intestine),3(skin),1(breast),1(stomach),1(peritoneum),2(lung)	na	rs121912653	na	na	na	0	D	1	D	1	D	0	D	1	A	2.725	M	-6.99	D	0.968	D	0.991	D	0.943	2.919	15.73	4.62	2.074	7.335	12.31	3662	0.0123	0.004	4042
chr17	7578215	7578215	A	G	exonic	TP53	na	nonsynonymous SNV	TP53:NM_001126115:exon2:c.T238C:p.F80L,TP53:NM_001126116:exon2:c.T238C:p.F80L,TP53:NM_001126117:exon2:c.T238C:p.F80L,TP53:NM_001276697:exon2:c.T157C:p.F53L,TP53:NM_001276698:exon2:c.T157C:p.F53L,TP53:NM_001276699:exon2:c.T157C:p.F53L,TP53:NM_001126118:exon5:c.T517C:p.F173L,TP53:NM_000546:exon6:c.T634C:p.F212L,TP53:NM_001126112:exon6:c.T634C:p.F212L,TP53:NM_001126113:exon6:c.T634C:p.F212L,TP53:NM_…	na	ID=COSM45477;OCCURENCE=1(upper_aerodigestive_tract)	na	na	na	na	na	0.17	T	0.004	B	0.009	B	0.025	N	1	N	1.415	L	-6.6	D	0.846	D	0.932	D	0.532	2.028	12.74	1.31	0.423	0.092	1.043	3485	0.0109	0.0032	4319
chr17	7578255	7578255	T	C	exonic	TP53	na	synonymous SNV	TP53:NM_001126115:exon2:c.A198G:p.E66E,TP53:NM_001126116:exon2:c.A198G:p.E66E,TP53:NM_001126117:exon2:c.A198G:p.E66E,TP53:NM_001276697:exon2:c.A117G:p.E39E,TP53:NM_001276698:exon2:c.A117G:p.E39E,TP53:NM_001276699:exon2:c.A117G:p.E39E,TP53:NM_001126118:exon5:c.A477G:p.E159E,TP53:NM_000546:exon6:c.A594G:p.E198E,TP53:NM_001126112:exon6:c.A594G:p.E198E,TP53:NM_001126113:exon6:c.A594G:p.E198E,TP53:NM_…	na	ID=COSM1386745,COSM1386743,COSM1386744,COSM1386742,COSM1386741;OCCURENCE=1(large_intestine)	na	na	na	na	na	na	na	na	na	na	na	na	na	na	na	na	na	na	na	na	na	na	na	na	na	na	na	na	na	na	3494	0.0117	0.0044	4328
chr17	7579534	7579534	T	C	exonic	TP53	na	synonymous SNV	TP53:NM_001126118:exon3:c.A36G:p.E12E,TP53:NM_000546:exon4:c.A153G:p.E51E,TP53:NM_001126112:exon4:c.A153G:p.E51E,TP53:NM_001126113:exon4:c.A153G:p.E51E,TP53:NM_001126114:exon4:c.A153G:p.E51E,TP53:NM_001276695:exon4:c.A36G:p.E12E,TP53:NM_001276696:exon4:c.A36G:p.E12E,TP53:NM_001276760:exon4:c.A36G:p.E12E,TP53:NM_001276761:exon4:c.A36G:p.E12E	na	ID=COSM46179;OCCURENCE=1(urinary_tract)	na	na	na	na	na	na	na	na	na	na	na	na	na	na	na	na	na	na	na	na	na	na	na	na	na	na	na	na	na	na	3257	0.0104	0.006	3510
ND03856 OD
Chr	Start	End	Ref	Alt	Func.refGene	Gene.refGene	GeneDetail.refGene	ExonicFunc.refGene	AAChange.refGene	clinvar_20140929	cosmic70	snp129	snp138	exac01	esp6500si_all	agilentv5	SIFT_score	SIFT_pred	Polyphen2_HDIV_score	Polyphen2_HDIV_pred	Polyphen2_HVAR_score	Polyphen2_HVAR_pred	LRT_score	LRT_pred	MutationTaster_score	MutationTaster_pred	MutationAssessor_score	MutationAssessor_pred	FATHMM_score	FATHMM_pred	RadialSVM_score	RadialSVM_pred	LR_score	LR_pred	VEST3_score	CADD_raw	CADD_phred	GERP++_RS	phyloP46way_placental	phyloP100way_vertebrate	SiPhy_29way_logOdds	Depth1	Vaf1	Vaf2	Depth2
chr17	7572972	7572972	G	A	exonic	TP53	na	synonymous SNV	TP53:NM_001126115:exon7:c.C741T:p.R247R,TP53:NM_001276697:exon7:c.C660T:p.R220R,TP53:NM_001126118:exon10:c.C1020T:p.R340R,TP53:NM_000546:exon11:c.C1137T:p.R379R,TP53:NM_001126112:exon11:c.C1137T:p.R379R,TP53:NM_001276760:exon11:c.C1020T:p.R340R,TP53:NM_001276761:exon11:c.C1020T:p.R340R	na	ID=COSM1386543,COSM1386542;OCCURENCE=1(large_intestine)	na	na	na	na	na	na	na	na	na	na	na	na	na	na	na	na	na	na	na	na	na	na	na	na	na	na	na	na	na	na	2787	0.0101	0	2179
chr17	7573943	7573943	T	C	exonic	TP53	na	nonsynonymous SNV	TP53:NM_001126115:exon6:c.A688G:p.S230G,TP53:NM_001276697:exon6:c.A607G:p.S203G,TP53:NM_001126118:exon9:c.A967G:p.S323G,TP53:NM_000546:exon10:c.A1084G:p.S362G,TP53:NM_001126112:exon10:c.A1084G:p.S362G,TP53:NM_001276760:exon10:c.A967G:p.S323G,TP53:NM_001276761:exon10:c.A967G:p.S323G	na	na	na	na	na	na	na	0.63	T	0.003	B	0.005	B	0.024	N	1	D	1.245	L	-5.59	D	1.004	D	0.908	D	0.397	1.236	10.02	5.43	2.061	4.564	11.87	4190	0.0147	0.0065	3856
chr17	7573954	7573954	T	C	exonic	TP53	na	nonsynonymous SNV	TP53:NM_001126115:exon6:c.A677G:p.E226G,TP53:NM_001276697:exon6:c.A596G:p.E199G,TP53:NM_001126118:exon9:c.A956G:p.E319G,TP53:NM_000546:exon10:c.A1073G:p.E358G,TP53:NM_001126112:exon10:c.A1073G:p.E358G,TP53:NM_001276760:exon10:c.A956G:p.E319G,TP53:NM_001276761:exon10:c.A956G:p.E319G	na	na	na	na	na	na	na	0.1	T	0.001	B	0.033	B	0.01	N	1	D	1.545	L	-3.25	D	0.298	D	0.716	D	0.333	2.632	14.76	5.43	2.061	1.129	13.43	4166	0.0113	0.0047	3838
chr17	7577105	7577105	G	A	exonic	TP53	na	nonsynonymous SNV	TP53:NM_001126115:exon4:c.C437T:p.P146L,TP53:NM_001126116:exon4:c.C437T:p.P146L,TP53:NM_001126117:exon4:c.C437T:p.P146L,TP53:NM_001276697:exon4:c.C356T:p.P119L,TP53:NM_001276698:exon4:c.C356T:p.P119L,TP53:NM_001276699:exon4:c.C356T:p.P119L,TP53:NM_001126118:exon7:c.C716T:p.P239L,TP53:NM_000546:exon8:c.C833T:p.P278L,TP53:NM_001126112:exon8:c.C833T:p.P278L,TP53:NM_001126113:exon8:c.C833T:p.P278L,TP…	na	ID=COSM129831,COSM3378341,COSM10863,COSM1646812;OCCURENCE=4(haematopoietic_and_lymphoid_tissue),1(thyroid),4(lung),5(upper_aerodigestive_tract),3(oesophagus),1(central_nervous_system),1(stomach),1(pancreas),3(liver),8(kidney),10(large_intestine),12(skin),3(breast),2(ovary),1(soft_tissue)	na	na	na	na	na	0	D	1	D	1	D	0	N	1	D	3.31	M	-7.5	D	0.933	D	0.995	D	0.895	4.814	27.3	4.16	1.392	9.573	11.423	1952	0.0113	0.0008	2547
chr17	7577122	7577122	C	T	exonic	TP53	na	synonymous SNV	TP53:NM_001126115:exon4:c.G420A:p.V140V,TP53:NM_001126116:exon4:c.G420A:p.V140V,TP53:NM_001126117:exon4:c.G420A:p.V140V,TP53:NM_001276697:exon4:c.G339A:p.V113V,TP53:NM_001276698:exon4:c.G339A:p.V113V,TP53:NM_001276699:exon4:c.G339A:p.V113V,TP53:NM_001126118:exon7:c.G699A:p.V233V,TP53:NM_000546:exon8:c.G816A:p.V272V,TP53:NM_001126112:exon8:c.G816A:p.V272V,TP53:NM_001126113:exon8:c.G816A:p.V272V,TP…	na	ID=COSM417968,COSM44857;OCCURENCE=1(pancreas),1(urinary_tract)	na	na	7.892e-06	na	na	na	na	na	na	na	na	na	na	na	na	na	na	na	na	na	na	na	na	na	na	na	na	na	na	na	2129	0.0103	0.0011	2799
chr17	7578187	7578187	T	C	exonic	TP53	na	nonsynonymous SNV	TP53:NM_001126115:exon2:c.A266G:p.E89G,TP53:NM_001126116:exon2:c.A266G:p.E89G,TP53:NM_001126117:exon2:c.A266G:p.E89G,TP53:NM_001276697:exon2:c.A185G:p.E62G,TP53:NM_001276698:exon2:c.A185G:p.E62G,TP53:NM_001276699:exon2:c.A185G:p.E62G,TP53:NM_001126118:exon5:c.A545G:p.E182G,TP53:NM_000546:exon6:c.A662G:p.E221G,TP53:NM_001126112:exon6:c.A662G:p.E221G,TP53:NM_001126113:exon6:c.A662G:p.E221G,TP53:NM_…	na	ID=COSM1386656,COSM1386657,COSM45516,COSM1386658;OCCURENCE=2(large_intestine),1(lung)	na	na	na	na	na	0	D	0.998	D	0.968	D	0	D	1	D	1.855	L	-7.24	D	0.956	D	0.99	D	0.878	3.66	18.6	5.28	2.128	5.105	13.475	4172	0.0108	0.0047	3822
chr17	7578226	7578226	T	C	exonic	TP53	na	nonsynonymous SNV	TP53:NM_001126115:exon2:c.A227G:p.D76G,TP53:NM_001126116:exon2:c.A227G:p.D76G,TP53:NM_001126117:exon2:c.A227G:p.D76G,TP53:NM_001276697:exon2:c.A146G:p.D49G,TP53:NM_001276698:exon2:c.A146G:p.D49G,TP53:NM_001276699:exon2:c.A146G:p.D49G,TP53:NM_001126118:exon5:c.A506G:p.D169G,TP53:NM_000546:exon6:c.A623G:p.D208G,TP53:NM_001126112:exon6:c.A623G:p.D208G,TP53:NM_001126113:exon6:c.A623G:p.D208G,TP53:NM_…	na	ID=COSM3820714,COSM45796,COSM3820717,COSM3820716,COSM3820713,COSM3820715,COSM3820718;OCCURENCE=2(large_intestine),1(breast),1(haematopoietic_and_lymphoid_tissue)	na	na	na	na	na	0	D	1	D	1	D	0	D	1	D	2.57	M	-7.35	D	0.937	D	0.992	D	0.961	5.026	29.7	5.41	2.183	7.996	13.709	4151	0.0106	0.0024	3807
chr17	7579484	7579484	T	C	exonic	TP53	na	nonsynonymous SNV	TP53:NM_001126118:exon3:c.A86G:p.E29G,TP53:NM_000546:exon4:c.A203G:p.E68G,TP53:NM_001126112:exon4:c.A203G:p.E68G,TP53:NM_001126113:exon4:c.A203G:p.E68G,TP53:NM_001126114:exon4:c.A203G:p.E68G,TP53:NM_001276695:exon4:c.A86G:p.E29G,TP53:NM_001276696:exon4:c.A86G:p.E29G,TP53:NM_001276760:exon4:c.A86G:p.E29G,TP53:NM_001276761:exon4:c.A86G:p.E29G	na	ID=COSM44790;OCCURENCE=1(central_nervous_system),1(liver)	na	na	na	na	na	0.38	T	0.001	B	0.001	B	0.445	N	1	N	0.55	N	-2.14	D	0.734	D	0.867	D	0.197	0.363	5.968	-6.72	-1.494	-1.259	7.226	4567	0.0101	0.003	5269
chr17	7579500	7579500	C	T	exonic	TP53	na	nonsynonymous SNV	TP53:NM_001126118:exon3:c.G70A:p.A24T,TP53:NM_000546:exon4:c.G187A:p.A63T,TP53:NM_001126112:exon4:c.G187A:p.A63T,TP53:NM_001126113:exon4:c.G187A:p.A63T,TP53:NM_001126114:exon4:c.G187A:p.A63T,TP53:NM_001276695:exon4:c.G70A:p.A24T,TP53:NM_001276696:exon4:c.G70A:p.A24T,TP53:NM_001276760:exon4:c.G70A:p.A24T,TP53:NM_001276761:exon4:c.G70A:p.A24T	na	ID=COSM46281;OCCURENCE=1(salivary_gland)	na	na	na	na	na	0.38	T	0.441	B	0.141	B	0	N	1	N	0.805	L	-2.25	D	0.985	D	0.925	D	0.207	1.66	11.51	2.85	1.18	-0.142	9.418	3764	0.0101	0.0011	3572
ND03856 OS
Chr	Start	End	Ref	Alt	Func.refGene	Gene.refGene	GeneDetail.refGene	ExonicFunc.refGene	AAChange.refGene	clinvar_20140929	cosmic70	snp129	snp138	exac01	esp6500si_all	agilentv5	SIFT_score	SIFT_pred	Polyphen2_HDIV_score	Polyphen2_HDIV_pred	Polyphen2_HVAR_score	Polyphen2_HVAR_pred	LRT_score	LRT_pred	MutationTaster_score	MutationTaster_pred	MutationAssessor_score	MutationAssessor_pred	FATHMM_score	FATHMM_pred	RadialSVM_score	RadialSVM_pred	LR_score	LR_pred	VEST3_score	CADD_raw	CADD_phred	GERP++_RS	phyloP46way_placental	phyloP100way_vertebrate	SiPhy_29way_logOdds	Depth1	Vaf1	Vaf2	Depth2
chr17	7572889	7572889	G	A	UTR3	TP53	NM_001276761:c.*38C>T,NM_001276760:c.*38C>T,NM_001126112:c.*38C>T,NM_001126115:c.*38C>T,NM_001126114:c.*327C>T,NM_001276695:c.*239C>T,NM_000546:c.*38C>T,NM_001126117:c.*239C>T,NM_001126116:c.*327C>T,NM_001126118:c.*38C>T,NM_001276699:c.*239C>T,NM_001276698:c.*327C>T,NM_001276697:c.*38C>T,NM_001276696:c.*327C>T,NM_001126113:c.*239C>T	na	na	na	na	na	na	7.892e-06	na	na	na	na	na	na	na	na	na	na	na	na	na	na	na	na	na	na	na	na	na	na	na	na	na	na	na	2022	0.0198	0.0008	2583
chr17	7576525	7576525	A	G	UTR3	TP53	NM_001126114:c.*100T>C,NM_001276695:c.*12T>C,NM_001126117:c.*12T>C,NM_001126116:c.*100T>C,NM_001276699:c.*12T>C,NM_001276698:c.*100T>C,NM_001276696:c.*100T>C,NM_001126113:c.*12T>C	na	na	na	na	na	na	na	na	na	na	na	na	na	na	na	na	na	na	na	na	na	na	na	na	na	na	na	na	na	na	na	na	na	na	3811	0.0123	0.0036	4689
chr17	7577120	7577120	C	T	exonic	TP53	na	nonsynonymous SNV	TP53:NM_001126115:exon4:c.G422A:p.R141H,TP53:NM_001126116:exon4:c.G422A:p.R141H,TP53:NM_001126117:exon4:c.G422A:p.R141H,TP53:NM_001276697:exon4:c.G341A:p.R114H,TP53:NM_001276698:exon4:c.G341A:p.R114H,TP53:NM_001276699:exon4:c.G341A:p.R114H,TP53:NM_001126118:exon7:c.G701A:p.R234H,TP53:NM_000546:exon8:c.G818A:p.R273H,TP53:NM_001126112:exon8:c.G818A:p.R273H,TP53:NM_001126113:exon8:c.G818A:p.R273H,TP…	CLINSIG=pathogenic|pathogenic|pathogenic;CLNDBN=Li-Fraumeni_syndrome_1|Thyroid_cancer\x2c_anaplastic|Neoplastic_Syndromes\x2c_Hereditary;CLNREVSTAT=single|single|mult;CLNACC=RCV000013163.20|RCV000013164.4|RCV000115738.2;CLNDSDB=GeneReviews:MedGen:OMIM:Orphanet|MedGen|MedGen;CLNDSDBID=NBK1311:C1835398:151623:ORPHA524|C0238461|C0027672	ID=COSM99729,COSM1645335,COSM3356963,COSM10660;OCCURENCE=1(vulva),32(oesophagus),44(upper_aerodigestive_tract),4(bone),1(thymus),45(central_nervous_system),22(stomach),1(cervix),27(haematopoietic_and_lymphoid_tissue),42(lung),4(penis),8(endometrium),57(ovary),1(soft_tissue),1(fallopian_tube),5(biliary_tract),144(large_intestine),19(urinary_tract),2(genital_tract),4(liver),25(pancreas),70(breast),…	rs28934576	rs28934576	2.368e-05	na	na	0.01	D	1	D	0.989	D	0	D	1	A	2.455	M	-7.32	D	0.939	D	0.992	D	0.97	3.533	18.03	4.92	2.556	7.587	15.662	2838	0.0109	0.0018	2164
chr17	7578412	7578412	A	G	exonic	TP53	na	nonsynonymous SNV	TP53:NM_001126115:exon1:c.T122C:p.V41A,TP53:NM_001126116:exon1:c.T122C:p.V41A,TP53:NM_001126117:exon1:c.T122C:p.V41A,TP53:NM_001276697:exon1:c.T41C:p.V14A,TP53:NM_001276698:exon1:c.T41C:p.V14A,TP53:NM_001276699:exon1:c.T41C:p.V14A,TP53:NM_001126118:exon4:c.T401C:p.V134A,TP53:NM_000546:exon5:c.T518C:p.V173A,TP53:NM_001126112:exon5:c.T518C:p.V173A,TP53:NM_001126113:exon5:c.T518C:p.V173A,TP53:NM_001…	na	ID=COSM1630439,COSM44327,COSM1630438,COSM1630441,COSM1630440;OCCURENCE=1(liver),3(biliary_tract),1(prostate),3(central_nervous_system),2(lung),2(haematopoietic_and_lymphoid_tissue)	na	na	na	na	na	0	D	1	D	1	D	0	D	1	D	3.31	M	-7.2	D	1.066	D	0.992	D	0.903	3.542	18.07	2.07	0.122	9.287	3.524	3113	0.0145	0.0018	3290
chr17	7578490	7578490	A	G	exonic	TP53	na	nonsynonymous SNV	TP53:NM_001126115:exon1:c.T44C:p.V15A,TP53:NM_001126116:exon1:c.T44C:p.V15A,TP53:NM_001126117:exon1:c.T44C:p.V15A,TP53:NM_001126118:exon4:c.T323C:p.V108A,TP53:NM_000546:exon5:c.T440C:p.V147A,TP53:NM_001126112:exon5:c.T440C:p.V147A,TP53:NM_001126113:exon5:c.T440C:p.V147A,TP53:NM_001126114:exon5:c.T440C:p.V147A,TP53:NM_001276695:exon5:c.T323C:p.V108A,TP53:NM_001276696:exon5:c.T323C:p.V108A,TP53:NM_…	na	ID=COSM45819;OCCURENCE=2(lung)	na	na	na	na	na	0	D	1	D	0.995	D	0	D	1	D	2.5	M	-6.97	D	0.966	D	0.991	D	0.819	3.368	17.35	5.48	2.206	5.159	13.83	3077	0.0127	0.0037	3259
ND03995 OD
Chr	Start	End	Ref	Alt	Func.refGene	Gene.refGene	GeneDetail.refGene	ExonicFunc.refGene	AAChange.refGene	clinvar_20140929	cosmic70	snp129	snp138	exac01	esp6500si_all	agilentv5	SIFT_score	SIFT_pred	Polyphen2_HDIV_score	Polyphen2_HDIV_pred	Polyphen2_HVAR_score	Polyphen2_HVAR_pred	LRT_score	LRT_pred	MutationTaster_score	MutationTaster_pred	MutationAssessor_score	MutationAssessor_pred	FATHMM_score	FATHMM_pred	RadialSVM_score	RadialSVM_pred	LR_score	LR_pred	VEST3_score	CADD_raw	CADD_phred	GERP++_RS	phyloP46way_placental	phyloP100way_vertebrate	SiPhy_29way_logOdds	Depth1	Vaf1	Vaf2	Depth2
chr17	7576544	7576544	G	A	exonic	TP53	na	nonsynonymous SNV	TP53:NM_001126117:exon6:c.C638T:p.S213L,TP53:NM_001276699:exon6:c.C557T:p.S186L,TP53:NM_001126113:exon10:c.C1034T:p.S345L,TP53:NM_001276695:exon10:c.C917T:p.S306L	na	na	na	na	8.296e-06	na	na	0	D	0.99	D	0.776	P	.	.	1	N	.	.	-5.8	D	0.862	D	0.953	D	0.138	2.076	12.9	0.893	0.773	0.876	5.096	4672	0.012	0.0014	4267
chr17	7576854	7576854	T	C	exonic	TP53	na	nonsynonymous SNV	TP53:NM_001126115:exon5:c.A596G:p.Q199R,TP53:NM_001126116:exon5:c.A596G:p.Q199R,TP53:NM_001126117:exon5:c.A596G:p.Q199R,TP53:NM_001276697:exon5:c.A515G:p.Q172R,TP53:NM_001276698:exon5:c.A515G:p.Q172R,TP53:NM_001276699:exon5:c.A515G:p.Q172R,TP53:NM_001126118:exon8:c.A875G:p.Q292R,TP53:NM_000546:exon9:c.A992G:p.Q331R,TP53:NM_001126112:exon9:c.A992G:p.Q331R,TP53:NM_001126113:exon9:c.A992G:p.Q331R,TP…	na	na	na	na	na	na	na	0.41	T	0.167	B	0.099	B	0.001	N	1	D	1.62	L	-3.15	D	-0.475	T	0.24	T	0.537	2.474	14.23	4.95	2.084	1.504	10.933	3756	0.0104	0.0027	3694
chr17	7578187	7578187	T	C	exonic	TP53	na	nonsynonymous SNV	TP53:NM_001126115:exon2:c.A266G:p.E89G,TP53:NM_001126116:exon2:c.A266G:p.E89G,TP53:NM_001126117:exon2:c.A266G:p.E89G,TP53:NM_001276697:exon2:c.A185G:p.E62G,TP53:NM_001276698:exon2:c.A185G:p.E62G,TP53:NM_001276699:exon2:c.A185G:p.E62G,TP53:NM_001126118:exon5:c.A545G:p.E182G,TP53:NM_000546:exon6:c.A662G:p.E221G,TP53:NM_001126112:exon6:c.A662G:p.E221G,TP53:NM_001126113:exon6:c.A662G:p.E221G,TP53:NM_…	na	ID=COSM1386656,COSM1386657,COSM45516,COSM1386658;OCCURENCE=2(large_intestine),1(lung)	na	na	na	na	na	0	D	0.998	D	0.968	D	0	D	1	D	1.855	L	-7.24	D	0.956	D	0.99	D	0.878	3.66	18.6	5.28	2.128	5.105	13.475	4117	0.0104	0.0039	3620
chr17	7578412	7578412	A	G	exonic	TP53	na	nonsynonymous SNV	TP53:NM_001126115:exon1:c.T122C:p.V41A,TP53:NM_001126116:exon1:c.T122C:p.V41A,TP53:NM_001126117:exon1:c.T122C:p.V41A,TP53:NM_001276697:exon1:c.T41C:p.V14A,TP53:NM_001276698:exon1:c.T41C:p.V14A,TP53:NM_001276699:exon1:c.T41C:p.V14A,TP53:NM_001126118:exon4:c.T401C:p.V134A,TP53:NM_000546:exon5:c.T518C:p.V173A,TP53:NM_001126112:exon5:c.T518C:p.V173A,TP53:NM_001126113:exon5:c.T518C:p.V173A,TP53:NM_001…	na	ID=COSM1630439,COSM44327,COSM1630438,COSM1630441,COSM1630440;OCCURENCE=1(liver),3(biliary_tract),1(prostate),3(central_nervous_system),2(lung),2(haematopoietic_and_lymphoid_tissue)	na	na	na	na	na	0	D	1	D	1	D	0	D	1	D	3.31	M	-7.2	D	1.066	D	0.992	D	0.903	3.542	18.07	2.07	0.122	9.287	3.524	3412	0.0111	0.0041	3160
chr17	7578512	7578512	T	C	exonic	TP53	na	nonsynonymous SNV	TP53:NM_001126115:exon1:c.A22G:p.T8A,TP53:NM_001126116:exon1:c.A22G:p.T8A,TP53:NM_001126117:exon1:c.A22G:p.T8A,TP53:NM_001126118:exon4:c.A301G:p.T101A,TP53:NM_000546:exon5:c.A418G:p.T140A,TP53:NM_001126112:exon5:c.A418G:p.T140A,TP53:NM_001126113:exon5:c.A418G:p.T140A,TP53:NM_001126114:exon5:c.A418G:p.T140A,TP53:NM_001276695:exon5:c.A301G:p.T101A,TP53:NM_001276696:exon5:c.A301G:p.T101A,TP53:NM_001…	na	na	na	na	na	na	na	0	D	0.993	D	0.893	P	0	D	1	D	2.01	M	-7.06	D	0.989	D	0.988	D	0.743	2.298	13.64	5.48	2.206	5.098	13.83	2704	0.0107	0.0023	2647
chr17	7579537	7579537	A	G	exonic	TP53	na	synonymous SNV	TP53:NM_001126118:exon3:c.T33C:p.I11I,TP53:NM_000546:exon4:c.T150C:p.I50I,TP53:NM_001126112:exon4:c.T150C:p.I50I,TP53:NM_001126113:exon4:c.T150C:p.I50I,TP53:NM_001126114:exon4:c.T150C:p.I50I,TP53:NM_001276695:exon4:c.T33C:p.I11I,TP53:NM_001276696:exon4:c.T33C:p.I11I,TP53:NM_001276760:exon4:c.T33C:p.I11I,TP53:NM_001276761:exon4:c.T33C:p.I11I	na	na	na	na	na	na	na	na	na	na	na	na	na	na	na	na	na	na	na	na	na	na	na	na	na	na	na	na	na	na	na	na	3629	0.0102	0.0037	3811
ND03995 OS
Chr	Start	End	Ref	Alt	Func.refGene	Gene.refGene	GeneDetail.refGene	ExonicFunc.refGene	AAChange.refGene	clinvar_20140929	cosmic70	snp129	snp138	exac01	esp6500si_all	agilentv5	SIFT_score	SIFT_pred	Polyphen2_HDIV_score	Polyphen2_HDIV_pred	Polyphen2_HVAR_score	Polyphen2_HVAR_pred	LRT_score	LRT_pred	MutationTaster_score	MutationTaster_pred	MutationAssessor_score	MutationAssessor_pred	FATHMM_score	FATHMM_pred	RadialSVM_score	RadialSVM_pred	LR_score	LR_pred	VEST3_score	CADD_raw	CADD_phred	GERP++_RS	phyloP46way_placental	phyloP100way_vertebrate	SiPhy_29way_logOdds	Depth1	Vaf1	Vaf2	Depth2
chr17	7572888	7572888	G	A	UTR3	TP53	NM_001276761:c.*39C>T,NM_001276760:c.*39C>T,NM_001126112:c.*39C>T,NM_001126115:c.*39C>T,NM_001126114:c.*328C>T,NM_001276695:c.*240C>T,NM_000546:c.*39C>T,NM_001126117:c.*240C>T,NM_001126116:c.*328C>T,NM_001126118:c.*39C>T,NM_001276699:c.*240C>T,NM_001276698:c.*328C>T,NM_001276697:c.*39C>T,NM_001276696:c.*328C>T,NM_001126113:c.*240C>T	na	na	na	na	na	na	na	na	na	na	na	na	na	na	na	na	na	na	na	na	na	na	na	na	na	na	na	na	na	na	na	na	na	na	2351	0.017	0.002	2444
chr17	7574035	7574035	T	C	splicing	TP53	NM_001276761:exon11:c.877-2A>G,NM_001276760:exon11:c.877-2A>G,NM_001126112:exon11:c.994-2A>G,NM_001126115:exon7:c.598-2A>G,NM_001126114:exon12:c.1127-2A>G,NM_001276695:exon12:c.937-2A>G,NM_000546:exon11:c.994-2A>G,NM_001126117:exon8:c.658-2A>G,NM_001126116:exon8:c.731-2A>G,NM_001126118:exon10:c.877-2A>G,NM_001276699:exon8:c.577-2A>G,NM_001276698:exon8:c.650-2A>G,NM_001276697:exon7:c.517-2A>G,NM_0…	na	na	na	ID=COSM87027,COSM318155;OCCURENCE=1(ovary),2(lung),2(haematopoietic_and_lymphoid_tissue)	na	na	na	na	na	.	.	.	.	.	.	.	.	1	D	.	.	.	.	.	.	.	.	.	1.898	12.31	5.13	2.061	6.59	13.178	1944	0.0124	0.0031	1927
chr17	7577584	7577584	G	A	exonic	TP53	na	nonsynonymous SNV	TP53:NM_001126115:exon3:c.C301T:p.H101Y,TP53:NM_001126116:exon3:c.C301T:p.H101Y,TP53:NM_001126117:exon3:c.C301T:p.H101Y,TP53:NM_001276697:exon3:c.C220T:p.H74Y,TP53:NM_001276698:exon3:c.C220T:p.H74Y,TP53:NM_001276699:exon3:c.C220T:p.H74Y,TP53:NM_001126118:exon6:c.C580T:p.H194Y,TP53:NM_000546:exon7:c.C697T:p.H233Y,TP53:NM_001126112:exon7:c.C697T:p.H233Y,TP53:NM_001126113:exon7:c.C697T:p.H233Y,TP53:…	na	ID=COSM1386641,COSM1386642,COSM1386640,COSM44705;OCCURENCE=1(lung),2(liver),1(urinary_tract),2(large_intestine)	na	na	na	na	na	0.02	D	0.993	D	0.891	P	0	D	0.979	D	2.38	M	-6.59	D	1.062	D	0.982	D	0.615	3.746	19.02	3.65	1.305	3.829	10.987	3800	0.0126	0.0018	3892
298 cataract exonic+ SNVs
22 cataract lens pairs
na - not applicable

## Sheet: S8b. Cat >3% all
ND02768 OS
Chr	Start	End	Ref	Alt	Func.refGene	Gene.refGene	GeneDetail.refGene	ExonicFunc.refGene	AAChange.refGene	clinvar_20140929	cosmic70	snp129	snp138	exac01	esp6500si_all	agilentv5	SIFT_score	SIFT_pred	Polyphen2_HDIV_score	Polyphen2_HDIV_pred	Polyphen2_HVAR_score	Polyphen2_HVAR_pred	LRT_score	LRT_pred	MutationTaster_score	MutationTaster_pred	MutationAssessor_score	MutationAssessor_pred	FATHMM_score	FATHMM_pred	RadialSVM_score	RadialSVM_pred	LR_score	LR_pred	VEST3_score	CADD_raw	CADD_phred	GERP++_RS	phyloP46way_placental	phyloP100way_vertebrate	SiPhy_29way_logOdds	Depth1	Vaf1	Vaf2	Depth2
chr17	7578478	7578478	G	A	exonic	TP53	na	nonsynonymous SNV	TP53:NM_001126115:exon1:c.C56T:p.P19L,TP53:NM_001126116:exon1:c.C56T:p.P19L,TP53:NM_001126117:exon1:c.C56T:p.P19L,TP53:NM_001126118:exon4:c.C335T:p.P112L,TP53:NM_000546:exon5:c.C452T:p.P151L,TP53:NM_001126112:exon5:c.C452T:p.P151L,TP53:NM_001126113:exon5:c.C452T:p.P151L,TP53:NM_001126114:exon5:c.C452T:p.P151L,TP53:NM_001276695:exon5:c.C335T:p.P112L,TP53:NM_001276696:exon5:c.C335T:p.P112L,TP53:NM_…	na	ID=COSM44288;OCCURENCE=1(adrenal_gland),1(soft_tissue),2(haematopoietic_and_lymphoid_tissue),1(lung),1(oesophagus),1(central_nervous_system)	na	na	na	na	na	0.02	D	1	D	1	D	0	N	1	D	2.51	M	-7.5	D	0.929	D	0.993	D	0.639	3.323	17.18	4.63	1.515	6.711	12.469	5851	0.0366	0.0014	5640
ND03155 OS
Chr	Start	End	Ref	Alt	Func.refGene	Gene.refGene	GeneDetail.refGene	ExonicFunc.refGene	AAChange.refGene	clinvar_20140929	cosmic70	snp129	snp138	exac01	esp6500si_all	agilentv5	SIFT_score	SIFT_pred	Polyphen2_HDIV_score	Polyphen2_HDIV_pred	Polyphen2_HVAR_score	Polyphen2_HVAR_pred	LRT_score	LRT_pred	MutationTaster_score	MutationTaster_pred	MutationAssessor_score	MutationAssessor_pred	FATHMM_score	FATHMM_pred	RadialSVM_score	RadialSVM_pred	LR_score	LR_pred	VEST3_score	CADD_raw	CADD_phred	GERP++_RS	phyloP46way_placental	phyloP100way_vertebrate	SiPhy_29way_logOdds	Depth1	Vaf1	Vaf2	Depth2
chr17	7574030	7574030	G	A	exonic	TP53	na	nonsynonymous SNV	TP53:NM_001126115:exon6:c.C601T:p.R201C,TP53:NM_001276697:exon6:c.C520T:p.R174C,TP53:NM_001126118:exon9:c.C880T:p.R294C,TP53:NM_000546:exon10:c.C997T:p.R333C,TP53:NM_001126112:exon10:c.C997T:p.R333C,TP53:NM_001276760:exon10:c.C880T:p.R294C,TP53:NM_001276761:exon10:c.C880T:p.R294C	na	na	na	na	7.893e-06	na	na	0	D	0.999	D	0.946	D	0.002	N	1	D	2.88	M	-4.16	D	1.055	D	0.93	D	0.686	2.387	13.94	4.45	1.266	3.272	11.173	877	0.0445	0.0019	1068
ND03375 OS
Chr	Start	End	Ref	Alt	Func.refGene	Gene.refGene	GeneDetail.refGene	ExonicFunc.refGene	AAChange.refGene	clinvar_20140929	cosmic70	snp129	snp138	exac01	esp6500si_all	agilentv5	SIFT_score	SIFT_pred	Polyphen2_HDIV_score	Polyphen2_HDIV_pred	Polyphen2_HVAR_score	Polyphen2_HVAR_pred	LRT_score	LRT_pred	MutationTaster_score	MutationTaster_pred	MutationAssessor_score	MutationAssessor_pred	FATHMM_score	FATHMM_pred	RadialSVM_score	RadialSVM_pred	LR_score	LR_pred	VEST3_score	CADD_raw	CADD_phred	GERP++_RS	phyloP46way_placental	phyloP100way_vertebrate	SiPhy_29way_logOdds	Depth1	Vaf1	Vaf2	Depth2
chr17	7577552	7577552	C	T	exonic	TP53	na	nonsynonymous SNV	TP53:NM_001126115:exon3:c.G333A:p.M111I,TP53:NM_001126116:exon3:c.G333A:p.M111I,TP53:NM_001126117:exon3:c.G333A:p.M111I,TP53:NM_001276697:exon3:c.G252A:p.M84I,TP53:NM_001276698:exon3:c.G252A:p.M84I,TP53:NM_001276699:exon3:c.G252A:p.M84I,TP53:NM_001126118:exon6:c.G612A:p.M204I,TP53:NM_000546:exon7:c.G729A:p.M243I,TP53:NM_001126112:exon7:c.G729A:p.M243I,TP53:NM_001126113:exon7:c.G729A:p.M243I,TP53:…	na	ID=COSM44129;OCCURENCE=1(liver),2(breast),1(oesophagus),1(stomach)	na	na	na	na	na	0	D	0.999	D	0.999	D	0	D	1	D	2.18	M	-6.64	D	1.026	D	0.986	D	0.537	4.047	20.8	3.64	1.294	3.751	12.204	3214	0.0314	0.0014	3456
ND03792 OD
Chr	Start	End	Ref	Alt	Func.refGene	Gene.refGene	GeneDetail.refGene	ExonicFunc.refGene	AAChange.refGene	clinvar_20140929	cosmic70	snp129	snp138	exac01	esp6500si_all	agilentv5	SIFT_score	SIFT_pred	Polyphen2_HDIV_score	Polyphen2_HDIV_pred	Polyphen2_HVAR_score	Polyphen2_HVAR_pred	LRT_score	LRT_pred	MutationTaster_score	MutationTaster_pred	MutationAssessor_score	MutationAssessor_pred	FATHMM_score	FATHMM_pred	RadialSVM_score	RadialSVM_pred	LR_score	LR_pred	VEST3_score	CADD_raw	CADD_phred	GERP++_RS	phyloP46way_placental	phyloP100way_vertebrate	SiPhy_29way_logOdds	Depth1	Vaf1	Vaf2	Depth2
chr17	7577019	7577019	C	T	exonic	TP53	na	nonsynonymous SNV	TP53:NM_001126115:exon4:c.G523A:p.A175T,TP53:NM_001126116:exon4:c.G523A:p.A175T,TP53:NM_001126117:exon4:c.G523A:p.A175T,TP53:NM_001276697:exon4:c.G442A:p.A148T,TP53:NM_001276698:exon4:c.G442A:p.A148T,TP53:NM_001276699:exon4:c.G442A:p.A148T,TP53:NM_001126118:exon7:c.G802A:p.A268T,TP53:NM_000546:exon8:c.G919A:p.A307T,TP53:NM_001126112:exon8:c.G919A:p.A307T,TP53:NM_001126113:exon8:c.G919A:p.A307T,TP…	na	ID=COSM46090;OCCURENCE=1(upper_aerodigestive_tract),1(oesophagus)	na	na	na	na	na	.	.	0.123	B	0.091	B	0.001	U	1	D	1.65	L	-5.52	D	0.945	D	0.962	D	0.261	1.298	10.25	3.2	0.727	0.139	5.837	2915	0.0991	0.0003	3891
chr17	7577060	7577060	C	T	exonic	TP53	na	nonsynonymous SNV	TP53:NM_001126115:exon4:c.G482A:p.G161E,TP53:NM_001126116:exon4:c.G482A:p.G161E,TP53:NM_001126117:exon4:c.G482A:p.G161E,TP53:NM_001276697:exon4:c.G401A:p.G134E,TP53:NM_001276698:exon4:c.G401A:p.G134E,TP53:NM_001276699:exon4:c.G401A:p.G134E,TP53:NM_001126118:exon7:c.G761A:p.G254E,TP53:NM_000546:exon8:c.G878A:p.G293E,TP53:NM_001126112:exon8:c.G878A:p.G293E,TP53:NM_001126113:exon8:c.G878A:p.G293E,TP…	na	na	na	na	na	na	na	0.37	T	0.009	B	0.015	B	0.089	N	1	N	1.045	L	-5.44	D	0.941	D	0.921	D	0.231	-0.155	3.241	-2.43	-0.579	-0.385	5.548	5406	0.0531	0.0008	5980
chr17	7577118	7577118	C	T	exonic	TP53	na	nonsynonymous SNV	TP53:NM_001126115:exon4:c.G424A:p.V142I,TP53:NM_001126116:exon4:c.G424A:p.V142I,TP53:NM_001126117:exon4:c.G424A:p.V142I,TP53:NM_001276697:exon4:c.G343A:p.V115I,TP53:NM_001276698:exon4:c.G343A:p.V115I,TP53:NM_001276699:exon4:c.G343A:p.V115I,TP53:NM_001126118:exon7:c.G703A:p.V235I,TP53:NM_000546:exon8:c.G820A:p.V274I,TP53:NM_001126112:exon8:c.G820A:p.V274I,TP53:NM_001126113:exon8:c.G820A:p.V274I,TP…	na	ID=COSM43667;OCCURENCE=1(breast),1(central_nervous_system),2(oesophagus)	na	na	na	na	na	0.56	T	0	B	0.07	B	0.005	N	1	N	0.47	N	-6.24	D	0.826	D	0.902	D	0.152	-0.348	2.355	-0.763	-0.004	-0.002	9.223	2476	0.0925	0.0009	2199
chr17	7578405	7578405	G	A	exonic	TP53	na	synonymous SNV	TP53:NM_001126115:exon1:c.C129T:p.R43R,TP53:NM_001126116:exon1:c.C129T:p.R43R,TP53:NM_001126117:exon1:c.C129T:p.R43R,TP53:NM_001276697:exon1:c.C48T:p.R16R,TP53:NM_001276698:exon1:c.C48T:p.R16R,TP53:NM_001276699:exon1:c.C48T:p.R16R,TP53:NM_001126118:exon4:c.C408T:p.R136R,TP53:NM_000546:exon5:c.C525T:p.R175R,TP53:NM_001126112:exon5:c.C525T:p.R175R,TP53:NM_001126113:exon5:c.C525T:p.R175R,TP53:NM_001…	na	ID=COSM45515;OCCURENCE=1(large_intestine),1(upper_aerodigestive_tract)	na	na	na	na	na	na	na	na	na	na	na	na	na	na	na	na	na	na	na	na	na	na	na	na	na	na	na	na	na	na	2670	0.07	0.0008	3538
chr17	7578483	7578483	G	A	exonic	TP53	na	synonymous SNV	TP53:NM_001126115:exon1:c.C51T:p.S17S,TP53:NM_001126116:exon1:c.C51T:p.S17S,TP53:NM_001126117:exon1:c.C51T:p.S17S,TP53:NM_001126118:exon4:c.C330T:p.S110S,TP53:NM_000546:exon5:c.C447T:p.S149S,TP53:NM_001126112:exon5:c.C447T:p.S149S,TP53:NM_001126113:exon5:c.C447T:p.S149S,TP53:NM_001126114:exon5:c.C447T:p.S149S,TP53:NM_001276695:exon5:c.C330T:p.S110S,TP53:NM_001276696:exon5:c.C330T:p.S110S,TP53:NM_…	na	ID=COSM44408;OCCURENCE=1(central_nervous_system),3(stomach),2(haematopoietic_and_lymphoid_tissue)	na	na	na	na	na	na	na	na	na	na	na	na	na	na	na	na	na	na	na	na	na	na	na	na	na	na	na	na	na	na	5117	0.0313	0.0014	5922
ND03794 OS
Chr	Start	End	Ref	Alt	Func.refGene	Gene.refGene	GeneDetail.refGene	ExonicFunc.refGene	AAChange.refGene	clinvar_20140929	cosmic70	snp129	snp138	exac01	esp6500si_all	agilentv5	SIFT_score	SIFT_pred	Polyphen2_HDIV_score	Polyphen2_HDIV_pred	Polyphen2_HVAR_score	Polyphen2_HVAR_pred	LRT_score	LRT_pred	MutationTaster_score	MutationTaster_pred	MutationAssessor_score	MutationAssessor_pred	FATHMM_score	FATHMM_pred	RadialSVM_score	RadialSVM_pred	LR_score	LR_pred	VEST3_score	CADD_raw	CADD_phred	GERP++_RS	phyloP46way_placental	phyloP100way_vertebrate	SiPhy_29way_logOdds	Depth1	Vaf1	Vaf2	Depth2
chr17	7572892	7572892	G	A	UTR3	TP53	NM_001276761:c.*35C>T,NM_001276760:c.*35C>T,NM_001126112:c.*35C>T,NM_001126115:c.*35C>T,NM_001126114:c.*324C>T,NM_001276695:c.*236C>T,NM_000546:c.*35C>T,NM_001126117:c.*236C>T,NM_001126116:c.*324C>T,NM_001126118:c.*35C>T,NM_001276699:c.*236C>T,NM_001276698:c.*324C>T,NM_001276697:c.*35C>T,NM_001276696:c.*324C>T,NM_001126113:c.*236C>T	na	na	na	na	na	na	na	na	na	na	na	na	na	na	na	na	na	na	na	na	na	na	na	na	na	na	na	na	na	na	na	na	na	na	2573	0.0844	0.0033	2990
chr17	7577538	7577538	C	T	exonic	TP53	na	nonsynonymous SNV	TP53:NM_001126115:exon3:c.G347A:p.R116Q,TP53:NM_001126116:exon3:c.G347A:p.R116Q,TP53:NM_001126117:exon3:c.G347A:p.R116Q,TP53:NM_001276697:exon3:c.G266A:p.R89Q,TP53:NM_001276698:exon3:c.G266A:p.R89Q,TP53:NM_001276699:exon3:c.G266A:p.R89Q,TP53:NM_001126118:exon6:c.G626A:p.R209Q,TP53:NM_000546:exon7:c.G743A:p.R248Q,TP53:NM_001126112:exon7:c.G743A:p.R248Q,TP53:NM_001126113:exon7:c.G743A:p.R248Q,TP53:…	CLINSIG=pathogenic|pathogenic;CLNDBN=Li-Fraumeni_syndrome_1|Neoplastic_Syndromes\x2c_Hereditary;CLNREVSTAT=single|mult;CLNACC=RCV000013150.21|RCV000115736.2;CLNDSDB=GeneReviews:MedGen:OMIM:Orphanet|MedGen;CLNDSDBID=NBK1311:C1835398:151623:ORPHA524|C0027672	ID=COSM99021,COSM99020,COSM10662,COSM99602,COSM3356964,COSM1640830;OCCURENCE=37(urinary_tract),1(adrenal_gland),2(kidney),17(pancreas),8(liver),5(prostate),154(large_intestine),4(biliary_tract),72(breast),13(skin),7(small_intestine),12(endometrium),1(pituitary),32(ovary),3(cervix),58(haematopoietic_and_lymphoid_tissue),1(pleura),5(thyroid),1(peritoneum),18(lung),37(upper_aerodigestive_tract),2(NS…	rs11540652	rs11540652	5.525e-05	7.7e-05	na	0.01	D	1	D	0.999	D	0	D	1	A	2.97	M	-7.28	D	0.96	D	0.993	D	0.872	4.823	27.3	3.65	1.305	5.884	10.669	3233	0.043	0.0015	3890
chr17	7578280	7578280	G	A	exonic	TP53	na	nonsynonymous SNV	TP53:NM_001126115:exon2:c.C173T:p.P58L,TP53:NM_001126116:exon2:c.C173T:p.P58L,TP53:NM_001126117:exon2:c.C173T:p.P58L,TP53:NM_001276697:exon2:c.C92T:p.P31L,TP53:NM_001276698:exon2:c.C92T:p.P31L,TP53:NM_001276699:exon2:c.C92T:p.P31L,TP53:NM_001126118:exon5:c.C452T:p.P151L,TP53:NM_000546:exon6:c.C569T:p.P190L,TP53:NM_001126112:exon6:c.C569T:p.P190L,TP53:NM_001126113:exon6:c.C569T:p.P190L,TP53:NM_001…	na	ID=COSM1386775,COSM1386772,COSM3356968,COSM2152692,COSM1386774,COSM1386773,COSM43657;OCCURENCE=2(skin),4(breast),2(liver),8(large_intestine),1(prostate),3(central_nervous_system),2(stomach),2(upper_aerodigestive_tract),1(oesophagus),4(haematopoietic_and_lymphoid_tissue)	na	na	na	na	na	0	D	1	D	0.999	D	0	D	1	D	2.085	M	-6.64	D	1.024	D	0.986	D	0.69	2.468	14.21	4.44	1.422	7.957	12.464	3016	0.0607	0.0011	3797
chr17	7578498	7578498	C	T	exonic	TP53	na	synonymous SNV	TP53:NM_001126115:exon1:c.G36A:p.Q12Q,TP53:NM_001126116:exon1:c.G36A:p.Q12Q,TP53:NM_001126117:exon1:c.G36A:p.Q12Q,TP53:NM_001126118:exon4:c.G315A:p.Q105Q,TP53:NM_000546:exon5:c.G432A:p.Q144Q,TP53:NM_001126112:exon5:c.G432A:p.Q144Q,TP53:NM_001126113:exon5:c.G432A:p.Q144Q,TP53:NM_001126114:exon5:c.G432A:p.Q144Q,TP53:NM_001276695:exon5:c.G315A:p.Q105Q,TP53:NM_001276696:exon5:c.G315A:p.Q105Q,TP53:NM_…	na	ID=COSM45733;OCCURENCE=1(upper_aerodigestive_tract),1(skin)	na	na	na	na	na	na	na	na	na	na	na	na	na	na	na	na	na	na	na	na	na	na	na	na	na	na	na	na	na	na	2812	0.0356	0.0003	3088
chr17	7578505	7578505	G	A	exonic	TP53	na	nonsynonymous SNV	TP53:NM_001126115:exon1:c.C29T:p.P10L,TP53:NM_001126116:exon1:c.C29T:p.P10L,TP53:NM_001126117:exon1:c.C29T:p.P10L,TP53:NM_001126118:exon4:c.C308T:p.P103L,TP53:NM_000546:exon5:c.C425T:p.P142L,TP53:NM_001126112:exon5:c.C425T:p.P142L,TP53:NM_001126113:exon5:c.C425T:p.P142L,TP53:NM_001126114:exon5:c.C425T:p.P142L,TP53:NM_001276695:exon5:c.C308T:p.P103L,TP53:NM_001276696:exon5:c.C308T:p.P103L,TP53:NM_…	na	ID=COSM43583;OCCURENCE=2(skin),1(large_intestine),1(prostate),1(haematopoietic_and_lymphoid_tissue),2(upper_aerodigestive_tract),1(vulva)	na	na	7.892e-06	na	na	0.02	D	1	D	1	D	0	D	1	D	2.67	M	-7.81	D	0.904	D	0.995	D	0.983	3.103	16.37	4.52	1.453	7.837	12.437	2775	0.0303	0.0003	2931
chr17	7579518	7579518	C	T	exonic	TP53	na	nonsynonymous SNV	TP53:NM_001126118:exon3:c.G52A:p.D18N,TP53:NM_000546:exon4:c.G169A:p.D57N,TP53:NM_001126112:exon4:c.G169A:p.D57N,TP53:NM_001126113:exon4:c.G169A:p.D57N,TP53:NM_001126114:exon4:c.G169A:p.D57N,TP53:NM_001276695:exon4:c.G52A:p.D18N,TP53:NM_001276696:exon4:c.G52A:p.D18N,TP53:NM_001276760:exon4:c.G52A:p.D18N,TP53:NM_001276761:exon4:c.G52A:p.D18N	na	na	na	na	na	na	na	0.36	T	0.986	D	0.737	P	0.08	N	1	N	0.55	N	-2.25	D	0.909	D	0.918	D	0.18	1.518	11.03	-1.21	-0.162	-0.778	1.578	3314	0.0404	0.0006	3333
chr17	7579545	7579545	C	T	exonic	TP53	na	nonsynonymous SNV	TP53:NM_001126118:exon3:c.G25A:p.D9N,TP53:NM_000546:exon4:c.G142A:p.D48N,TP53:NM_001126112:exon4:c.G142A:p.D48N,TP53:NM_001126113:exon4:c.G142A:p.D48N,TP53:NM_001126114:exon4:c.G142A:p.D48N,TP53:NM_001276695:exon4:c.G25A:p.D9N,TP53:NM_001276696:exon4:c.G25A:p.D9N,TP53:NM_001276760:exon4:c.G25A:p.D9N,TP53:NM_001276761:exon4:c.G25A:p.D9N	na	na	na	na	na	na	na	0.36	T	0.404	B	0.222	B	0	N	1	N	0.55	N	-2.05	D	0.985	D	0.905	D	0.133	1.38	10.54	1.95	0.805	-0.173	6.067	3317	0.0419	0.0012	3308
chr17	7579552	7579552	C	T	exonic	TP53	na	synonymous SNV	TP53:NM_001126118:exon3:c.G18A:p.L6L,TP53:NM_000546:exon4:c.G135A:p.L45L,TP53:NM_001126112:exon4:c.G135A:p.L45L,TP53:NM_001126113:exon4:c.G135A:p.L45L,TP53:NM_001126114:exon4:c.G135A:p.L45L,TP53:NM_001276695:exon4:c.G18A:p.L6L,TP53:NM_001276696:exon4:c.G18A:p.L6L,TP53:NM_001276760:exon4:c.G18A:p.L6L,TP53:NM_001276761:exon4:c.G18A:p.L6L	na	na	na	na	na	na	na	na	na	na	na	na	na	na	na	na	na	na	na	na	na	na	na	na	na	na	na	na	na	na	na	na	3335	0.0429	0.0015	3385
chr17	7579566	7579566	C	T	exonic	TP53	na	nonsynonymous SNV	TP53:NM_001126118:exon3:c.G4A:p.D2N,TP53:NM_000546:exon4:c.G121A:p.D41N,TP53:NM_001126112:exon4:c.G121A:p.D41N,TP53:NM_001126113:exon4:c.G121A:p.D41N,TP53:NM_001126114:exon4:c.G121A:p.D41N,TP53:NM_001276695:exon4:c.G4A:p.D2N,TP53:NM_001276696:exon4:c.G4A:p.D2N,TP53:NM_001276760:exon4:c.G4A:p.D2N,TP53:NM_001276761:exon4:c.G4A:p.D2N	na	na	na	na	na	na	na	0.18	T	0.096	B	0.02	B	0	N	1	N	0.205	N	-2.19	D	0.953	D	0.893	D	0.281	1.313	10.3	-0.633	-0.052	0.039	3.76	3341	0.0416	0.0006	3397
chr17	7579579	7579579	C	T	exonic	TP53	na	synonymous SNV	TP53:NM_000546:exon4:c.G108A:p.P36P,TP53:NM_001126112:exon4:c.G108A:p.P36P,TP53:NM_001126113:exon4:c.G108A:p.P36P,TP53:NM_001126114:exon4:c.G108A:p.P36P	na	na	rs1800370	rs1800370	0.012	0.011302	0.01	na	na	na	na	na	na	na	na	na	na	na	na	na	na	na	na	na	na	na	na	na	na	na	na	na	3313	0.0417	0.0009	3304
18 SNVs (VAF >3%) in 5 of 22 cataract pairs
5 synonymous
12 non-synonymous
1 UTR
na - not applicable

## Sheet: S8c. Cat >3% QC
Chr	Start	End	Ref	Alt	Func.refGene	Gene.refGene	GeneDetail.refGene	ExonicFunc.refGene	AAChange.refGene	clinvar_20140929	cosmic70	snp129	snp138	exac01	esp6500si_all	agilentv5	SIFT_score	SIFT_pred	Polyphen2_HDIV_score	Polyphen2_HDIV_pred	Polyphen2_HVAR_score	Polyphen2_HVAR_pred	LRT_score	LRT_pred	MutationTaster_score	MutationTaster_pred	MutationAssessor_score	MutationAssessor_pred	FATHMM_score	FATHMM_pred	RadialSVM_score	RadialSVM_pred	LR_score	LR_pred	VEST3_score	CADD_raw	CADD_phred	GERP++_RS	phyloP46way_placental	phyloP100way_vertebrate	SiPhy_29way_logOdds	Depth1	Vaf1	Vaf2	Depth2
chr17	7572892	7572892	G	A	UTR3	TP53	NM_001276761:c.*35C>T,NM_001276760:c.*35C>T,NM_001126112:c.*35C>T,NM_001126115:c.*35C>T,NM_001126114:c.*324C>T,NM_001276695:c.*236C>T,NM_000546:c.*35C>T,NM_001126117:c.*236C>T,NM_001126116:c.*324C>T,NM_001126118:c.*35C>T,NM_001276699:c.*236C>T,NM_001276698:c.*324C>T,NM_001276697:c.*35C>T,NM_001276696:c.*324C>T,NM_001126113:c.*236C>T	na	na	na	na	na	na	na	na	na	na	na	na	na	na	na	na	na	na	na	na	na	na	na	na	na	na	na	na	na	na	na	na	na	na	2573	0.0844	0.0033	2990
chr17	7574030	7574030	G	A	exonic	TP53	na	nonsynonymous SNV	TP53:NM_001126115:exon6:c.C601T:p.R201C,TP53:NM_001276697:exon6:c.C520T:p.R174C,TP53:NM_001126118:exon9:c.C880T:p.R294C,TP53:NM_000546:exon10:c.C997T:p.R333C,TP53:NM_001126112:exon10:c.C997T:p.R333C,TP53:NM_001276760:exon10:c.C880T:p.R294C,TP53:NM_001276761:exon10:c.C880T:p.R294C	na	na	na	na	7.893e-06	na	na	0	D	0.999	D	0.946	D	0.002	N	1	D	2.88	M	-4.16	D	1.055	D	0.93	D	0.686	2.387	13.94	4.45	1.266	3.272	11.173	877	0.0445	0.0019	1068
chr17	7577019	7577019	C	T	exonic	TP53	na	nonsynonymous SNV	TP53:NM_001126115:exon4:c.G523A:p.A175T,TP53:NM_001126116:exon4:c.G523A:p.A175T,TP53:NM_001126117:exon4:c.G523A:p.A175T,TP53:NM_001276697:exon4:c.G442A:p.A148T,TP53:NM_001276698:exon4:c.G442A:p.A148T,TP53:NM_001276699:exon4:c.G442A:p.A148T,TP53:NM_001126118:exon7:c.G802A:p.A268T,TP53:NM_000546:exon8:c.G919A:p.A307T,TP53:NM_001126112:exon8:c.G919A:p.A307T,TP53:NM_001126113:exon8:c.G919A:p.A307T,TP…	na	ID=COSM46090;OCCURENCE=1(upper_aerodigestive_tract),1(oesophagus)	na	na	na	na	na	.	.	0.123	B	0.091	B	0.001	U	1	D	1.65	L	-5.52	D	0.945	D	0.962	D	0.261	1.298	10.25	3.2	0.727	0.139	5.837	2915	0.0991	0.0003	3891
chr17	7577060	7577060	C	T	exonic	TP53	na	nonsynonymous SNV	TP53:NM_001126115:exon4:c.G482A:p.G161E,TP53:NM_001126116:exon4:c.G482A:p.G161E,TP53:NM_001126117:exon4:c.G482A:p.G161E,TP53:NM_001276697:exon4:c.G401A:p.G134E,TP53:NM_001276698:exon4:c.G401A:p.G134E,TP53:NM_001276699:exon4:c.G401A:p.G134E,TP53:NM_001126118:exon7:c.G761A:p.G254E,TP53:NM_000546:exon8:c.G878A:p.G293E,TP53:NM_001126112:exon8:c.G878A:p.G293E,TP53:NM_001126113:exon8:c.G878A:p.G293E,TP…	na	na	na	na	na	na	na	0.37	T	0.009	B	0.015	B	0.089	N	1	N	1.045	L	-5.44	D	0.941	D	0.921	D	0.231	-0.155	3.241	-2.43	-0.579	-0.385	5.548	5406	0.0531	0.0008	5980
chr17	7577118	7577118	C	T	exonic	TP53	na	nonsynonymous SNV	TP53:NM_001126115:exon4:c.G424A:p.V142I,TP53:NM_001126116:exon4:c.G424A:p.V142I,TP53:NM_001126117:exon4:c.G424A:p.V142I,TP53:NM_001276697:exon4:c.G343A:p.V115I,TP53:NM_001276698:exon4:c.G343A:p.V115I,TP53:NM_001276699:exon4:c.G343A:p.V115I,TP53:NM_001126118:exon7:c.G703A:p.V235I,TP53:NM_000546:exon8:c.G820A:p.V274I,TP53:NM_001126112:exon8:c.G820A:p.V274I,TP53:NM_001126113:exon8:c.G820A:p.V274I,TP…	na	ID=COSM43667;OCCURENCE=1(breast),1(central_nervous_system),2(oesophagus)	na	na	na	na	na	0.56	T	0	B	0.07	B	0.005	N	1	N	0.47	N	-6.24	D	0.826	D	0.902	D	0.152	-0.348	2.355	-0.763	-0.004	-0.002	9.223	2476	0.0925	0.0009	2199
chr17	7577538	7577538	C	T	exonic	TP53	na	nonsynonymous SNV	TP53:NM_001126115:exon3:c.G347A:p.R116Q,TP53:NM_001126116:exon3:c.G347A:p.R116Q,TP53:NM_001126117:exon3:c.G347A:p.R116Q,TP53:NM_001276697:exon3:c.G266A:p.R89Q,TP53:NM_001276698:exon3:c.G266A:p.R89Q,TP53:NM_001276699:exon3:c.G266A:p.R89Q,TP53:NM_001126118:exon6:c.G626A:p.R209Q,TP53:NM_000546:exon7:c.G743A:p.R248Q,TP53:NM_001126112:exon7:c.G743A:p.R248Q,TP53:NM_001126113:exon7:c.G743A:p.R248Q,TP53:…	CLINSIG=pathogenic|pathogenic;CLNDBN=Li-Fraumeni_syndrome_1|Neoplastic_Syndromes\x2c_Hereditary;CLNREVSTAT=single|mult;CLNACC=RCV000013150.21|RCV000115736.2;CLNDSDB=GeneReviews:MedGen:OMIM:Orphanet|MedGen;CLNDSDBID=NBK1311:C1835398:151623:ORPHA524|C0027672	ID=COSM99021,COSM99020,COSM10662,COSM99602,COSM3356964,COSM1640830;OCCURENCE=37(urinary_tract),1(adrenal_gland),2(kidney),17(pancreas),8(liver),5(prostate),154(large_intestine),4(biliary_tract),72(breast),13(skin),7(small_intestine),12(endometrium),1(pituitary),32(ovary),3(cervix),58(haematopoietic_and_lymphoid_tissue),1(pleura),5(thyroid),1(peritoneum),18(lung),37(upper_aerodigestive_tract),2(NS…	rs11540652	rs11540652	5.525e-05	7.7e-05	na	0.01	D	1	D	0.999	D	0	D	1	A	2.97	M	-7.28	D	0.96	D	0.993	D	0.872	4.823	27.3	3.65	1.305	5.884	10.669	3233	0.043	0.0015	3890
chr17	7577552	7577552	C	T	exonic	TP53	na	nonsynonymous SNV	TP53:NM_001126115:exon3:c.G333A:p.M111I,TP53:NM_001126116:exon3:c.G333A:p.M111I,TP53:NM_001126117:exon3:c.G333A:p.M111I,TP53:NM_001276697:exon3:c.G252A:p.M84I,TP53:NM_001276698:exon3:c.G252A:p.M84I,TP53:NM_001276699:exon3:c.G252A:p.M84I,TP53:NM_001126118:exon6:c.G612A:p.M204I,TP53:NM_000546:exon7:c.G729A:p.M243I,TP53:NM_001126112:exon7:c.G729A:p.M243I,TP53:NM_001126113:exon7:c.G729A:p.M243I,TP53:…	na	ID=COSM44129;OCCURENCE=1(liver),2(breast),1(oesophagus),1(stomach)	na	na	na	na	na	0	D	0.999	D	0.999	D	0	D	1	D	2.18	M	-6.64	D	1.026	D	0.986	D	0.537	4.047	20.8	3.64	1.294	3.751	12.204	3214	0.0314	0.0014	3456
chr17	7578280	7578280	G	A	exonic	TP53	na	nonsynonymous SNV	TP53:NM_001126115:exon2:c.C173T:p.P58L,TP53:NM_001126116:exon2:c.C173T:p.P58L,TP53:NM_001126117:exon2:c.C173T:p.P58L,TP53:NM_001276697:exon2:c.C92T:p.P31L,TP53:NM_001276698:exon2:c.C92T:p.P31L,TP53:NM_001276699:exon2:c.C92T:p.P31L,TP53:NM_001126118:exon5:c.C452T:p.P151L,TP53:NM_000546:exon6:c.C569T:p.P190L,TP53:NM_001126112:exon6:c.C569T:p.P190L,TP53:NM_001126113:exon6:c.C569T:p.P190L,TP53:NM_001…	na	ID=COSM1386775,COSM1386772,COSM3356968,COSM2152692,COSM1386774,COSM1386773,COSM43657;OCCURENCE=2(skin),4(breast),2(liver),8(large_intestine),1(prostate),3(central_nervous_system),2(stomach),2(upper_aerodigestive_tract),1(oesophagus),4(haematopoietic_and_lymphoid_tissue)	na	na	na	na	na	0	D	1	D	0.999	D	0	D	1	D	2.085	M	-6.64	D	1.024	D	0.986	D	0.69	2.468	14.21	4.44	1.422	7.957	12.464	3016	0.0607	0.0011	3797
chr17	7578405	7578405	G	A	exonic	TP53	na	synonymous SNV	TP53:NM_001126115:exon1:c.C129T:p.R43R,TP53:NM_001126116:exon1:c.C129T:p.R43R,TP53:NM_001126117:exon1:c.C129T:p.R43R,TP53:NM_001276697:exon1:c.C48T:p.R16R,TP53:NM_001276698:exon1:c.C48T:p.R16R,TP53:NM_001276699:exon1:c.C48T:p.R16R,TP53:NM_001126118:exon4:c.C408T:p.R136R,TP53:NM_000546:exon5:c.C525T:p.R175R,TP53:NM_001126112:exon5:c.C525T:p.R175R,TP53:NM_001126113:exon5:c.C525T:p.R175R,TP53:NM_001…	na	ID=COSM45515;OCCURENCE=1(large_intestine),1(upper_aerodigestive_tract)	na	na	na	na	na	na	na	na	na	na	na	na	na	na	na	na	na	na	na	na	na	na	na	na	na	na	na	na	na	na	2670	0.07	0.0008	3538
chr17	7578478	7578478	G	A	exonic	TP53	na	nonsynonymous SNV	TP53:NM_001126115:exon1:c.C56T:p.P19L,TP53:NM_001126116:exon1:c.C56T:p.P19L,TP53:NM_001126117:exon1:c.C56T:p.P19L,TP53:NM_001126118:exon4:c.C335T:p.P112L,TP53:NM_000546:exon5:c.C452T:p.P151L,TP53:NM_001126112:exon5:c.C452T:p.P151L,TP53:NM_001126113:exon5:c.C452T:p.P151L,TP53:NM_001126114:exon5:c.C452T:p.P151L,TP53:NM_001276695:exon5:c.C335T:p.P112L,TP53:NM_001276696:exon5:c.C335T:p.P112L,TP53:NM_…	na	ID=COSM44288;OCCURENCE=1(adrenal_gland),1(soft_tissue),2(haematopoietic_and_lymphoid_tissue),1(lung),1(oesophagus),1(central_nervous_system)	na	na	na	na	na	0.02	D	1	D	1	D	0	N	1	D	2.51	M	-7.5	D	0.929	D	0.993	D	0.639	3.323	17.18	4.63	1.515	6.711	12.469	5851	0.0366	0.0014	5640
chr17	7578483	7578483	G	A	exonic	TP53	na	synonymous SNV	TP53:NM_001126115:exon1:c.C51T:p.S17S,TP53:NM_001126116:exon1:c.C51T:p.S17S,TP53:NM_001126117:exon1:c.C51T:p.S17S,TP53:NM_001126118:exon4:c.C330T:p.S110S,TP53:NM_000546:exon5:c.C447T:p.S149S,TP53:NM_001126112:exon5:c.C447T:p.S149S,TP53:NM_001126113:exon5:c.C447T:p.S149S,TP53:NM_001126114:exon5:c.C447T:p.S149S,TP53:NM_001276695:exon5:c.C330T:p.S110S,TP53:NM_001276696:exon5:c.C330T:p.S110S,TP53:NM_…	na	ID=COSM44408;OCCURENCE=1(central_nervous_system),3(stomach),2(haematopoietic_and_lymphoid_tissue)	na	na	na	na	na	na	na	na	na	na	na	na	na	na	na	na	na	na	na	na	na	na	na	na	na	na	na	na	na	na	5117	0.0313	0.0014	5922
chr17	7578498	7578498	C	T	exonic	TP53	na	synonymous SNV	TP53:NM_001126115:exon1:c.G36A:p.Q12Q,TP53:NM_001126116:exon1:c.G36A:p.Q12Q,TP53:NM_001126117:exon1:c.G36A:p.Q12Q,TP53:NM_001126118:exon4:c.G315A:p.Q105Q,TP53:NM_000546:exon5:c.G432A:p.Q144Q,TP53:NM_001126112:exon5:c.G432A:p.Q144Q,TP53:NM_001126113:exon5:c.G432A:p.Q144Q,TP53:NM_001126114:exon5:c.G432A:p.Q144Q,TP53:NM_001276695:exon5:c.G315A:p.Q105Q,TP53:NM_001276696:exon5:c.G315A:p.Q105Q,TP53:NM_…	na	ID=COSM45733;OCCURENCE=1(upper_aerodigestive_tract),1(skin)	na	na	na	na	na	na	na	na	na	na	na	na	na	na	na	na	na	na	na	na	na	na	na	na	na	na	na	na	na	na	2812	0.0356	0.0003	3088
chr17	7578505	7578505	G	A	exonic	TP53	na	nonsynonymous SNV	TP53:NM_001126115:exon1:c.C29T:p.P10L,TP53:NM_001126116:exon1:c.C29T:p.P10L,TP53:NM_001126117:exon1:c.C29T:p.P10L,TP53:NM_001126118:exon4:c.C308T:p.P103L,TP53:NM_000546:exon5:c.C425T:p.P142L,TP53:NM_001126112:exon5:c.C425T:p.P142L,TP53:NM_001126113:exon5:c.C425T:p.P142L,TP53:NM_001126114:exon5:c.C425T:p.P142L,TP53:NM_001276695:exon5:c.C308T:p.P103L,TP53:NM_001276696:exon5:c.C308T:p.P103L,TP53:NM_…	na	ID=COSM43583;OCCURENCE=2(skin),1(large_intestine),1(prostate),1(haematopoietic_and_lymphoid_tissue),2(upper_aerodigestive_tract),1(vulva)	na	na	7.892e-06	na	na	0.02	D	1	D	1	D	0	D	1	D	2.67	M	-7.81	D	0.904	D	0.995	D	0.983	3.103	16.37	4.52	1.453	7.837	12.437	2775	0.0303	0.0003	2931
chr17	7579518	7579518	C	T	exonic	TP53	na	nonsynonymous SNV	TP53:NM_001126118:exon3:c.G52A:p.D18N,TP53:NM_000546:exon4:c.G169A:p.D57N,TP53:NM_001126112:exon4:c.G169A:p.D57N,TP53:NM_001126113:exon4:c.G169A:p.D57N,TP53:NM_001126114:exon4:c.G169A:p.D57N,TP53:NM_001276695:exon4:c.G52A:p.D18N,TP53:NM_001276696:exon4:c.G52A:p.D18N,TP53:NM_001276760:exon4:c.G52A:p.D18N,TP53:NM_001276761:exon4:c.G52A:p.D18N	na	na	na	na	na	na	na	0.36	T	0.986	D	0.737	P	0.08	N	1	N	0.55	N	-2.25	D	0.909	D	0.918	D	0.18	1.518	11.03	-1.21	-0.162	-0.778	1.578	3314	0.0404	0.0006	3333
chr17	7579545	7579545	C	T	exonic	TP53	na	nonsynonymous SNV	TP53:NM_001126118:exon3:c.G25A:p.D9N,TP53:NM_000546:exon4:c.G142A:p.D48N,TP53:NM_001126112:exon4:c.G142A:p.D48N,TP53:NM_001126113:exon4:c.G142A:p.D48N,TP53:NM_001126114:exon4:c.G142A:p.D48N,TP53:NM_001276695:exon4:c.G25A:p.D9N,TP53:NM_001276696:exon4:c.G25A:p.D9N,TP53:NM_001276760:exon4:c.G25A:p.D9N,TP53:NM_001276761:exon4:c.G25A:p.D9N	na	na	na	na	na	na	na	0.36	T	0.404	B	0.222	B	0	N	1	N	0.55	N	-2.05	D	0.985	D	0.905	D	0.133	1.38	10.54	1.95	0.805	-0.173	6.067	3317	0.0419	0.0012	3308
chr17	7579552	7579552	C	T	exonic	TP53	na	synonymous SNV	TP53:NM_001126118:exon3:c.G18A:p.L6L,TP53:NM_000546:exon4:c.G135A:p.L45L,TP53:NM_001126112:exon4:c.G135A:p.L45L,TP53:NM_001126113:exon4:c.G135A:p.L45L,TP53:NM_001126114:exon4:c.G135A:p.L45L,TP53:NM_001276695:exon4:c.G18A:p.L6L,TP53:NM_001276696:exon4:c.G18A:p.L6L,TP53:NM_001276760:exon4:c.G18A:p.L6L,TP53:NM_001276761:exon4:c.G18A:p.L6L	na	na	na	na	na	na	na	na	na	na	na	na	na	na	na	na	na	na	na	na	na	na	na	na	na	na	na	na	na	na	na	na	3335	0.0429	0.0015	3385
chr17	7579566	7579566	C	T	exonic	TP53	na	nonsynonymous SNV	TP53:NM_001126118:exon3:c.G4A:p.D2N,TP53:NM_000546:exon4:c.G121A:p.D41N,TP53:NM_001126112:exon4:c.G121A:p.D41N,TP53:NM_001126113:exon4:c.G121A:p.D41N,TP53:NM_001126114:exon4:c.G121A:p.D41N,TP53:NM_001276695:exon4:c.G4A:p.D2N,TP53:NM_001276696:exon4:c.G4A:p.D2N,TP53:NM_001276760:exon4:c.G4A:p.D2N,TP53:NM_001276761:exon4:c.G4A:p.D2N	na	na	na	na	na	na	na	0.18	T	0.096	B	0.02	B	0	N	1	N	0.205	N	-2.19	D	0.953	D	0.893	D	0.281	1.313	10.3	-0.633	-0.052	0.039	3.76	3341	0.0416	0.0006	3397
chr17	7579579	7579579	C	T	exonic	TP53	na	synonymous SNV	TP53:NM_000546:exon4:c.G108A:p.P36P,TP53:NM_001126112:exon4:c.G108A:p.P36P,TP53:NM_001126113:exon4:c.G108A:p.P36P,TP53:NM_001126114:exon4:c.G108A:p.P36P	na	na	rs1800370	rs1800370	0.012	0.011302	0.01	na	na	na	na	na	na	na	na	na	na	na	na	na	na	na	na	na	na	na	na	na	na	na	na	na	3313	0.0417	0.0009	3304
18 SNVs (VAF >3%) in 5 of 22 cataract pairs
5 synonymous (0 di-Py)
12 non-synonymous (11 di-Py)
1 UTR (1 di-Py)
6 novel
12 di-Py sites (grey shading)
na - not applicable

## Sheet: S8d. TP53 SNV cataract
Chr	Start/End	End	Ref	Alt	Func.refGene	Gene.refGene	GeneDetail.refGene	ExonicFunc.refGene	AAChange.refGene	clinvar_20140929	cosmic70	snp129	snp138	exac01	esp6500si_all	agilentv5	SIFT_score	SIFT_pred	Polyphen2_HDIV_score	Polyphen2_HDIV_pred	Polyphen2_HVAR_score	Polyphen2_HVAR_pred	LRT_score	LRT_pred	MutationTaster_score	MutationTaster_pred	MutationAssessor_score	MutationAssessor_pred	FATHMM_score	FATHMM_pred	RadialSVM_score	RadialSVM_pred	LR_score	LR_pred	VEST3_score	CADD_raw	CADD_phred	GERP++_RS	phyloP46way_placental	phyloP100way_vertebrate	SiPhy_29way_logOdds	Depth	VAF	Vaf2	Depth2
chr17	7572892	7572892	G*	A*	UTR3	TP53	NM_001276761:c.*35C>T,NM_001276760:c.*35C>T,NM_001126112:c.*35C>T,NM_001126115:c.*35C>T,NM_001126114:c.*324C>T,NM_001276695:c.*236C>T,NM_000546:c.*35C>T,NM_001126117:c.*236C>T,NM_001126116:c.*324C>T,NM_001126118:c.*35C>T,NM_001276699:c.*236C>T,NM_001276698:c.*324C>T,NM_001276697:c.*35C>T,NM_001276696:c.*324C>T,NM_001126113:c.*236C>T	UTR-3	NM_001276761:c.*35C>T,NM_001276760:c.*35C>T,NM_001126112:c.*35C>T,NM_001126115:c.*35C>T,NM_001126114:c.*324C>T,NM_001276695:c.*236C>T,NM_000546:c.*35C>T,NM_001126117:c.*236C>T,NM_001126116:c.*324C>T,NM_001126118:c.*35C>T,NM_001276699:c.*236C>T,NM_001276698:c.*324C>T,NM_001276697:c.*35C>T,NM_001276696:c.*324C>T,NM_001126113:c.*236C>T	na	na	na	na	na	na	na	na	na	na	na	na	na	na	na	na	na	na	na	na	na	na	na	na	na	na	na	na	na	na	na	na	2573	0.0844	0.0033	2990
chr17	7574030	7574030	G*	A*	exonic	TP53	na	nonsynonymous SNV	TP53:NM_001126115:exon6:c.C601T:p.R201C,TP53:NM_001276697:exon6:c.C520T:p.R174C,TP53:NM_001126118:exon9:c.C880T:p.R294C,TP53:NM_000546:exon10:c.C997T:p.R333C,TP53:NM_001126112:exon10:c.C997T:p.R333C,TP53:NM_001276760:exon10:c.C880T:p.R294C,TP53:NM_001276761:exon10:c.C880T:p.R294C	na	na	na	na	7.893e-06	na	na	0	D	0.999	D	0.946	D	0.002	N	1	D	2.88	M	-4.16	D	1.055	D	0.93	D	0.686	2.387	13.94	4.45	1.266	3.272	11.173	877	0.0445	0.0019	1068
chr17	7577019	7577019	C*	T*	exonic	TP53	na	nonsynonymous SNV	TP53:NM_001126115:exon4:c.G523A:p.A175T,TP53:NM_001126116:exon4:c.G523A:p.A175T,TP53:NM_001126117:exon4:c.G523A:p.A175T,TP53:NM_001276697:exon4:c.G442A:p.A148T,TP53:NM_001276698:exon4:c.G442A:p.A148T,TP53:NM_001276699:exon4:c.G442A:p.A148T,TP53:NM_001126118:exon7:c.G802A:p.A268T,TP53:NM_000546:exon8:c.G919A:p.A307T,TP53:NM_001126112:exon8:c.G919A:p.A307T,TP53:NM_001126113:exon8:c.G919A:p.A307T,TP…	na	ID=COSM46090;OCCURENCE=1(upper_aerodigestive_tract),1(oesophagus)	na	na	na	na	na	.	.	0.123	B	0.091	B	0.001	U	1	D	1.65	L	-5.52	D	0.945	D	0.962	D	0.261	1.298	10.25	3.2	0.727	0.139	5.837	2915	0.0991	0.0003	3891
chr17	7577060	7577060	C*	T*	exonic	TP53	na	nonsynonymous SNV	TP53:NM_001126115:exon4:c.G482A:p.G161E,TP53:NM_001126116:exon4:c.G482A:p.G161E,TP53:NM_001126117:exon4:c.G482A:p.G161E,TP53:NM_001276697:exon4:c.G401A:p.G134E,TP53:NM_001276698:exon4:c.G401A:p.G134E,TP53:NM_001276699:exon4:c.G401A:p.G134E,TP53:NM_001126118:exon7:c.G761A:p.G254E,TP53:NM_000546:exon8:c.G878A:p.G293E,TP53:NM_001126112:exon8:c.G878A:p.G293E,TP53:NM_001126113:exon8:c.G878A:p.G293E,TP…	na	na	na	na	na	na	na	0.37	T	0.009	B	0.015	B	0.089	N	1	N	1.045	L	-5.44	D	0.941	D	0.921	D	0.231	-0.155	3.241	-2.43	-0.579	-0.385	5.548	5406	0.0531	0.0008	5980
chr17	7577118	7577118	C	T	exonic	TP53	na	nonsynonymous SNV	TP53:NM_001126115:exon4:c.G424A:p.V142I,TP53:NM_001126116:exon4:c.G424A:p.V142I,TP53:NM_001126117:exon4:c.G424A:p.V142I,TP53:NM_001276697:exon4:c.G343A:p.V115I,TP53:NM_001276698:exon4:c.G343A:p.V115I,TP53:NM_001276699:exon4:c.G343A:p.V115I,TP53:NM_001126118:exon7:c.G703A:p.V235I,TP53:NM_000546:exon8:c.G820A:p.V274I,TP53:NM_001126112:exon8:c.G820A:p.V274I,TP53:NM_001126113:exon8:c.G820A:p.V274I,TP…	na	ID=COSM43667;OCCURENCE=1(breast),1(central_nervous_system),2(oesophagus)	na	na	na	na	na	0.56	T	0	B	0.07	B	0.005	N	1	N	0.47	N	-6.24	D	0.826	D	0.902	D	0.152	-0.348	2.355	-0.763	-0.004	-0.002	9.223	2476	0.0925	0.0009	2199
chr17	7577538	7577538	C*	T*	exonic	TP53	na	nonsynonymous SNV	TP53:NM_001126115:exon3:c.G347A:p.R116Q,TP53:NM_001126116:exon3:c.G347A:p.R116Q,TP53:NM_001126117:exon3:c.G347A:p.R116Q,TP53:NM_001276697:exon3:c.G266A:p.R89Q,TP53:NM_001276698:exon3:c.G266A:p.R89Q,TP53:NM_001276699:exon3:c.G266A:p.R89Q,TP53:NM_001126118:exon6:c.G626A:p.R209Q,TP53:NM_000546:exon7:c.G743A:p.R248Q,TP53:NM_001126112:exon7:c.G743A:p.R248Q,TP53:NM_001126113:exon7:c.G743A:p.R248Q,TP53:…	CLINSIG=pathogenic|pathogenic;CLNDBN=Li-Fraumeni_syndrome_1|Neoplastic_Syndromes\x2c_Hereditary;CLNREVSTAT=single|mult;CLNACC=RCV000013150.21|RCV000115736.2;CLNDSDB=GeneReviews:MedGen:OMIM:Orphanet|MedGen;CLNDSDBID=NBK1311:C1835398:151623:ORPHA524|C0027672	ID=COSM99021,COSM99020,COSM10662,COSM99602,COSM3356964,COSM1640830;OCCURENCE=37(urinary_tract),1(adrenal_gland),2(kidney),17(pancreas),8(liver),5(prostate),154(large_intestine),4(biliary_tract),72(breast),13(skin),7(small_intestine),12(endometrium),1(pituitary),32(ovary),3(cervix),58(haematopoietic_and_lymphoid_tissue),1(pleura),5(thyroid),1(peritoneum),18(lung),37(upper_aerodigestive_tract),2(NS…	rs11540652	rs11540652	5.525e-05	7.7e-05	na	0.01	D	1	D	0.999	D	0	D	1	A	2.97	M	-7.28	D	0.96	D	0.993	D	0.872	4.823	27.3	3.65	1.305	5.884	10.669	3233	0.043	0.0015	3890
chr17	7577552	7577552	C*	T*	exonic	TP53	na	nonsynonymous SNV	TP53:NM_001126115:exon3:c.G333A:p.M111I,TP53:NM_001126116:exon3:c.G333A:p.M111I,TP53:NM_001126117:exon3:c.G333A:p.M111I,TP53:NM_001276697:exon3:c.G252A:p.M84I,TP53:NM_001276698:exon3:c.G252A:p.M84I,TP53:NM_001276699:exon3:c.G252A:p.M84I,TP53:NM_001126118:exon6:c.G612A:p.M204I,TP53:NM_000546:exon7:c.G729A:p.M243I,TP53:NM_001126112:exon7:c.G729A:p.M243I,TP53:NM_001126113:exon7:c.G729A:p.M243I,TP53:…	na	ID=COSM44129;OCCURENCE=1(liver),2(breast),1(oesophagus),1(stomach)	na	na	na	na	na	0	D	0.999	D	0.999	D	0	D	1	D	2.18	M	-6.64	D	1.026	D	0.986	D	0.537	4.047	20.8	3.64	1.294	3.751	12.204	3214	0.0314	0.0014	3456
chr17	7578280	7578280	G*	A*	exonic	TP53	na	nonsynonymous SNV	TP53:NM_001126115:exon2:c.C173T:p.P58L,TP53:NM_001126116:exon2:c.C173T:p.P58L,TP53:NM_001126117:exon2:c.C173T:p.P58L,TP53:NM_001276697:exon2:c.C92T:p.P31L,TP53:NM_001276698:exon2:c.C92T:p.P31L,TP53:NM_001276699:exon2:c.C92T:p.P31L,TP53:NM_001126118:exon5:c.C452T:p.P151L,TP53:NM_000546:exon6:c.C569T:p.P190L,TP53:NM_001126112:exon6:c.C569T:p.P190L,TP53:NM_001126113:exon6:c.C569T:p.P190L,TP53:NM_001…	na	ID=COSM1386775,COSM1386772,COSM3356968,COSM2152692,COSM1386774,COSM1386773,COSM43657;OCCURENCE=2(skin),4(breast),2(liver),8(large_intestine),1(prostate),3(central_nervous_system),2(stomach),2(upper_aerodigestive_tract),1(oesophagus),4(haematopoietic_and_lymphoid_tissue)	na	na	na	na	na	0	D	1	D	0.999	D	0	D	1	D	2.085	M	-6.64	D	1.024	D	0.986	D	0.69	2.468	14.21	4.44	1.422	7.957	12.464	3016	0.0607	0.0011	3797
chr17	7578405	7578405	G	A	exonic	TP53	na	synonymous SNV	TP53:NM_001126115:exon1:c.C129T:p.R43R,TP53:NM_001126116:exon1:c.C129T:p.R43R,TP53:NM_001126117:exon1:c.C129T:p.R43R,TP53:NM_001276697:exon1:c.C48T:p.R16R,TP53:NM_001276698:exon1:c.C48T:p.R16R,TP53:NM_001276699:exon1:c.C48T:p.R16R,TP53:NM_001126118:exon4:c.C408T:p.R136R,TP53:NM_000546:exon5:c.C525T:p.R175R,TP53:NM_001126112:exon5:c.C525T:p.R175R,TP53:NM_001126113:exon5:c.C525T:p.R175R,TP53:NM_001…	na	ID=COSM45515;OCCURENCE=1(large_intestine),1(upper_aerodigestive_tract)	na	na	na	na	na	na	na	na	na	na	na	na	na	na	na	na	na	na	na	na	na	na	na	na	na	na	na	na	na	na	2670	0.07	0.0008	3538
chr17	7578478	7578478	G*	A*	exonic	TP53	na	nonsynonymous SNV	TP53:NM_001126115:exon1:c.C56T:p.P19L,TP53:NM_001126116:exon1:c.C56T:p.P19L,TP53:NM_001126117:exon1:c.C56T:p.P19L,TP53:NM_001126118:exon4:c.C335T:p.P112L,TP53:NM_000546:exon5:c.C452T:p.P151L,TP53:NM_001126112:exon5:c.C452T:p.P151L,TP53:NM_001126113:exon5:c.C452T:p.P151L,TP53:NM_001126114:exon5:c.C452T:p.P151L,TP53:NM_001276695:exon5:c.C335T:p.P112L,TP53:NM_001276696:exon5:c.C335T:p.P112L,TP53:NM_…	na	ID=COSM44288;OCCURENCE=1(adrenal_gland),1(soft_tissue),2(haematopoietic_and_lymphoid_tissue),1(lung),1(oesophagus),1(central_nervous_system)	na	na	na	na	na	0.02	D	1	D	1	D	0	N	1	D	2.51	M	-7.5	D	0.929	D	0.993	D	0.639	3.323	17.18	4.63	1.515	6.711	12.469	5851	0.0366	0.0014	5640
chr17	7578483	7578483	G	A	exonic	TP53	na	synonymous SNV	TP53:NM_001126115:exon1:c.C51T:p.S17S,TP53:NM_001126116:exon1:c.C51T:p.S17S,TP53:NM_001126117:exon1:c.C51T:p.S17S,TP53:NM_001126118:exon4:c.C330T:p.S110S,TP53:NM_000546:exon5:c.C447T:p.S149S,TP53:NM_001126112:exon5:c.C447T:p.S149S,TP53:NM_001126113:exon5:c.C447T:p.S149S,TP53:NM_001126114:exon5:c.C447T:p.S149S,TP53:NM_001276695:exon5:c.C330T:p.S110S,TP53:NM_001276696:exon5:c.C330T:p.S110S,TP53:NM_…	na	ID=COSM44408;OCCURENCE=1(central_nervous_system),3(stomach),2(haematopoietic_and_lymphoid_tissue)	na	na	na	na	na	na	na	na	na	na	na	na	na	na	na	na	na	na	na	na	na	na	na	na	na	na	na	na	na	na	5117	0.0313	0.0014	5922
chr17	7578498	7578498	C	T	exonic	TP53	na	synonymous SNV	TP53:NM_001126115:exon1:c.G36A:p.Q12Q,TP53:NM_001126116:exon1:c.G36A:p.Q12Q,TP53:NM_001126117:exon1:c.G36A:p.Q12Q,TP53:NM_001126118:exon4:c.G315A:p.Q105Q,TP53:NM_000546:exon5:c.G432A:p.Q144Q,TP53:NM_001126112:exon5:c.G432A:p.Q144Q,TP53:NM_001126113:exon5:c.G432A:p.Q144Q,TP53:NM_001126114:exon5:c.G432A:p.Q144Q,TP53:NM_001276695:exon5:c.G315A:p.Q105Q,TP53:NM_001276696:exon5:c.G315A:p.Q105Q,TP53:NM_…	na	ID=COSM45733;OCCURENCE=1(upper_aerodigestive_tract),1(skin)	na	na	na	na	na	na	na	na	na	na	na	na	na	na	na	na	na	na	na	na	na	na	na	na	na	na	na	na	na	na	2812	0.0356	0.0003	3088
chr17	7578505	7578505	G*	A*	exonic	TP53	na	nonsynonymous SNV	TP53:NM_001126115:exon1:c.C29T:p.P10L,TP53:NM_001126116:exon1:c.C29T:p.P10L,TP53:NM_001126117:exon1:c.C29T:p.P10L,TP53:NM_001126118:exon4:c.C308T:p.P103L,TP53:NM_000546:exon5:c.C425T:p.P142L,TP53:NM_001126112:exon5:c.C425T:p.P142L,TP53:NM_001126113:exon5:c.C425T:p.P142L,TP53:NM_001126114:exon5:c.C425T:p.P142L,TP53:NM_001276695:exon5:c.C308T:p.P103L,TP53:NM_001276696:exon5:c.C308T:p.P103L,TP53:NM_…	na	ID=COSM43583;OCCURENCE=2(skin),1(large_intestine),1(prostate),1(haematopoietic_and_lymphoid_tissue),2(upper_aerodigestive_tract),1(vulva)	na	na	7.892e-06	na	na	0.02	D	1	D	1	D	0	D	1	D	2.67	M	-7.81	D	0.904	D	0.995	D	0.983	3.103	16.37	4.52	1.453	7.837	12.437	2775	0.0303	0.0003	2931
chr17	7579518	7579518	C*	T*	exonic	TP53	na	nonsynonymous SNV	TP53:NM_001126118:exon3:c.G52A:p.D18N,TP53:NM_000546:exon4:c.G169A:p.D57N,TP53:NM_001126112:exon4:c.G169A:p.D57N,TP53:NM_001126113:exon4:c.G169A:p.D57N,TP53:NM_001126114:exon4:c.G169A:p.D57N,TP53:NM_001276695:exon4:c.G52A:p.D18N,TP53:NM_001276696:exon4:c.G52A:p.D18N,TP53:NM_001276760:exon4:c.G52A:p.D18N,TP53:NM_001276761:exon4:c.G52A:p.D18N	na	na	na	na	na	na	na	0.36	T	0.986	D	0.737	P	0.08	N	1	N	0.55	N	-2.25	D	0.909	D	0.918	D	0.18	1.518	11.03	-1.21	-0.162	-0.778	1.578	3314	0.0404	0.0006	3333
chr17	7579545	7579545	C*	T*	exonic	TP53	na	nonsynonymous SNV	TP53:NM_001126118:exon3:c.G25A:p.D9N,TP53:NM_000546:exon4:c.G142A:p.D48N,TP53:NM_001126112:exon4:c.G142A:p.D48N,TP53:NM_001126113:exon4:c.G142A:p.D48N,TP53:NM_001126114:exon4:c.G142A:p.D48N,TP53:NM_001276695:exon4:c.G25A:p.D9N,TP53:NM_001276696:exon4:c.G25A:p.D9N,TP53:NM_001276760:exon4:c.G25A:p.D9N,TP53:NM_001276761:exon4:c.G25A:p.D9N	na	na	na	na	na	na	na	0.36	T	0.404	B	0.222	B	0	N	1	N	0.55	N	-2.05	D	0.985	D	0.905	D	0.133	1.38	10.54	1.95	0.805	-0.173	6.067	3317	0.0419	0.0012	3308
chr17	7579552	7579552	C	T	exonic	TP53	na	synonymous SNV	TP53:NM_001126118:exon3:c.G18A:p.L6L,TP53:NM_000546:exon4:c.G135A:p.L45L,TP53:NM_001126112:exon4:c.G135A:p.L45L,TP53:NM_001126113:exon4:c.G135A:p.L45L,TP53:NM_001126114:exon4:c.G135A:p.L45L,TP53:NM_001276695:exon4:c.G18A:p.L6L,TP53:NM_001276696:exon4:c.G18A:p.L6L,TP53:NM_001276760:exon4:c.G18A:p.L6L,TP53:NM_001276761:exon4:c.G18A:p.L6L	na	na	na	na	na	na	na	na	na	na	na	na	na	na	na	na	na	na	na	na	na	na	na	na	na	na	na	na	na	na	na	na	3335	0.0429	0.0015	3385
chr17	7579566	7579566	C*	T*	exonic	TP53	na	nonsynonymous SNV	TP53:NM_001126118:exon3:c.G4A:p.D2N,TP53:NM_000546:exon4:c.G121A:p.D41N,TP53:NM_001126112:exon4:c.G121A:p.D41N,TP53:NM_001126113:exon4:c.G121A:p.D41N,TP53:NM_001126114:exon4:c.G121A:p.D41N,TP53:NM_001276695:exon4:c.G4A:p.D2N,TP53:NM_001276696:exon4:c.G4A:p.D2N,TP53:NM_001276760:exon4:c.G4A:p.D2N,TP53:NM_001276761:exon4:c.G4A:p.D2N	na	na	na	na	na	na	na	0.18	T	0.096	B	0.02	B	0	N	1	N	0.205	N	-2.19	D	0.953	D	0.893	D	0.281	1.313	10.3	-0.633	-0.052	0.039	3.76	3341	0.0416	0.0006	3397
chr17	7579579	7579579	C	T	exonic	TP53	na	synonymous SNV	TP53:NM_000546:exon4:c.G108A:p.P36P,TP53:NM_001126112:exon4:c.G108A:p.P36P,TP53:NM_001126113:exon4:c.G108A:p.P36P,TP53:NM_001126114:exon4:c.G108A:p.P36P	na	na	rs1800370	rs1800370	0.012	0.011302	0.01	na	na	na	na	na	na	na	na	na	na	na	na	na	na	na	na	na	na	na	na	na	na	na	na	na	3313	0.0417	0.0009	3304
18 SNVs (VAF >3%) in 5 of 22 cataract pairs
5 syn (0 di-Py)
12 non-syn (11 di-Py)
1 UTR (1 di-Py)
6 novel
12 di-Py sites (*grey shading)
