# Supplementary material for: Germ-line and somatic EPHA2 coding variants in lens aging and cataract
Source: PLoS One. 2017 Dec 21;12(12):e0189881. doi: 10.1371/journal.pone.0189881 (PMC5739433; doi:10.1371/journal.pone.0189881)
Supplement: S9 Table — (XLSX) [file pone.0189881.s009.xlsx]

## Sheet: S9 Table
TP53 (2281 nucleotides)
Paired clear lens panel
70 clear lenses (35 pairs)
33 validated SNVs
9 synonymous		16 nonsynonymous		7 UTR	1 splice	18 reference	15 novel
3 reference	6 novel	13 reference	3 novel
		7 damaging	9 benign
Paired cataract lens panel
44 cataract lenses (22 pairs)
18 validated SNVs
5 synonymous		12 nonsynonymous		1 UTR		12 reference	6 novel
4 reference	1 novel	8 reference	4 novel
		6 damaging	6 benign
Test for TP53 total SNvs
------------------------------------------
TABLE = [ 70 , 33 , 44 , 18 ]
Left : p-value = 0.41086295162262887
Right : p-value = 0.7171937084193144
2-Tail : p-value = 0.7304576592781029
------------------------------------------
Test for TP53 damaging SNVs
------------------------------------------
TABLE = [ 70 , 7 , 44 , 6 ]
Left : p-value = 0.7973242049075637
Right : p-value = 0.4035830555617965
2-Tail : p-value = 0.7656081961190325
Test for TP53 novel SNVs
------------------------------------------
TABLE = [ 70 , 15 , 44 , 6 ]
Left : p-value = 0.7282623341212381
Right : p-value = 0.4859864241136561
2-Tail : p-value = 0.7778161025711193
------------------------------------------
Fisher's Exact Test
http://www.langsrud.com/fisher.htm
